# Supplementary material for: Comparative Genomic Analysis of Quantitative Trait Loci Associated With Micronutrient Contents, Grain Quality, and Agronomic Traits in Wheat (Triticum aestivum L.)
Source: Front Plant Sci. 2021 Oct 12;12:709817. doi: 10.3389/fpls.2021.709817 (PMC8546302; doi:10.3389/fpls.2021.709817)
Supplement: Supplementary Table 3 — The information of QTLs in the detected MQTLs. [file Table_3.xlsx]

## Sheet: 1A
Supplementary Table 3 | The information of QTLs in the detected MQTLs.
QTL.Trait	Position	CI(95%)	Predicted	Memberships 1 --> 5
QTL.GWe	74.13	3.61	74.13	1	0	0	0	0
QTL.SNS	83.88	2.9	83.88	0	1	0	0	0
QTL.SNS	105.39	1.02	105.4	0	0	1	0	0
QTL.TKW	109.38	6.9	112.78	0	0	0.09	0.91	0
QTL.SD	109.52	11.29	112.94	0	0	0.07	0.93	0
QTL.SL	119.07	35.71	113.27	0	0	0.03	0.97	0
QTL.GY	110.66	7.29	113.43	0	0	0.01	0.99	0
QTL.GY	111.87	10.94	113.43	0	0	0.01	0.99	0
QTL.NG	133.22	19.6	113.51	0	0	0	1	0
QTL.NG	113.24	5.61	113.51	0	0	0	1	0
QTL.DA	113.83	9.09	113.51	0	0	0	1	0
QTL.SL	114.53	6.51	113.51	0	0	0	1	0
QTL.SW	122.34	8.39	113.51	0	0	0	1	0
QTK.NG	111.05	6.31	113.51	0	0	0	1	0
QTL.SW	114.72	6.51	113.51	0	0	0	1	0
QTL.NG	113.91	5.8	113.51	0	0	0	1	0
QTL.SL	112.15	10	113.51	0	0	0	1	0
QTL.SL	146.04	38.81	146.67	0	0	0	0.41	0.59
QTL.GMnC	171	11.8	169.72	0	0	0	0	1
--
	115.259	10.9521

## Sheet: 1B
QTL.Trait	Position	CI(95%)	Predicted	Memberships 1 --> 8
QTL.DPM	12.8	6.7	15.34	1	0	0	0	0	0	0	0
QTL.SD	16.98	5.68	15.34	1	0	0	0	0	0	0	0
QTL.GFD	22.8	19.21	26.05	0.1	0.88	0.02	0	0	0	0	0
QTL.SDS	24.86	23.91	26.72	0.07	0.87	0.06	0	0	0	0	0
QTL.TKW	24.86	22.19	26.75	0.06	0.89	0.05	0	0	0	0	0
QTL.DA	22.8	9.09	26.94	0.01	0.99	0	0	0	0	0	0
QTL.SL	29.14	7.29	27.06	0	1	0	0	0	0	0	0
QTL.SL	27.68	2.47	27.06	0	1	0	0	0	0	0	0
QTL.GPC	24.86	11.45	27.06	0	1	0	0	0	0	0	0
QTL.DPM	23.8	7.41	27.06	0	1	0	0	0	0	0	0
QTL.HW	25.72	22.19	27.15	0.04	0.89	0.07	0	0	0	0	0
QTL.BDT	34.03	24.38	29.62	0	0.65	0.33	0.01	0	0	0	0
QTL.GY	35.04	3.88	35	0	0	1	0	0	0	0	0
QTL.NG	35.04	3.88	35	0	0	1	0	0	0	0	0
QTL.PT	48.1	3.21	48.11	0	0	0	1	0	0	0	0
QTL.GY	52.98	3.21	53.01	0	0	0	0	1	0	0	0
QTL.SW	62.98	3.1	61.31	0	0	0	0	0	1	0	0
QTL.LS	57.98	4.31	61.31	0	0	0	0	0	1	0	0
QTL.DST	63.69	27.09	62.53	0	0	0	0.01	0.06	0.63	0.29	0.01
QTL.DDT	63.69	27.09	62.53	0	0	0	0.01	0.06	0.63	0.29	0.01
QTL.FWA	63.69	27.09	62.53	0	0	0	0.01	0.06	0.63	0.29	0.01
QTL.MDR	66.98	2.39	66.96	0	0	0	0	0	0	1	0
QTK.NG	78.98	3.29	82.21	0	0	0	0	0	0	0	1
QTL.SL	86.98	4	82.21	0	0	0	0	0	0	0	1
--

## Sheet: 1D
QTL.Trait	Position	CI(95%)	Predicted	Memberships 1 --> 5
QTL.SNS	20.09	15.09	19.18	1	0	0	0	0
QTL.GFD	18.6	11.41	19.18	1	0	0	0	0
QTL.TKW	33.98	3.02	34.03	0	1	0	0	0
QTL.GPC	33.84	19.01	35.65	0.01	0.71	0.28	0	0
QTL.SDS	33.82	19.01	35.65	0.01	0.71	0.28	0	0
QTL.DPM	39.7	10.58	39.72	0	0.1	0.9	0	0
QTL.GPC	41.23	7.92	40.35	0	0	1	0	0
QTL.CDMA	50.15	13.01	50.35	0	0	0.01	0.98	0.01
QTL.PDMA	50.15	13.01	50.35	0	0	0.01	0.98	0.01
QTL.NG	50.42	4.59	50.36	0	0	0	1	0
QTL.TKW	59.26	5.8	59.23	0	0	0	0	1
--

## Sheet: 2A
QTL.Trait	Position	CI(95%)	Predicted	Memberships 1 --> 8
QTL.TKW	8	12.58	22.8	1	0	0	0	0	0	0	0
QTL.GFeC	23.6	1.49	22.8	1	0	0	0	0	0	0	0
QTL.TKW	4	11.29	22.8	1	0	0	0	0	0	0	0
QTL.TKW	8	11.6	22.8	1	0	0	0	0	0	0	0
QTL.TKW	18	12.58	22.8	1	0	0	0	0	0	0	0
QTL.TKW	6	11.8	22.8	1	0	0	0	0	0	0	0
QTL.GZnC	27.9	9.29	22.94	0.99	0.01	0	0	0	0	0	0
QTL.GFeC	26.9	13.01	23.08	0.98	0.02	0	0	0	0	0	0
QTL.MRS	20.9	27.71	23.5	0.95	0.05	0	0	0	0	0	0
QTL.75%G	20.7	27.71	23.5	0.95	0.05	0	0	0	0	0	0
QTL.TMRS	20.7	27.71	23.5	0.95	0.05	0	0	0	0	0	0
QTL.50%G	20.9	27.71	23.5	0.95	0.05	0	0	0	0	0	0
QTL.GY	17.05	34.1	23.64	0.94	0.06	0	0	0	0	0	0
QTL.GPC	29.9	23.09	28.57	0.59	0.41	0	0	0	0	0	0
QTL.GPC	29.9	14.9	28.71	0.58	0.42	0	0	0	0	0	0
QTL.GPC	29.9	12.82	28.85	0.57	0.43	0	0	0	0	0	0
QTL.GZnC	30.9	12.7	33.21	0.26	0.74	0	0	0	0	0	0
QTL.GPC	33.9	22.11	34.2	0.19	0.81	0	0	0	0	0	0
QTL.GPC	31.9	12.7	35.74	0.08	0.92	0	0	0	0	0	0
QTL.SNS	32.6	12.82	36.31	0.04	0.96	0	0	0	0	0	0
QTL.GZnC	35	8.51	36.87	0	1	0	0	0	0	0	0
QTL.GPC	33.9	7.6	36.87	0	1	0	0	0	0	0	0
QTL.GcuC	43	8.19	36.87	0	1	0	0	0	0	0	0
QTL.GMnC	43	8.19	36.87	0	1	0	0	0	0	0	0
QTL.GWs	41.61	15.6	37.05	0	0.99	0.01	0	0	0	0	0
QTL.NG	51.2	33.28	50.43	0	0.21	0.76	0.02	0	0	0	0
QTL.GY	53	33.28	52.3	0	0.15	0.81	0.04	0	0	0	0
QTL.DDT	54.9	18.58	53.83	0	0	0.99	0	0	0	0	0
QTL.TKW	54.9	18.58	53.83	0	0	0.99	0	0	0	0	0
QTL.GFeC	53.5	4	54.37	0	0	1	0	0	0	0	0
QTL.50%G	57.8	13.21	54.37	0	0	1	0	0	0	0	0
QTL.GFeC	51.5	9.02	54.37	0	0	1	0	0	0	0	0
QTL.25%G	57.8	13.21	54.37	0	0	1	0	0	0	0	0
QTL.75%G	57.8	13.21	54.37	0	0	1	0	0	0	0	0
QTL.MRS	59.9	13.21	54.92	0	0	0.96	0.04	0	0	0	0
QTL.GFD	70	19.09	67.76	0	0	0.03	0.97	0	0	0	0
QTL.BY	68.1	7.41	68.17	0	0	0	1	0	0	0	0
QTL.TKW	94.35	3.29	93.68	0	0	0	0	1	0	0	0
QTL.LDMA	91.5	23.01	93.68	0	0	0	0	1	0	0	0
QTL.GPC	85	11.92	93.68	0	0	0	0	1	0	0	0
QTL.GFR	107.01	43.9	104.86	0	0	0	0	0.55	0.45	0	0
QTL.SN	118.6	7.02	118.53	0	0	0	0	0	1	0	0
QTL.TKW	118.6	7.02	118.53	0	0	0	0	0	1	0	0
QTL.GMnC	146	3.1	146.19	0	0	0	0	0	0	1	0
QTL.NG	149.01	12.11	146.19	0	0	0	0	0	0	1	0
QTL.TKW	171.41	12.39	170.28	0	0	0	0	0	0	0	1
QTL.NG	171.01	16.31	170.28	0	0	0	0	0	0	0	1
QTL.GY	171.41	10.11	170.28	0	0	0	0	0	0	0	1
QTL.NG	165.01	9.09	170.28	0	0	0	0	0	0	0	1
QTL.NG	171.41	12.11	170.28	0	0	0	0	0	0	0	1
QTL.NG	166.51	10.19	170.28	0	0	0	0	0	0	0	1
QTL.GWs	170.01	10.19	170.28	0	0	0	0	0	0	0	1
QTL.GWs	171.41	15.6	170.28	0	0	0	0	0	0	0	1
QTL.GWs	171.41	20.82	170.28	0	0	0	0	0	0	0	1
QTL.GFR	171.41	17.91	170.28	0	0	0	0	0	0	0	1
QTL.GFR	169.51	7.92	170.28	0	0	0	0	0	0	0	1
QTL.TKW	174.41	5.41	170.28	0	0	0	0	0	0	0	1
QTL.TKW	168.01	7.1	170.28	0	0	0	0	0	0	0	1
QTL.GY	169.51	5.92	170.28	0	0	0	0	0	0	0	1
--

## Sheet: 2B
QTL.Trait	Position	CI(95%)	Predicted	Memberships 1 --> 4
QTL.SNS	48.94	0.71	48.48	1	0	0	0
QTL.GFD	48.38	2.78	48.48	1	0	0	0
QTL.NG	43.9	6.59	48.48	1	0	0	0
QTL.GY	48.01	0.9	48.48	1	0	0	0
QTL.PH	41.88	3.02	48.48	1	0	0	0
QTL.GY	43.9	7.21	48.48	1	0	0	0
QTL.NG	48.94	0.71	48.48	1	0	0	0
QTL.SNS	39.75	8	48.48	1	0	0	0
QTL.GY	42.39	4.7	48.48	1	0	0	0
QTL.GFD	45.75	9.29	48.48	1	0	0	0
QTL.KW	44.17	19.01	48.92	0.92	0.08	0	0
QTL.KL	50.71	10	49.7	0.78	0.22	0	0
QTL.TKW	50.71	12	49.86	0.75	0.25	0	0
QTL.TKW	48.59	31.99	49.97	0.73	0.27	0	0
QTL.TKW	50.71	21.01	50.08	0.71	0.29	0	0
QTL.TKW	50.71	21.01	50.08	0.71	0.29	0	0
QTL.TKW	50.71	21.01	50.08	0.71	0.29	0	0
QTL.TKW	52.51	12	51.19	0.51	0.49	0	0
QTL.KW	52.51	12	51.19	0.51	0.49	0	0
QTL.GY	53.04	8.31	52.96	0.19	0.81	0	0
QTL.SN	53.2	4.59	54.01	0	1	0	0
QTL.TKW	60.11	10	54.01	0	1	0	0
QTL.SNS	60.11	10	54.01	0	1	0	0
QTL.NG	53.2	4.59	54.01	0	1	0	0
QTL.GPC	102.22	14.82	79.57	0	0	1	0
QTL.HI	69.48	12.9	79.57	0	0	1	0
QTL.SNS	73.11	7.41	79.57	0	0	1	0
QTL.TKW	73.11	7.41	79.57	0	0	1	0
QTL.GPC	100.22	14.82	79.57	0	0	1	0
QTL.GPC	101.22	14.82	79.57	0	0	1	0
QTL.NG	135.31	5.02	133.37	0	0	0	1
QTL.GY	126.06	9.68	133.37	0	0	0	1
--

## Sheet: 2D
QTL.Trait	Position	CI(95%)	Predicted	Memberships 1 --> 3
QTL.SL	63.09	8.58	60.77	1	0	0
QTL.SW	60.22	4.19	60.77	1	0	0
QTK.NG	74.22	2.12	74.48	0	1	0
QTL.LY	76.09	5.02	74.48	0	1	0
QTL.PH	73.49	16.82	75.2	0.01	0.99	0.01
QTL.PH	85.61	7.41	85.6	0	0	1
--

## Sheet: 3A
QTL.Trait	Position	CI(95%)	Predicted	Memberships 1 --> 2
QTL.LDMA	1	3.02	1	1	0
QTL.SNS	110.88	31.28	111.77	0	1
QTL.DA	116.94	12.31	111.77	0	1
QTL.PGMS	91.78	24.5	111.77	0	1
--

## Sheet: 3B
QTL.Trait	Position	CI(95%)	Predicted	Memberships 1 --> 5
QTL.HI	76.56	9.8	81.11	1	0	0	0	0
QTL.GY	77.3	15.72	81.11	1	0	0	0	0
QTL.CID	80.76	16.9	81.11	1	0	0	0	0
QTL.PH	76.61	3.61	81.11	1	0	0	0	0
QTL.GY	76.89	12.19	81.11	1	0	0	0	0
QTL.SN	76.89	12.19	81.11	1	0	0	0	0
QTL.GY	82.11	3.68	81.11	1	0	0	0	0
QTL.GN	76.89	12.19	81.11	1	0	0	0	0
QTL.SN	79.11	3.8	81.11	1	0	0	0	0
QTL.SN	76.56	9.8	81.11	1	0	0	0	0
QTL.GN	76.56	9.8	81.11	1	0	0	0	0
QTL.DA	72.58	4.59	81.11	1	0	0	0	0
QTL.TKW	85.48	2.59	81.11	1	0	0	0	0
QTL.TKW	74.06	14.9	81.11	1	0	0	0	0
QTL.SL	78.46	2.12	81.11	1	0	0	0	0
QTL.LY	76.03	2.59	81.11	1	0	0	0	0
QTK.NG	76.03	3.8	81.11	1	0	0	0	0
QTL.SL	69.61	9.21	81.11	1	0	0	0	0
QTL.BM	74.06	14.9	81.11	1	0	0	0	0
QTL.GY	76.56	9.8	81.11	1	0	0	0	0
QTL.SNS	77.71	9.21	81.11	1	0	0	0	0
QTL.GY	82.42	0.9	81.11	1	0	0	0	0
QTL.NG	83.33	4.31	81.11	1	0	0	0	0
QTL.SL	62.11	6.51	81.11	1	0	0	0	0
QTL.BM	76.56	9.8	81.11	1	0	0	0	0
QTL.NG	76.51	9.21	81.11	1	0	0	0	0
QTL.TKW	70.57	4.19	81.11	1	0	0	0	0
QTL.SW	76.03	5.41	81.11	1	0	0	0	0
QTL.DTF	76.56	9.8	81.11	1	0	0	0	0
QTL.TN	76.56	9.8	81.11	1	0	0	0	0
QTL.TN	76.89	12.19	81.11	1	0	0	0	0
QTL.NG	82.42	0.78	81.11	1	0	0	0	0
QTL.TKW	59.85	14.5	81.11	1	0	0	0	0
QTL.TKW	76.56	9.8	81.11	1	0	0	0	0
QTL.CID	82.22	16.9	81.23	0.99	0.01	0	0	0
QTL.HI	78.13	26.7	81.46	0.97	0.03	0	0	0
QTL.PH	80.49	23.21	81.46	0.97	0.03	0	0	0
QTL.SNS	86.52	8.19	81.82	0.94	0.06	0	0	0
QTL.GY	82.46	27.68	82.05	0.92	0.08	0	0	0
QTL.NG	87.02	6.51	83.47	0.8	0.2	0	0	0
QTL.SW	88.61	19.09	85.24	0.65	0.35	0	0	0
QTL.GPC	92.32	20.11	89.73	0.27	0.73	0	0	0
QTL.SNS	97.61	29.79	91.09	0.29	0.63	0.03	0.04	0.01
QTL.BY	93.78	5.02	92.92	0	1	0	0	0
QTL.NG	91.29	3.88	92.92	0	1	0	0	0
QTL.GPC	92.89	2.7	92.92	0	1	0	0	0
QTL.GPC	92.89	2.7	92.92	0	1	0	0	0
QTL.GPC	92.89	2.7	92.92	0	1	0	0	0
QTL.PT	92.86	7.41	92.92	0	1	0	0	0
QTL.CID	93.21	12.39	92.92	0	1	0	0	0
QTL.TKW	96.69	5.49	92.92	0	1	0	0	0
QTL.SNS	109.1	0.2	109.1	0	0	1	0	0
QTL.TKW	114.77	4.19	114.03	0	0	0	1	0
QTL.NG	115.27	4.19	114.03	0	0	0	1	0
QTL.GY	113.48	1.1	114.03	0	0	0	1	0
QTL.NG	114.37	1.22	114.03	0	0	0	1	0
QTL.TKW	115.77	4.19	114.09	0	0	0	0.99	0.01
QTL.75%G	119.44	17.99	118.08	0	0	0.01	0.27	0.72
QTL.TKW	127.9	34.81	118.09	0	0	0.02	0.25	0.73
QTL.TMRS	127.44	17.99	119.49	0	0	0	0.04	0.96
QTL.GY	119.37	0.59	119.72	0	0	0	0	1
QTL.SL	118.57	4.51	119.72	0	0	0	0	1
QTL.SL	159.87	20.89	119.72	0	0	0	0	1
QTL.DH	169.52	25.01	119.72	0	0	0	0	1
QTL.SL	141.07	5.1	119.72	0	0	0	0	1
--

## Sheet: 3D
QTL.Trait	Position	CI(95%)	Predicted	Memberships 1 --> 5
QTL.TKW	29.65	37.71	32.58	1	0	0	0	0
QTL.GZnC	33	10.11	32.58	1	0	0	0	0
QTL.SN	29.65	37.71	32.58	1	0	0	0	0
QTL.PH	66.1	14.31	66.11	0	1	0	0	0
QTL.GcuC	122	3.88	121.94	0	0	1	0	0
QTL.GFeC	107	47	123.65	0	0	0.91	0.09	0
QTL.GPC	139.4	30.11	140.34	0	0	0.03	0.97	0
QTL.HI	141.6	30.11	140.72	0	0	0.01	0.99	0
QTL.BM	141.6	30.11	140.72	0	0	0.01	0.99	0
QTL.GY	141.6	30.11	140.72	0	0	0.01	0.99	0
QTL.PH	141.6	30.11	140.72	0	0	0.01	0.99	0
QTL.GSeC	218	31.4	218	0	0	0	0	1
QTL.GZnC	218	12.9	218	0	0	0	0	1
--

## Sheet: 4A
QTL.Trait	Position	CI(95%)	Predicted	Memberships 1 --> 5
QTL.SNS	61.96	3.61	54.58	1	0	0	0	0
QTL.NG	62.49	3.41	54.58	1	0	0	0	0
QTL.GPC	41.43	5.41	54.58	1	0	0	0	0
QTL.SNS	50.83	4.19	54.58	1	0	0	0	0
QTL.GY	50.83	4.19	54.58	1	0	0	0	0
QTL.GPC	42.43	9.92	54.58	1	0	0	0	0
QTL.GPC	42.43	9.92	54.58	1	0	0	0	0
QTL.GPC	42.43	9.92	54.58	1	0	0	0	0
QTL.GZnC	35.81	59	56.06	0.92	0.08	0	0	0
QTL.GY	75.17	8.11	73.07	0	1	0	0	0
QTL.SN	74.11	3.8	73.07	0	1	0	0	0
QTL.TKW	73.79	6.31	73.07	0	1	0	0	0
QTL.GY	74.11	3.8	73.07	0	1	0	0	0
QTL.DH	74.11	6.31	73.07	0	1	0	0	0
QTL.SNS	69.45	5.68	73.07	0	1	0	0	0
QTL.NG	69.45	5.68	73.07	0	1	0	0	0
QTL.GPL	75.96	81.61	76.77	0.27	0.38	0.22	0.14	0
QTL.GL	76	81.61	76.77	0.27	0.38	0.22	0.14	0
QTL.MRS	92.66	12.7	88.37	0	0	1	0	0
QTL.GPC	87.36	12.31	88.37	0	0	1	0	0
QTL.TKW	88.36	0.31	88.37	0	0	1	0	0
QTL.NG	92.94	5.49	88.37	0	0	1	0	0
QTL.HW	93.87	39.79	94.04	0	0.1	0.49	0.41	0
QTL.SDS	93.87	39.79	94.04	0	0.1	0.49	0.41	0
QTL.LDMA	105.71	2	105.92	0	0	0	1	0
QTL.GCuC	103.55	5.92	105.92	0	0	0	1	0
QTL.NG	107.3	14.82	105.92	0	0	0	1	0
QTL.TKW	99.13	5.68	105.92	0	0	0	1	0
QTL.TKW	111.11	5.49	105.92	0	0	0	1	0
QTL.SNS	110.48	5.49	105.92	0	0	0	1	0
QTL.FWA	117.91	39.79	107.07	0	0	0.02	0.93	0.05
QTL.GCuC	135.88	3.29	135.87	0	0	0	0	1
--

[truncated: 11 more sheets: 4B, 4D, 5A, 5B, 5D, 6A, 6B, 6D, 7A, 7B, 7D]
