# Supplementary material for: Comparative Genomic Analysis of Quantitative Trait Loci Associated With Micronutrient Contents, Grain Quality, and Agronomic Traits in Wheat (Triticum aestivum L.)
Source: Front Plant Sci. 2021 Oct 12;12:709817. doi: 10.3389/fpls.2021.709817 (PMC8546302; doi:10.3389/fpls.2021.709817)
Supplement: Supplementary Table 4 — The list of uncovered candidate genes (CGS) and all annotated genes anchoring at each MQTL interval. [file Table_4.xlsx]

## Sheet: 1A
Supplementary Table 4 | The list of uncovered candidate genes (CGS) and all annotated genes anchoring at each MQTL interval.
MQTL	Chr No	Gene stable ID	Gene description	Gene start (bp)	Gene end (bp)	Gene name	Gene % GC content	Gene type
MQTL_1A_4	1A	TraesCS1A02G315900		508133863	508153676		41.74	protein_coding
MQTL_1A_4	1A	TraesCS1A02G316100		508190503	508201772		45.87	protein_coding
MQTL_1A_4	1A	TraesCS1A02G316200		508214411	508214940		58.3	protein_coding
MQTL_1A_4	1A	TraesCS1A02G316300		508273915	508274382		58.33	protein_coding
MQTL_1A_4	1A	TraesCS1A02G316400		508281269	508281631		57.3	protein_coding
MQTL_1A_4	1A	TraesCS1A02G316500		508286406	508286828		58.63	protein_coding
MQTL_1A_4	1A	TraesCS1A02G316600		508309166	508309528		57.58	protein_coding
MQTL_1A_4	1A	TraesCS1A02G316700		508332796	508335160		50.26	protein_coding
MQTL_1A_4	1A	TraesCS1A02G316800		508340376	508340738		57.85	protein_coding
MQTL_1A_4	1A	TraesCS1A02G316900		508526216	508528106		47.07	protein_coding
MQTL_1A_4	1A	TraesCS1A02G317000		508554720	508558232		52.66	protein_coding
MQTL_1A_4	1A	TraesCS1A02G317100	Histone deacetylase [Source:UniProtKB/TrEMBL;Acc:A0A341NRT9]	508627551	508633273		41.21	protein_coding
MQTL_1A_4	1A	ENSRNA050009874	tRNA-Asn for anticodon GUU	508639741	508639814	tRNA-Asn	56.76	tRNA
MQTL_1A_4	1A	TraesCS1A02G317200	B2 protein [Source:UniProtKB/TrEMBL;Acc:W4ZN93]	508640643	508644166		46.54	protein_coding
MQTL_1A_4	1A	TraesCS1A02G317300		508720828	508723614		45.89	protein_coding
MQTL_1A_4	1A	TraesCS1A02G317311		508723999	508726319		54.49	nontranslating_CDS
MQTL_1A_4	1A	TraesCS1A02G317400		508838446	508839654		40.69	protein_coding
MQTL_1A_4	1A	TraesCS1A02G317500		508929434	508930124		70.04	nontranslating_CDS
MQTL_1A_4	1A	TraesCS1A02G317700		508962029	508962310		46.1	protein_coding
MQTL_1A_4	1A	TraesCS1A02G317800		509012804	509016623		43.8	protein_coding
MQTL_1A_4	1A	TraesCS1A02G317900	Peroxidase [Source:UniProtKB/TrEMBL;Acc:A0A341NSU5]	509036504	509038028		58.75	protein_coding
MQTL_1A_4	1A	TraesCS1A02G318000	Peroxidase [Source:UniProtKB/TrEMBL;Acc:A0A341NQW7]	509492227	509493689		57.83	protein_coding
MQTL_1A_4	1A	TraesCS1A02G318100		509541578	509541892		56.19	protein_coding
MQTL_1A_4	1A	TraesCS1A02G318200	Peroxidase [Source:UniProtKB/TrEMBL;Acc:A0A341NQ29]	509702182	509703602		57.49	protein_coding
MQTL_1A_4	1A	TraesCS1A02G318300	Peroxidase [Source:UniProtKB/TrEMBL;Acc:A0A341P1K1]	509718505	509719990		57.67	protein_coding
MQTL_1A_4	1A	TraesCS1A02G318400	Peroxidase [Source:UniProtKB/TrEMBL;Acc:A0A341NSV0]	509775402	509776820		57.22	protein_coding
MQTL_1A_4	1A	TraesCS1A02G318500	Peroxidase [Source:UniProtKB/TrEMBL;Acc:A0A1D5S0G0]	509791918	509793363		57.75	protein_coding
MQTL_1A_4	1A	TraesCS1A02G318600	Peroxidase [Source:UniProtKB/TrEMBL;Acc:A0A341NQ35]	509848073	509849504		57.26	protein_coding
MQTL_1A_4	1A	TraesCS1A02G318700	Peroxidase [Source:UniProtKB/TrEMBL;Acc:A0A1D5RQ45]	509913455	509914868		57.5	protein_coding
MQTL_1A_4	1A	TraesCS1A02G318800		510111616	510111930		56.19	protein_coding
MQTL_1A_4	1A	TraesCS1A02G318900	Peroxidase [Source:UniProtKB/TrEMBL;Acc:A0A341NQX7]	510185098	510186531		58.37	protein_coding
MQTL_1A_4	1A	TraesCS1A02G319000	Peroxidase [Source:UniProtKB/TrEMBL;Acc:A0A341NRV8]	510280764	510282530		62.08	protein_coding
MQTL_1A_4	1A	TraesCS1A02G319100		510282724	510286786		40.81	protein_coding
MQTL_1A_4	1A	TraesCS1A02G319200		510341638	510343306		64.77	protein_coding
MQTL_1A_4	1A	TraesCS1A02G319300	Glycosyltransferase [Source:UniProtKB/TrEMBL;Acc:A0A1D5RU42]	510352871	510354295		67.51	protein_coding
MQTL_1A_4	1A	TraesCS1A02G319400		510366392	510367420		70.55	protein_coding
MQTL_1A_4	1A	TraesCS1A02G319500		510373312	510373620		76.05	protein_coding
MQTL_1A_4	1A	TraesCS1A02G319600	21.7 kDa class VI heat shock protein [Source:Projected from Arabidopsis thaliana (AT5G54660) UniProtKB/Swiss-Prot;Acc:Q9FIT9]	510378418	510380090		54.39	protein_coding
MQTL_1A_4	1A	TraesCS1A02G319700		510446253	510448019		63.55	protein_coding
MQTL_1A_4	1A	TraesCS1A02G319800		510450437	510451177		70.99	protein_coding
MQTL_1A_4	1A	TraesCS1A02G319900		510457220	510457634		53.01	protein_coding
MQTL_1A_4	1A	TraesCS1A02G320000		510672254	510674036		48.96	protein_coding
MQTL_1A_4	1A	TraesCS1A02G320100		510803180	510804875		48.88	protein_coding
MQTL_1A_4	1A	TraesCS1A02G320200		510828730	510831282		63.85	protein_coding
MQTL_1A_4	1A	TraesCS1A02G320300		511005281	511007520		53.39	protein_coding
MQTL_1A_4	1A	TraesCS1A02G320400	Potassium transporter [Source:UniProtKB/TrEMBL;Acc:A0A341P1M7]	511009417	511015060		49.03	protein_coding
MQTL_1A_4	1A	TraesCS1A02G320500		511099314	511102961		46.96	protein_coding
MQTL_1A_4	1A	TraesCS1A02G320600		511145933	511146886		69.5	protein_coding

## Sheet: 1B
MQTL	Chr No	Gene stable ID	Gene description	Gene start (bp)	Gene end (bp)	Gene name	Gene % GC content	Gene type
MQTL_1B_1	1B	TraesCS1B02G033400		16228502	16231600		47.5	protein_coding
MQTL_1B_1	1B	TraesCS1B02G033500		16244001	16254999		44.66	protein_coding
MQTL_1B_1	1B	TraesCS1B02G033600		16400061	16402254		43.53	protein_coding
MQTL_1B_1	1B	TraesCS1B02G033700		16426498	16428373		60.82	protein_coding
MQTL_1B_1	1B	TraesCS1B02G033800		16462616	16462846		57.14	protein_coding
MQTL_1B_1	1B	TraesCS1B02G033900		16464518	16464769		57.94	protein_coding
MQTL_1B_1	1B	TraesCS1B02G034000		16465496	16465732		61.18	protein_coding
MQTL_1B_1	1B	TraesCS1B02G034100		16478350	16479064		45.03	protein_coding
MQTL_1B_1	1B	TraesCS1B02G034200		16480168	16480743		51.04	protein_coding
MQTL_1B_1	1B	TraesCS1B02G034300		16501939	16502688		42.27	protein_coding
MQTL_1B_1	1B	TraesCS1B02G034400		16506028	16506678		44.7	protein_coding
MQTL_1B_1	1B	TraesCS1B02G034500		16518247	16523333		42.17	protein_coding
MQTL_1B_1	1B	TraesCS1B02G034600		16530030	16530854		49.94	protein_coding
MQTL_1B_1	1B	TraesCS1B02G034700		16532045	16534107		44.26	protein_coding
MQTL_1B_1	1B	TraesCS1B02G034800		16562868	16567458		38.88	protein_coding
MQTL_1B_1	1B	TraesCS1B02G034900		16644449	16645738		47.91	protein_coding
MQTL_1B_1	1B	TraesCS1B02G035000		16658285	16658539		53.33	protein_coding
MQTL_1B_1	1B	TraesCS1B02G035100		16693069	16693803		44.22	protein_coding
MQTL_1B_1	1B	TraesCS1B02G035200		16757203	16764102		45.38	protein_coding
MQTL_1B_1	1B	TraesCS1B02G035300		16794949	16795182		59.4	protein_coding
MQTL_1B_1	1B	TraesCS1B02G035400		16839554	16841294		41.82	protein_coding
MQTL_1B_1	1B	TraesCS1B02G035500		16856155	16862125		41.92	protein_coding
MQTL_1B_1	1B	TraesCS1B02G035600		16925435	16931837		43.18	protein_coding
MQTL_1B_1	1B	TraesCS1B02G035700		17013616	17020022		43.03	protein_coding
MQTL_1B_1	1B	TraesCS1B02G035800		17067047	17068871		57.53	protein_coding
MQTL_1B_1	1B	TraesCS1B02G035900		17135742	17136107		47.81	protein_coding
MQTL_1B_1	1B	TraesCS1B02G036000	Dirigent protein [Source:UniProtKB/TrEMBL;Acc:A0A1D5SL09]	17250861	17251768		41.96	protein_coding
MQTL_1B_1	1B	TraesCS1B02G036100		17288018	17288641		45.83	protein_coding
MQTL_1B_1	1B	TraesCS1B02G036200		17339063	17339882		51.1	protein_coding
MQTL_1B_1	1B	TraesCS1B02G036300		17343494	17346893		38.59	protein_coding
MQTL_1B_1	1B	TraesCS1B02G036400		17352277	17357093		41.64	protein_coding
MQTL_1B_1	1B	ENSRNA050008987	tRNA-Ser for anticodon UGA	17374566	17374647	tRNA-Ser	56.1	tRNA
MQTL_1B_1	1B	TraesCS1B02G036500		17379054	17386839		43.55	protein_coding
MQTL_1B_1	1B	TraesCS1B02G036600		17387168	17390879		45.2	protein_coding
MQTL_1B_1	1B	ENSRNA050018573	U5 spliceosomal RNA	17391943	17392053	U5	47.75	snRNA
MQTL_1B_1	1B	ENSRNA050008840	tRNA-Ser for anticodon UGA	17524902	17524983	tRNA-Ser	53.66	tRNA
MQTL_1B_1	1B	ENSRNA050008985	tRNA-Ser for anticodon UGA	17532610	17532691	tRNA-Ser	56.1	tRNA
MQTL_1B_1	1B	TraesCS1B02G036700		17559910	17563766		41.22	protein_coding
MQTL_1B_1	1B	TraesCS1B02G036800		17564886	17567432		43.15	protein_coding
MQTL_1B_1	1B	TraesCS1B02G036900		17622750	17624788		64.39	protein_coding
MQTL_1B_1	1B	ENSRNA050018585	Small nucleolar RNA snoR8a	17647830	17647915	snoR8a	44.19	snoRNA
MQTL_1B_1	1B	ENSRNA050018575	Small nucleolar RNA Z101	17648171	17648268	snoZ101	41.84	snoRNA
MQTL_1B_1	1B	ENSRNA050018583	Small nucleolar RNA Z101	17648893	17648990	snoZ101	43.88	snoRNA
MQTL_1B_1	1B	ENSRNA050018558	Small nucleolar RNA Z101	17649611	17649706	snoZ101	40.62	snoRNA
MQTL_1B_1	1B	ENSRNA050018574	Small nucleolar RNA Z101	17649945	17650042	snoZ101	42.86	snoRNA
MQTL_1B_1	1B	ENSRNA050018603	Small nucleolar RNA snoR8a	17654835	17654920	snoR8a	44.19	snoRNA
MQTL_1B_1	1B	ENSRNA050018576	Small nucleolar RNA Z101	17655175	17655272	snoZ101	41.84	snoRNA
MQTL_1B_1	1B	ENSRNA050018581	Small nucleolar RNA Z101	17655897	17655994	snoZ101	42.86	snoRNA
MQTL_1B_1	1B	ENSRNA050018564	Small nucleolar RNA Z101	17656617	17656712	snoZ101	39.58	snoRNA
MQTL_1B_1	1B	ENSRNA050018570	Small nucleolar RNA Z101	17656951	17657048	snoZ101	41.84	snoRNA
MQTL_1B_1	1B	ENSRNA050018606	Small nucleolar RNA snoR8a	17661839	17661924	snoR8a	44.19	snoRNA
MQTL_1B_1	1B	ENSRNA050018577	Small nucleolar RNA Z101	17662179	17662276	snoZ101	41.84	snoRNA
MQTL_1B_1	1B	ENSRNA050018582	Small nucleolar RNA Z101	17662902	17662999	snoZ101	45.92	snoRNA
MQTL_1B_1	1B	ENSRNA050018614	Small nucleolar RNA Z102/R77	17663464	17663549	snoZ102_R77	33.72	snoRNA
MQTL_1B_1	1B	ENSRNA050018566	Small nucleolar RNA Z101	17663622	17663717	snoZ101	39.58	snoRNA
MQTL_1B_1	1B	ENSRNA050018568	Small nucleolar RNA Z101	17663956	17664053	snoZ101	41.84	snoRNA
MQTL_1B_1	1B	ENSRNA050018584	Small nucleolar RNA snoR8a	17668845	17668930	snoR8a	43.02	snoRNA
MQTL_1B_1	1B	ENSRNA050018580	Small nucleolar RNA Z101	17669186	17669283	snoZ101	41.84	snoRNA
MQTL_1B_1	1B	ENSRNA050018578	Small nucleolar RNA Z101	17669901	17669998	snoZ101	44.9	snoRNA
MQTL_1B_1	1B	ENSRNA050018562	Small nucleolar RNA Z101	17670621	17670716	snoZ101	41.67	snoRNA
MQTL_1B_1	1B	ENSRNA050018572	Small nucleolar RNA Z101	17670955	17671052	snoZ101	40.82	snoRNA
MQTL_1B_1	1B	TraesCS1B02G037000	Protein DETOXIFICATION [Source:UniProtKB/TrEMBL;Acc:A0A1D5SJS4]	17681156	17687028		42.5	protein_coding
MQTL_1B_1	1B	TraesCS1B02G037100		17730527	17739883		42.77	protein_coding
MQTL_1B_1	1B	TraesCS1B02G037200		17734947	17737854		45.32	protein_coding
MQTL_1B_1	1B	TraesCS1B02G037300		17743746	17745933		47.49	protein_coding
MQTL_1B_1	1B	TraesCS1B02G037400		17767028	17770807		44.26	protein_coding
MQTL_1B_1	1B	TraesCS1B02G037500		17784865	17786106		46.78	protein_coding
MQTL_1B_1	1B	TraesCS1B02G037600		17788683	17792569		45.95	protein_coding
MQTL_1B_1	1B	TraesCS1B02G037700		17792653	17795262		54.06	protein_coding
MQTL_1B_1	1B	TraesCS1B02G037800		17795791	17799116		48.71	protein_coding
MQTL_1B_1	1B	TraesCS1B02G037900		17810810	17816891		41.43	protein_coding
MQTL_1B_1	1B	TraesCS1B02G038000		17884038	17886088		54.71	protein_coding
MQTL_1B_1	1B	TraesCS1B02G038100		17889740	17892524		48.8	protein_coding
MQTL_1B_1	1B	TraesCS1B02G038200		17894195	17896564		46.84	protein_coding
MQTL_1B_1	1B	TraesCS1B02G038300		17963320	17966241		45.21	protein_coding
MQTL_1B_1	1B	TraesCS1B02G038400		18089773	18093637		43.08	protein_coding
MQTL_1B_1	1B	TraesCS1B02G038500		18115009	18118673		45.08	protein_coding
MQTL_1B_1	1B	TraesCS1B02G038600		18363378	18364565		39.06	protein_coding
MQTL_1B_1	1B	TraesCS1B02G038700	Protein NRT1/ PTR FAMILY 6.2 [Source:Projected from Arabidopsis thaliana (AT2G26690) UniProtKB/Swiss-Prot;Acc:Q9SZY4]	18385559	18387800		59.32	protein_coding
MQTL_1B_1	1B	TraesCS1B02G038800		18419377	18423130		49.12	protein_coding
MQTL_1B_1	1B	TraesCS1B02G038900		18570322	18571755		57.53	protein_coding
MQTL_1B_1	1B	TraesCS1B02G039000		18578571	18579939		57.41	protein_coding
MQTL_1B_1	1B	TraesCS1B02G039100		18683374	18686793		45.12	protein_coding
MQTL_1B_1	1B	TraesCS1B02G039200		18867715	18870069		46.28	protein_coding
MQTL_1B_1	1B	TraesCS1B02G039300		19018793	19020813		40.08	protein_coding
MQTL_1B_1	1B	ENSRNA050018579	Small nucleolar RNA R64/Z200 family	19018923	19019019	snoR64	32.99	snoRNA
MQTL_1B_1	1B	ENSRNA050018611	Small nucleolar RNA Z199	19019104	19019184	snoZ199	40.74	snoRNA
MQTL_1B_1	1B	ENSRNA050018617	Small nucleolar RNA Z199	19019359	19019437	snoZ199	37.97	snoRNA
MQTL_1B_1	1B	TraesCS1B02G039400		19025038	19025620		46.83	protein_coding
MQTL_1B_1	1B	TraesCS1B02G039500		19038922	19043415		47.49	protein_coding
MQTL_1B_1	1B	TraesCS1B02G039600		19047105	19051706		47.81	protein_coding
MQTL_1B_1	1B	TraesCS1B02G039620		19053658	19068672		45.62	protein_coding
MQTL_1B_1	1B	TraesCS1B02G039625		19061029	19062117		39.58	protein_coding
MQTL_1B_1	1B	TraesCS1B02G039700		19073841	19076117		45.85	protein_coding
MQTL_1B_1	1B	TraesCS1B02G039800		19217861	19232577		46.14	protein_coding
MQTL_1B_1	1B	TraesCS1B02G039900		19314295	19314714		47.62	protein_coding
MQTL_1B_1	1B	TraesCS1B02G040000		19718626	19720046		57.71	protein_coding
MQTL_1B_1	1B	TraesCS1B02G040100		19779389	19780576		60.94	protein_coding
MQTL_1B_1	1B	TraesCS1B02G040200		19890445	19891967		56.07	protein_coding
MQTL_1B_1	1B	TraesCS1B02G040300		19950229	19951416		60.61	protein_coding
MQTL_1B_1	1B	TraesCS1B02G040400		20015264	20017794		43.74	protein_coding
MQTL_1B_1	1B	TraesCS1B02G040500		20046035	20047787		53.68	protein_coding
MQTL_1B_1	1B	TraesCS1B02G040600		20059838	20061082		54.38	protein_coding
MQTL_1B_1	1B	TraesCS1B02G040700		20167177	20169022		53.2	protein_coding
MQTL_1B_1	1B	TraesCS1B02G040800	Replication protein A subunit [Source:UniProtKB/TrEMBL;Acc:A0A341NWK7]	20172786	20177655		48.89	protein_coding
MQTL_1B_1	1B	TraesCS1B02G040900		20292981	20294241		53.77	protein_coding
MQTL_1B_1	1B	TraesCS1B02G041000		20555265	20556604		58.51	protein_coding
MQTL_1B_1	1B	TraesCS1B02G041100		20570651	20574996		44.45	protein_coding
MQTL_1B_1	1B	TraesCS1B02G041200		20585218	20588374		49.79	protein_coding
MQTL_1B_1	1B	TraesCS1B02G041300		20588785	20595873		42.86	protein_coding
MQTL_1B_1	1B	TraesCS1B02G041400		20834729	20836696		64.79	protein_coding
MQTL_1B_1	1B	TraesCS1B02G041500		21390430	21409357		42.84	protein_coding
MQTL_1B_1	1B	TraesCS1B02G041600		21440415	21440720		72.88	protein_coding
MQTL_1B_1	1B	TraesCS1B02G041700	WAT1-related protein [Source:UniProtKB/TrEMBL;Acc:A0A341NYQ8]	21511778	21513078		51.81	protein_coding
MQTL_1B_1	1B	TraesCS1B02G041800		21535854	21536454		57.4	protein_coding
MQTL_1B_1	1B	TraesCS1B02G041900		21804422	21806308		47.8	protein_coding
MQTL_1B_1	1B	TraesCS1B02G041928		21843215	21844497		50.93	nontranslating_CDS
MQTL_1B_1	1B	TraesCS1B02G042000	Pectin acetylesterase [Source:UniProtKB/TrEMBL;Acc:A0A1D5SJX9]	22021104	22025774		41.45	protein_coding
MQTL_1B_1	1B	TraesCS1B02G042100		22046246	22048771		58.87	protein_coding
MQTL_1B_1	1B	TraesCS1B02G042200		22069090	22069961		59.4	protein_coding
MQTL_1B_1	1B	ENSRNA050008983	tRNA-Arg for anticodon ACG	22073909	22073981	tRNA-Arg	58.9	tRNA
MQTL_1B_1	1B	TraesCS1B02G042300	Outer envelope pore protein 16-1, chloroplastic [Source:Projected from Arabidopsis thaliana (AT2G28900) UniProtKB/Swiss-Prot;Acc:Q9ZV24]	22074316	22087881		49.62	protein_coding
MQTL_1B_1	1B	TraesCS1B02G042400		22108695	22111810		49.58	protein_coding
MQTL_1B_1	1B	TraesCS1B02G042500		22153627	22154445		48.11	protein_coding
MQTL_1B_1	1B	TraesCS1B02G042600	Dirigent protein [Source:UniProtKB/TrEMBL;Acc:A0A1D5SLV1]	22161620	22162595		42.83	protein_coding
MQTL_1B_1	1B	TraesCS1B02G042700		22185724	22186797		48.14	nontranslating_CDS
MQTL_1B_1	1B	TraesCS1B02G042800		22274067	22274689		54.25	protein_coding
MQTL_1B_1	1B	TraesCS1B02G042900	Dirigent protein [Source:UniProtKB/TrEMBL;Acc:A0A1D5SNM1]	22393540	22394738		37.2	protein_coding
MQTL_1B_1	1B	TraesCS1B02G043000	Dirigent protein [Source:UniProtKB/TrEMBL;Acc:A0A341NVM2]	22453533	22454744		36.55	protein_coding
MQTL_1B_1	1B	TraesCS1B02G043100	Dirigent protein [Source:UniProtKB/TrEMBL;Acc:A0A1D6DK67]	22624769	22626013		37.91	protein_coding
MQTL_1B_1	1B	TraesCS1B02G043200		22701051	22710184		47.87	protein_coding
MQTL_1B_1	1B	TraesCS1B02G043300		22713428	22714746		48.67	protein_coding
MQTL_1B_1	1B	TraesCS1B02G043400		22822038	22825042		45.79	protein_coding
MQTL_1B_1	1B	TraesCS1B02G043600		23597344	23599636		42.65	protein_coding
MQTL_1B_1	1B	TraesCS1B02G043700		23817295	23818002		39.12	protein_coding
MQTL_1B_1	1B	TraesCS1B02G043800		23839433	23840104		44.2	protein_coding
MQTL_1B_1	1B	TraesCS1B02G043900		23896117	23898299		43.06	protein_coding
MQTL_1B_1	1B	TraesCS1B02G044000		23980078	23980388		42.44	protein_coding
MQTL_1B_1	1B	TraesCS1B02G044100		24143624	24152620		52.38	protein_coding
MQTL_1B_1	1B	TraesCS1B02G044200		24159601	24164811		42.56	protein_coding
MQTL_1B_1	1B	TraesCS1B02G044300		24258498	24262220		42.95	protein_coding
MQTL_1B_1	1B	TraesCS1B02G044400		24350152	24354805		43.51	protein_coding
MQTL_1B_1	1B	TraesCS1B02G044500		24494418	24501571		40.97	protein_coding
MQTL_1B_1	1B	TraesCS1B02G044600		24510850	24514503		40.75	protein_coding
MQTL_1B_1	1B	TraesCS1B02G044700		24709524	24710075		44.38	protein_coding
MQTL_1B_1	1B	TraesCS1B02G044800		24785964	24788397		68.49	protein_coding
MQTL_1B_1	1B	TraesCS1B02G044900		24792237	24793157		49.19	protein_coding
MQTL_1B_1	1B	TraesCS1B02G045000		24931849	24933749		56.44	protein_coding
MQTL_1B_1	1B	TraesCS1B02G045100		24988341	24990458		50.8	protein_coding
MQTL_1B_1	1B	TraesCS1B02G045300		25112830	25113940		63.73	protein_coding
MQTL_1B_1	1B	TraesCS1B02G045400		25258393	25261243		43.14	nontranslating_CDS
MQTL_1B_1	1B	TraesCS1B02G045500		25473387	25474952		40.17	protein_coding
MQTL_1B_1	1B	TraesCS1B02G045600		25808457	25811400		44.97	nontranslating_CDS
MQTL_1B_1	1B	TraesCS1B02G045700		25812498	25814364		47.35	protein_coding
MQTL_1B_1	1B	TraesCS1B02G045800		25818753	25822339		46	protein_coding
MQTL_1B_1	1B	TraesCS1B02G045900		25892563	25897357		42.58	protein_coding
MQTL_1B_1	1B	TraesCS1B02G046000		25942903	25945792		43.36	protein_coding
MQTL_1B_1	1B	TraesCS1B02G046200	Chalcone-flavonone isomerase family protein [Source:UniProtKB/TrEMBL;Acc:W5AAU0]	26134317	26136011		47.32	protein_coding
MQTL_1B_1	1B	TraesCS1B02G046300		26185384	26189253		47.73	protein_coding
MQTL_1B_1	1B	TraesCS1B02G046400		26395904	26397855		47.13	protein_coding
MQTL_1B_1	1B	TraesCS1B02G046500		26494713	26497698		43.92	protein_coding
MQTL_1B_1	1B	TraesCS1B02G046600		26591191	26592315		65.69	protein_coding
MQTL_1B_1	1B	TraesCS1B02G046800		26621671	26638285		49.06	protein_coding
MQTL_1B_1	1B	TraesCS1B02G046900		26650834	26651469		43.4	protein_coding
MQTL_1B_1	1B	TraesCS1B02G047000		26782156	26786443		48.2	protein_coding
MQTL_1B_1	1B	ENSRNA050019566	Small nucleolar RNA snoR80	26844912	26845039	snoR80	44.53	snoRNA
MQTL_1B_1	1B	TraesCS1B02G047100		26855662	26857170		63.55	protein_coding
MQTL_1B_1	1B	TraesCS1B02G047200		26967665	26971712		36.61	protein_coding
MQTL_1B_1	1B	TraesCS1B02G047300		27149962	27150081		56.67	protein_coding
MQTL_1B_1	1B	TraesCS1B02G047400		27235878	27242405		43.83	protein_coding
MQTL_1B_2	1B	TraesCS1B02G337400		564907284	564909441		52.41	protein_coding
MQTL_1B_2	1B	TraesCS1B02G337500		564918329	564921103		42.56	protein_coding
MQTL_1B_2	1B	TraesCS1B02G337600		565334375	565337238		43.19	protein_coding
MQTL_1B_2	1B	TraesCS1B02G337700		565566681	565567862		65.74	protein_coding
MQTL_1B_2	1B	TraesCS1B02G337800	Protein RNA-directed DNA methylation 3 [Source:Projected from Arabidopsis thaliana (AT5G04290) UniProtKB/Swiss-Prot;Acc:F4JW79]	565660131	565673198		41.93	protein_coding
MQTL_1B_2	1B	TraesCS1B02G337900		565848891	565852027		42.21	protein_coding
MQTL_1B_2	1B	TraesCS1B02G338000		565919590	565920309		62.22	protein_coding
MQTL_1B_2	1B	TraesCS1B02G338100		566183644	566184287		60.25	protein_coding
MQTL_1B_2	1B	TraesCS1B02G338200		566250681	566251163		59.42	protein_coding
MQTL_1B_2	1B	TraesCS1B02G338400		566449681	566449932		63.1	protein_coding
MQTL_1B_2	1B	TraesCS1B02G338500	At1g09850 [Source:Projected from Arabidopsis thaliana (AT1G09850) UniProtKB/TrEMBL;Acc:Q0WVJ5]	566601144	566605225		49.34	protein_coding
MQTL_1B_2	1B	TraesCS1B02G338600		566605390	566608558		56.72	protein_coding
MQTL_1B_2	1B	TraesCS1B02G338700		566610765	566611052		57.29	protein_coding
MQTL_1B_2	1B	ENSRNA050022812	Antisense RNA which regulates isiA expression	566682409	566682480	IsrR	29.17	antisense_RNA
MQTL_1B_2	1B	TraesCS1B02G338800	Thioredoxin H-type [Source:UniProtKB/Swiss-Prot;Acc:O64394]	566685128	566687824		44.05	protein_coding
MQTL_1B_2	1B	TraesCS1B02G338900		566720877	566721457		52.84	protein_coding
MQTL_1B_2	1B	TraesCS1B02G339000	Thioredoxin [Source:UniProtKB/TrEMBL;Acc:W5A566]	566823400	566831663		42.14	protein_coding
MQTL_1B_2	1B	TraesCS1B02G339100		566831774	566836406		50.9	protein_coding
MQTL_1B_2	1B	TraesCS1B02G339200		566836971	566849058		43.21	protein_coding
MQTL_1B_2	1B	TraesCS1B02G339300		566954050	566956934		64.82	protein_coding
MQTL_1B_2	1B	TraesCS1B02G339400		566978051	566980638		45.56	protein_coding
MQTL_1B_2	1B	TraesCS1B02G339500		566981016	566981812		59.6	protein_coding
MQTL_1B_2	1B	TraesCS1B02G339600		567113505	567116436		45.43	protein_coding
MQTL_1B_2	1B	TraesCS1B02G339700		567206790	567207651		58	protein_coding
MQTL_1B_2	1B	TraesCS1B02G339800		567712292	567715087		43.74	protein_coding
MQTL_1B_2	1B	TraesCS1B02G339900		567854799	567857065		47.24	protein_coding
MQTL_1B_2	1B	ENSRNA050022813	Small nucleolar RNA Z199	567922476	567922559	snoZ199	39.29	snoRNA
MQTL_1B_2	1B	TraesCS1B02G340000		567978774	567979832		57.03	protein_coding
MQTL_1B_2	1B	TraesCS1B02G340100		567985885	567986669		55.41	protein_coding
MQTL_1B_2	1B	TraesCS1B02G340200		568005579	568006599		57.79	protein_coding
MQTL_1B_2	1B	TraesCS1B02G340300		568521776	568525737		41.87	protein_coding
MQTL_1B_2	1B	TraesCS1B02G340400		568526844	568532882		41.23	protein_coding
MQTL_1B_2	1B	TraesCS1B02G340500		568536481	568539365		51.65	protein_coding
MQTL_1B_2	1B	TraesCS1B02G340600	Signal recognition particle 54 kDa protein [Source:UniProtKB/TrEMBL;Acc:A0A1D5SBJ1]	568568387	568572200		44.52	protein_coding
MQTL_1B_2	1B	TraesCS1B02G340700	Signal recognition particle 54 kDa protein [Source:UniProtKB/TrEMBL;Acc:A0A1D5SGJ7]	568642966	568645678		47.51	protein_coding
MQTL_1B_2	1B	TraesCS1B02G340800	Formin-like protein [Source:UniProtKB/TrEMBL;Acc:A0A341PHD4]	568743443	568747678		51.72	protein_coding
MQTL_1B_2	1B	TraesCS1B02G341000		568962107	568967269		42.79	protein_coding
MQTL_1B_2	1B	TraesCS1B02G340900		568962972	568963289		54.4	protein_coding
MQTL_1B_2	1B	TraesCS1B02G341100		568968228	568972781		42	protein_coding
MQTL_1B_2	1B	TraesCS1B02G341200		569427713	569428937		44.9	protein_coding
MQTL_1B_2	1B	TraesCS1B02G341300		569522020	569522622		51.74	protein_coding
MQTL_1B_2	1B	TraesCS1B02G341400		569540820	569543955		50.55	protein_coding
MQTL_1B_2	1B	TraesCS1B02G341500		569541622	569542225		53.97	protein_coding
MQTL_1B_2	1B	TraesCS1B02G341600	Serine/threonine-protein kinase [Source:UniProtKB/TrEMBL;Acc:A0A1D6RDW5]	569560866	569566532		49.65	protein_coding
MQTL_1B_2	1B	TraesCS1B02G341700	Poly [ADP-ribose] polymerase [Source:UniProtKB/TrEMBL;Acc:W5A3C9]	569972545	569977599		47.02	protein_coding
MQTL_1B_2	1B	TraesCS1B02G341800		570016736	570017083		53.16	protein_coding
MQTL_1B_2	1B	TraesCS1B02G341900		570023232	570024328		66.09	protein_coding
MQTL_1B_2	1B	TraesCS1B02G342000		570025130	570030758		42.94	protein_coding
MQTL_1B_2	1B	TraesCS1B02G342100		570270312	570275099		45.26	protein_coding
MQTL_1B_2	1B	TraesCS1B02G342200		570291916	570303585		43.58	protein_coding
MQTL_1B_2	1B	TraesCS1B02G342400		570515241	570524054		42.34	protein_coding
MQTL_1B_2	1B	TraesCS1B02G342500		570525909	570526718		72.35	protein_coding
MQTL_1B_2	1B	TraesCS1B02G342600		571056026	571062675		42.69	protein_coding
MQTL_1B_3	1B	TraesCS1B02G470900		679174332	679175169		45.11	protein_coding
MQTL_1B_3	1B	TraesCS1B02G470500		678754223	678765854		45.03	protein_coding
MQTL_1B_3	1B	TraesCS1B02G470800		679030727	679033146		52.19	protein_coding
MQTL_1B_3	1B	TraesCS1B02G471500		679673623	679674180		69.89	protein_coding
MQTL_1B_3	1B	TraesCS1B02G469800		678469928	678471544		61.41	protein_coding
MQTL_1B_3	1B	TraesCS1B02G470100		678551590	678553297		41.63	protein_coding
MQTL_1B_3	1B	TraesCS1B02G472100	ATP-dependent Clp protease proteolytic subunit [Source:UniProtKB/TrEMBL;Acc:A0A341PLR4]	679753602	679757697		44.97	protein_coding
MQTL_1B_3	1B	TraesCS1B02G471800		679722776	679724076		60.65	protein_coding
MQTL_1B_3	1B	TraesCS1B02G472200		680162318	680165052		53.46	protein_coding
MQTL_1B_3	1B	TraesCS1B02G469900		678500501	678501881		40.62	protein_coding
MQTL_1B_3	1B	TraesCS1B02G471700		679705313	679711645		43.6	protein_coding
MQTL_1B_3	1B	TraesCS1B02G472600		680976187	680978333		47.61	protein_coding
MQTL_1B_3	1B	TraesCS1B02G471100		679272294	679274585		49.43	protein_coding
MQTL_1B_3	1B	TraesCS1B02G471300	Cytokinin riboside 5'-monophosphate phosphoribohydrolase [Source:UniProtKB/TrEMBL;Acc:A0A1D5SDT2]	679567200	679571620		50.33	protein_coding
MQTL_1B_3	1B	TraesCS1B02G472000		679747109	679753015		43.39	protein_coding
MQTL_1B_3	1B	TraesCS1B02G470000		678547556	678551346		40.02	protein_coding
MQTL_1B_3	1B	TraesCS1B02G471200		679299062	679302904		44.43	protein_coding
MQTL_1B_3	1B	TraesCS1B02G472700		680990832	680991951		44.2	protein_coding
MQTL_1B_3	1B	TraesCS1B02G471600		679698116	679701978		43.44	protein_coding
MQTL_1B_3	1B	TraesCS1B02G470400		678752741	678753061		54.52	protein_coding
MQTL_1B_3	1B	TraesCS1B02G470700		678907766	678908358		42.16	protein_coding
MQTL_1B_3	1B	TraesCS1B02G470300		678605176	678606528		43.02	protein_coding
MQTL_1B_3	1B	TraesCS1B02G470600		678779472	678790974		39.75	protein_coding
MQTL_1B_3	1B	TraesCS1B02G471400		679652425	679657034		46.22	protein_coding
MQTL_1B_3	1B	TraesCS1B02G471000		679249819	679250609		44.88	protein_coding
MQTL_1B_3	1B	TraesCS1B02G472400		680832093	680833777		49.2	protein_coding
MQTL_1B_3	1B	TraesCS1B02G472500		680861625	680868122		47.25	protein_coding
MQTL_1B_3	1B	TraesCS1B02G472300		680781630	680783043		39.6	protein_coding
MQTL_1B_3	1B	TraesCS1B02G471900		679745005	679746210		68.49	protein_coding
MQTL_1B_3	1B	ENSRNA050023795	Group II catalytic intron	680886959	680887020	Intron_gpII	64.52	sense_intronic

## Sheet: 2A
MQTL	Chr No	Gene stable ID	Gene description	Gene start (bp)	Gene end (bp)	Gene name	Gene % GC content	Gene type
MQTL_2A_1	2A	TraesCS2A02G130200		77938466	77941846		47.29	protein_coding
MQTL_2A_1	2A	TraesCS2A02G130300		78182640	78183652		66.63	protein_coding
MQTL_2A_1	2A	TraesCS2A02G130400		78263053	78263517		65.59	protein_coding
MQTL_2A_1	2A	TraesCS2A02G130500		78323405	78323887		66.05	protein_coding
MQTL_2A_1	2A	TraesCS2A02G130600		78328734	78346097		41.14	protein_coding
MQTL_2A_1	2A	TraesCS2A02G130700		78493967	78500458		51.77	protein_coding
MQTL_2A_1	2A	TraesCS2A02G130800	Phosphatidylinositol 4-phosphate 5-kinase [Source:UniProtKB/TrEMBL;Acc:A0A1D5TQH5]	78560177	78565081		51.19	protein_coding
MQTL_2A_1	2A	TraesCS2A02G130900		78598531	78600485		65.12	protein_coding
MQTL_2A_1	2A	TraesCS2A02G131000		78741318	78745564		42.01	protein_coding
MQTL_2A_1	2A	TraesCS2A02G131100		78770283	78771312		33.11	protein_coding
MQTL_2A_1	2A	TraesCS2A02G131200		78772627	78773097		64.76	protein_coding
MQTL_2A_1	2A	TraesCS2A02G131300	CASP-like protein [Source:UniProtKB/TrEMBL;Acc:A0A1D5TRZ9]	78803601	78806813		50.14	protein_coding
MQTL_2A_1	2A	TraesCS2A02G131400		78843707	78854410		39.84	protein_coding
MQTL_2A_1	2A	TraesCS2A02G131500		79160818	79163842		45.98	protein_coding
MQTL_2A_1	2A	TraesCS2A02G131600		79167170	79169365		55.24	protein_coding
MQTL_2A_1	2A	TraesCS2A02G131700		79171931	79174812		65.27	protein_coding
MQTL_2A_1	2A	TraesCS2A02G131800	30S ribosomal protein S9, mitochondrial [Source:Projected from Arabidopsis thaliana (AT3G49080) UniProtKB/Swiss-Prot;Acc:Q8L6Z4]	79202237	79205628		48.23	protein_coding
MQTL_2A_1	2A	TraesCS2A02G131900		79206556	79209094		40.88	protein_coding
MQTL_2A_1	2A	TraesCS2A02G132100		79305553	79309990		44.68	protein_coding
MQTL_2A_1	2A	TraesCS2A02G132200	Thioredoxin reductase [Source:Projected from Arabidopsis thaliana (AT2G41680) UniProtKB/TrEMBL;Acc:A0A178VZE7]	79314566	79322810		45.79	protein_coding
MQTL_2A_1	2A	TraesCS2A02G132300		79331208	79333477		41.32	protein_coding
MQTL_2A_1	2A	TraesCS2A02G132400		79351271	79354764		46.22	protein_coding
MQTL_2A_1	2A	TraesCS2A02G132500		79353549	79355673		44.14	protein_coding
MQTL_2A_1	2A	TraesCS2A02G132600		79441433	79443007		70.16	protein_coding
MQTL_2A_1	2A	TraesCS2A02G132700		79744516	79744859		47.67	protein_coding
MQTL_2A_1	2A	TraesCS2A02G132800		79747810	79748106		34.34	protein_coding
MQTL_2A_1	2A	TraesCS2A02G132900		79748496	79757941		41.98	protein_coding
MQTL_2A_1	2A	TraesCS2A02G133000		80124332	80125810		42.66	protein_coding
MQTL_2A_1	2A	TraesCS2A02G133100		80218202	80219316		59.61	protein_coding
MQTL_2A_1	2A	TraesCS2A02G133200		80225510	80227228		59.8	protein_coding
MQTL_2A_1	2A	TraesCS2A02G133300	3-oxoacyl-[acyl-carrier-protein] synthase [Source:UniProtKB/TrEMBL;Acc:A0A1D5TMP7]	80231187	80234365		47.09	protein_coding
MQTL_2A_1	2A	TraesCS2A02G133400	3-oxoacyl-[acyl-carrier-protein] synthase [Source:UniProtKB/TrEMBL;Acc:A0A1D5TMP6]	80237095	80243929		41.49	protein_coding
MQTL_2A_1	2A	TraesCS2A02G133500	Carboxypeptidase [Source:UniProtKB/TrEMBL;Acc:A0A1D5TMP5]	80263980	80267527		50.14	protein_coding
MQTL_2A_1	2A	TraesCS2A02G133600		80270608	80279857		39	protein_coding
MQTL_2A_1	2A	TraesCS2A02G133700	Carboxypeptidase [Source:UniProtKB/TrEMBL;Acc:A0A1D5TM94]	80475539	80480022		51.67	protein_coding
MQTL_2A_1	2A	TraesCS2A02G133800		80480237	80483305		45.29	protein_coding
MQTL_2A_1	2A	TraesCS2A02G133900		80536558	80537801		57.88	protein_coding
MQTL_2A_1	2A	TraesCS2A02G134000		80586966	80592975		53.79	protein_coding
MQTL_2A_1	2A	TraesCS2A02G134100		80593056	80595850		54.7	protein_coding
MQTL_2A_1	2A	TraesCS2A02G134200		80615068	80616179		64.66	protein_coding
MQTL_2A_1	2A	TraesCS2A02G134300		80617007	80619804		49.21	protein_coding
MQTL_2A_1	2A	TraesCS2A02G134400		80843258	80846700		59.69	protein_coding
MQTL_2A_1	2A	TraesCS2A02G134500		81004982	81007990		50.85	protein_coding
MQTL_2A_1	2A	TraesCS2A02G134700		81043870	81044584		64.62	protein_coding
MQTL_2A_1	2A	TraesCS2A02G134800		81088402	81090384		62.18	protein_coding
MQTL_2A_1	2A	TraesCS2A02G134900		81091131	81100046		42.86	protein_coding
MQTL_2A_1	2A	ENSRNA050023046	U6 spliceosomal RNA	81107937	81108039	U6	41.75	snRNA
MQTL_2A_1	2A	TraesCS2A02G135000		81470715	81484373		43.9	protein_coding
MQTL_2A_1	2A	TraesCS2A02G135200		81493103	81495243		47.73	protein_coding
MQTL_2A_1	2A	TraesCS2A02G135300		81522893	81525070		47.57	protein_coding
MQTL_2A_1	2A	TraesCS2A02G135400	Pectinesterase [Source:UniProtKB/TrEMBL;Acc:A0A1D5TKT2]	81659211	81666288		39.5	protein_coding
MQTL_2A_1	2A	TraesCS2A02G135500		81721024	81724759		44.41	protein_coding
MQTL_2A_1	2A	TraesCS2A02G135600		81752218	81764443		41.57	protein_coding
MQTL_2A_1	2A	TraesCS2A02G135700		81765398	81769549		44.08	protein_coding
MQTL_2A_1	2A	TraesCS2A02G135800		81784446	81790266		44.14	protein_coding
MQTL_2A_1	2A	TraesCS2A02G135900		82026789	82030633		40.6	protein_coding
MQTL_2A_1	2A	TraesCS2A02G136000		82033960	82050463		44.18	protein_coding
MQTL_2A_1	2A	TraesCS2A02G136100		82057417	82060384		42.52	protein_coding
MQTL_2A_1	2A	TraesCS2A02G136200		82130113	82131487		42.25	protein_coding
MQTL_2A_1	2A	TraesCS2A02G136300		82184771	82188008		44.26	protein_coding
MQTL_2A_1	2A	TraesCS2A02G136400		82198900	82203158		43.23	protein_coding
MQTL_2A_1	2A	TraesCS2A02G136500		82210510	82213521		40.8	protein_coding
MQTL_2A_1	2A	TraesCS2A02G136600		82342171	82344526		55.81	protein_coding
MQTL_2A_1	2A	TraesCS2A02G136700		82345123	82349502		43.04	protein_coding
MQTL_2A_1	2A	TraesCS2A02G136800		82349905	82354821		42.22	protein_coding
MQTL_2A_1	2A	TraesCS2A02G136900		82356043	82364417		44.62	protein_coding
MQTL_2A_1	2A	TraesCS2A02G137000		82536019	82541944		42.56	protein_coding
MQTL_2A_1	2A	TraesCS2A02G137100		82804411	82805729		47.61	protein_coding
MQTL_2A_1	2A	TraesCS2A02G137200		82973236	82975469		44.05	protein_coding
MQTL_2A_1	2A	TraesCS2A02G137300		83014476	83017796		44.29	protein_coding
MQTL_2A_1	2A	TraesCS2A02G137400		83195050	83198342		47.1	protein_coding
MQTL_2A_1	2A	TraesCS2A02G137500		83199949	83213649		46.81	protein_coding
MQTL_2A_1	2A	TraesCS2A02G137600		83439575	83439991		45.56	protein_coding
MQTL_2A_1	2A	TraesCS2A02G137700		83639321	83647875		41.08	protein_coding
MQTL_2A_1	2A	TraesCS2A02G137800		83689532	83691813		62.8	protein_coding
MQTL_2A_1	2A	TraesCS2A02G137900		83784828	83785854		39.05	protein_coding
MQTL_2A_1	2A	TraesCS2A02G138000	DEAD-box ATP-dependent RNA helicase 57 [Source:Projected from Arabidopsis thaliana (AT3G09720) UniProtKB/Swiss-Prot;Acc:Q84TG1]	83815121	83818760		43.82	protein_coding
MQTL_2A_1	2A	TraesCS2A02G138100		83819123	83824501		42.7	protein_coding
MQTL_2A_1	2A	TraesCS2A02G138200		83825249	83828304		49.7	protein_coding
MQTL_2A_1	2A	TraesCS2A02G138300		83828678	83830314		47.04	protein_coding
MQTL_2A_1	2A	TraesCS2A02G138400		83847693	83849108		62.64	protein_coding
MQTL_2A_1	2A	TraesCS2A02G138500	Glycosyltransferase [Source:UniProtKB/TrEMBL;Acc:A0A1D5TQX7]	83855767	83857441		67.58	protein_coding
MQTL_2A_1	2A	TraesCS2A02G138600		83919325	83919651		65.75	protein_coding
MQTL_2A_1	2A	TraesCS2A02G138700		83926897	83940816		40.08	protein_coding
MQTL_2A_1	2A	TraesCS2A02G138800		84143617	84145346		55.95	protein_coding
MQTL_2A_1	2A	TraesCS2A02G138900		84227986	84230116		56.83	protein_coding
MQTL_2A_1	2A	TraesCS2A02G139000		84233348	84234649		68.05	protein_coding
MQTL_2A_1	2A	TraesCS2A02G139100		84543600	84549565		45.86	protein_coding
MQTL_2A_1	2A	TraesCS2A02G139200	Protein DETOXIFICATION [Source:UniProtKB/TrEMBL;Acc:W5B3C9]	84552276	84555098		52.89	protein_coding
MQTL_2A_1	2A	TraesCS2A02G139300		84574253	84586905		45.99	protein_coding
MQTL_2A_1	2A	TraesCS2A02G139400		84588700	84595573		45.64	protein_coding
MQTL_2A_1	2A	TraesCS2A02G139600	Hexosyltransferase [Source:UniProtKB/TrEMBL;Acc:A0A1D5TRD6]	84645933	84648082		62.7	protein_coding
MQTL_2A_1	2A	TraesCS2A02G139700		84749117	84753488		48.58	protein_coding
MQTL_2A_1	2A	TraesCS2A02G139800		84936207	84941348		41.44	protein_coding
MQTL_2A_1	2A	TraesCS2A02G139900		84941431	84944593		59.41	protein_coding
MQTL_2A_1	2A	TraesCS2A02G140000		84973489	84979527		40.72	protein_coding
MQTL_2A_1	2A	TraesCS2A02G140100		85287761	85289584		56.41	protein_coding
MQTL_2A_1	2A	TraesCS2A02G140200		85291502	85293399		62.38	protein_coding
MQTL_2A_1	2A	TraesCS2A02G140300		85589812	85591456		65.59	protein_coding
MQTL_2A_1	2A	TraesCS2A02G140400		85594566	85600397		41.72	protein_coding
MQTL_2A_1	2A	TraesCS2A02G140600		85611791	85614009		57.86	protein_coding
MQTL_2A_1	2A	TraesCS2A02G140700		85809964	85811055		65.29	protein_coding
MQTL_2A_1	2A	TraesCS2A02G140800		86060285	86062344		57.82	protein_coding
MQTL_2A_1	2A	TraesCS2A02G140900		86270037	86271693		58.18	protein_coding
MQTL_2A_1	2A	TraesCS2A02G141000		86286995	86288137		59.76	protein_coding
MQTL_2A_1	2A	TraesCS2A02G141100		86379244	86384046		49.49	protein_coding
MQTL_2A_1	2A	TraesCS2A02G141200		86387149	86432109		45.77	protein_coding
MQTL_2A_1	2A	TraesCS2A02G141300	SAC3 family protein B [Source:Projected from Arabidopsis thaliana (AT3G06290) UniProtKB/Swiss-Prot;Acc:F4JAU2]	86435692	86447913		43.07	protein_coding
MQTL_2A_1	2A	TraesCS2A02G141400		86898795	86904724		56.66	protein_coding
MQTL_2A_1	2A	TraesCS2A02G141500		86967590	86969888		45.76	protein_coding
MQTL_2A_1	2A	TraesCS2A02G141600		86980507	86984197		60.44	protein_coding
MQTL_2A_1	2A	TraesCS2A02G141700		86987838	86988812		59.59	protein_coding
MQTL_2A_1	2A	TraesCS2A02G141800		87433925	87456858		41.14	protein_coding
MQTL_2A_1	2A	TraesCS2A02G141900		87460411	87462561		51.23	protein_coding
MQTL_2A_1	2A	TraesCS2A02G142000		87542353	87548880		54.49	protein_coding
MQTL_2A_1	2A	TraesCS2A02G142100		87562935	87563939		69.55	protein_coding
MQTL_2A_1	2A	ENSRNA050023047	U5 spliceosomal RNA	87811911	87812029	U5	45.38	snRNA
MQTL_2A_1	2A	TraesCS2A02G142200		87850750	87855663		44.99	protein_coding
MQTL_2A_1	2A	TraesCS2A02G142300		87856893	87861590		42.87	protein_coding
MQTL_2A_1	2A	TraesCS2A02G142400		87876598	87882041		47.35	protein_coding
MQTL_2A_1	2A	TraesCS2A02G142500	Sulfotransferase [Source:UniProtKB/TrEMBL;Acc:A0A1D5TR86]	87882257	87885876		45.5	protein_coding
MQTL_2A_1	2A	TraesCS2A02G142600		87887691	87888107		67.63	protein_coding
MQTL_2A_1	2A	TraesCS2A02G142700		87891227	87892366		39.47	protein_coding
MQTL_2A_1	2A	TraesCS2A02G142800		88009076	88013066		47.43	protein_coding
MQTL_2A_1	2A	TraesCS2A02G142900		88013255	88016507		43.07	protein_coding
MQTL_2A_1	2A	TraesCS2A02G143000		88117721	88118806		72.65	protein_coding
MQTL_2A_1	2A	TraesCS2A02G143100		88121934	88123683		62	protein_coding
MQTL_2A_1	2A	TraesCS2A02G143200		88280689	88282109		67.98	protein_coding
MQTL_2A_1	2A	TraesCS2A02G143300		88287180	88288217		71.1	protein_coding
MQTL_2A_1	2A	TraesCS2A02G143400		88294869	88297491		51.47	protein_coding
MQTL_2A_1	2A	TraesCS2A02G143500		88299041	88302381		57.08	protein_coding
MQTL_2A_1	2A	TraesCS2A02G143600		88329275	88330574		66.23	protein_coding
MQTL_2A_1	2A	TraesCS2A02G143700		88662143	88671959		41.81	protein_coding
MQTL_2A_1	2A	TraesCS2A02G143800		88739209	88739738		39.06	protein_coding
MQTL_2A_1	2A	TraesCS2A02G143900		88795348	88798509		47.66	protein_coding
MQTL_2A_1	2A	TraesCS2A02G144000		88835934	88836179		54.47	protein_coding
MQTL_2A_1	2A	TraesCS2A02G144100		88983470	88988017		42.17	protein_coding
MQTL_2A_1	2A	TraesCS2A02G144200	GAMMA CA2 [Source:Projected from Arabidopsis thaliana (AT1G47260) UniProtKB/TrEMBL;Acc:A0A178WI45]	89118261	89121247		42.05	protein_coding
MQTL_2A_1	2A	TraesCS2A02G144300		89120559	89122386		52.24	protein_coding
MQTL_2A_1	2A	TraesCS2A02G144400		89159859	89166679		44.77	protein_coding
MQTL_2A_1	2A	TraesCS2A02G144500		89486748	89492733		42.43	protein_coding
MQTL_2A_1	2A	TraesCS2A02G144600		89585614	89585856		53.5	protein_coding
MQTL_2A_1	2A	TraesCS2A02G144700		89596901	89597107		59.42	protein_coding
MQTL_2A_1	2A	TraesCS2A02G144800		89765842	89769329		54.76	protein_coding
MQTL_2A_1	2A	TraesCS2A02G144900	Peroxidase [Source:UniProtKB/TrEMBL;Acc:A0A1D5TQI9]	90029047	90030557		50.23	protein_coding
MQTL_2A_1	2A	TraesCS2A02G145000	Peroxidase [Source:UniProtKB/TrEMBL;Acc:A0A1D5TQJ0]	90044838	90046018		57.15	protein_coding
MQTL_2A_1	2A	TraesCS2A02G145100		90067156	90069058		62.43	protein_coding
MQTL_2A_1	2A	TraesCS2A02G145200		90219319	90224636		48.33	protein_coding
MQTL_2A_1	2A	TraesCS2A02G145300		90416561	90418156		44.74	protein_coding
MQTL_2A_1	2A	TraesCS2A02G145400		90508492	90509601		53.78	protein_coding
MQTL_2A_1	2A	TraesCS2A02G145500	Trafficking protein particle complex subunit [Source:UniProtKB/TrEMBL;Acc:W5C2Z0]	90521798	90525368		43.09	protein_coding
MQTL_2A_1	2A	TraesCS2A02G145600		90576152	90577570		45.31	protein_coding
MQTL_2A_1	2A	TraesCS2A02G145700		90589489	90593587		40.72	protein_coding
MQTL_2A_1	2A	TraesCS2A02G145800	4-coumarate:coenzyme A ligase, Lignin biosynthesis, Defense against woundin [Source: Projected from Oryza sativa (Os08g0448000)]	90594216	90597197		55.3	protein_coding
MQTL_2A_1	2A	TraesCS2A02G145900		90688741	90690297		59.41	protein_coding
MQTL_2A_1	2A	TraesCS2A02G146000		90739985	90742468		43.32	protein_coding
MQTL_2A_1	2A	TraesCS2A02G146100		90742749	90746649		40.43	protein_coding
MQTL_2A_1	2A	TraesCS2A02G146200		90758888	90763964		47.69	protein_coding
MQTL_2A_1	2A	ENSRNA050010792	tRNA-Ala for anticodon AGC	90767308	90767380	tRNA-Ala	61.64	tRNA
MQTL_2A_1	2A	TraesCS2A02G146400		90768482	90769814		58.36	protein_coding
MQTL_2A_2	2A	TraesCS2A02G084400		38754980	38755937		61.06	protein_coding
MQTL_2A_2	2A	TraesCS2A02G084500		38812129	38813109		58.51	protein_coding
MQTL_2A_2	2A	TraesCS2A02G084600		38878969	38879744		64.95	protein_coding
MQTL_2A_2	2A	TraesCS2A02G084700		38908480	38909487		63.59	protein_coding
MQTL_2A_2	2A	TraesCS2A02G084800		38912335	38915575		52.67	protein_coding
MQTL_2A_2	2A	TraesCS2A02G084900		38962578	38968598		42.97	protein_coding
MQTL_2A_2	2A	TraesCS2A02G085000		38971898	38982192		40.99	protein_coding
MQTL_2A_2	2A	TraesCS2A02G085100		39006939	39009291		61.2	protein_coding
MQTL_2A_2	2A	TraesCS2A02G085200		39307283	39308083		46.19	protein_coding
MQTL_2A_2	2A	TraesCS2A02G085300		39310993	39311811		61.05	protein_coding
MQTL_2A_2	2A	TraesCS2A02G085400		39355676	39356335		53.64	protein_coding
MQTL_2A_2	2A	TraesCS2A02G085500		39369912	39373949		45.15	protein_coding
MQTL_2A_2	2A	TraesCS2A02G085600		39409391	39411027		54.18	protein_coding
MQTL_2A_2	2A	TraesCS2A02G085700		39413452	39414210		46.11	protein_coding
MQTL_2A_2	2A	TraesCS2A02G085800		39451736	39452737		55.69	protein_coding
MQTL_2A_2	2A	TraesCS2A02G085900		39458468	39458815		57.47	protein_coding
MQTL_2A_2	2A	TraesCS2A02G086000	Dirigent protein [Source:UniProtKB/TrEMBL;Acc:W5B3K8]	39468427	39469762		43.71	protein_coding
MQTL_2A_2	2A	TraesCS2A02G086300		39578184	39579650		65.71	protein_coding
MQTL_2A_2	2A	TraesCS2A02G086400		39704200	39709256		43.16	protein_coding
MQTL_2A_2	2A	TraesCS2A02G086500		39718341	39718667		46.79	protein_coding
MQTL_2A_2	2A	ENSRNA050010652	tRNA-Ile for anticodon AAU	40083399	40083472	tRNA-Ile	55.41	tRNA
MQTL_2A_2	2A	TraesCS2A02G086600		40315825	40316214		70.51	protein_coding
MQTL_2A_2	2A	TraesCS2A02G086700		40340214	40343191		52.89	protein_coding
MQTL_2A_2	2A	TraesCS2A02G086800		40373620	40374054		67.13	protein_coding
MQTL_2A_2	2A	TraesCS2A02G086900		40536539	40540334		60.25	protein_coding
MQTL_2A_2	2A	TraesCS2A02G087000		40540614	40547241		41.29	protein_coding
MQTL_2A_2	2A	TraesCS2A02G087100		40554695	40556331		68.36	protein_coding
MQTL_2A_2	2A	TraesCS2A02G087200		40592439	40597971		43.52	protein_coding
MQTL_2A_2	2A	TraesCS2A02G087300		40829585	40830016		62.5	protein_coding
MQTL_2A_2	2A	TraesCS2A02G087400		41103378	41104278		57.82	protein_coding
MQTL_2A_2	2A	TraesCS2A02G087500		41150319	41150965		66.77	protein_coding
MQTL_2A_2	2A	TraesCS2A02G087600		41172572	41172886		47.94	protein_coding
MQTL_2A_2	2A	TraesCS2A02G087700		41208076	41208886		62.52	protein_coding
MQTL_2A_2	2A	TraesCS2A02G087800		41217926	41218774		61.25	protein_coding
MQTL_2A_2	2A	TraesCS2A02G087900		41227652	41228248		65.49	protein_coding
MQTL_2A_2	2A	TraesCS2A02G088000		41231826	41242893		39.97	protein_coding
MQTL_2A_2	2A	TraesCS2A02G088100		41243282	41244825		52.14	protein_coding
MQTL_2A_2	2A	TraesCS2A02G088200		41621622	41622560		65.5	protein_coding
MQTL_2A_2	2A	TraesCS2A02G088300		41652015	41655505		36.92	protein_coding
MQTL_2A_2	2A	TraesCS2A02G088400		41755568	41760397		50.91	protein_coding
MQTL_2A_2	2A	ENSRNA050023771	U5 spliceosomal RNA	41908540	41908654	U5	42.61	snRNA
MQTL_2A_2	2A	TraesCS2A02G088500		41918189	41919751		57.52	protein_coding
MQTL_2A_2	2A	TraesCS2A02G088600		41992496	41994765		61.67	protein_coding
MQTL_2A_2	2A	TraesCS2A02G088700		42003976	42004320		44.93	protein_coding
MQTL_2A_2	2A	ENSRNA050023770	U5 spliceosomal RNA	42150323	42150441	U5	48.74	snRNA
MQTL_2A_2	2A	TraesCS2A02G088800		42152152	42155204		50.8	protein_coding
MQTL_2A_2	2A	TraesCS2A02G088900		42156493	42162132		46.84	protein_coding
MQTL_2A_2	2A	TraesCS2A02G089000	Xyloglucan endotransglucosylase/hydrolase [Source:UniProtKB/TrEMBL;Acc:W5B513]	42225840	42227175		55.24	protein_coding
MQTL_2A_2	2A	TraesCS2A02G089100		42319527	42322576		41.18	protein_coding
MQTL_2A_2	2A	TraesCS2A02G089200		42390578	42392117		39.42	protein_coding
MQTL_2A_2	2A	ENSRNA050010653	tRNA-Gly for anticodon GCC	42402986	42403056	tRNA-Gly	59.15	tRNA
MQTL_2A_2	2A	TraesCS2A02G089300	Heat shock factor A2b [Source:UniProtKB/TrEMBL;Acc:A0A024DB95]	42470414	42476482		46.42	protein_coding
MQTL_2A_2	2A	ENSRNA050010655	tRNA-Gly for anticodon GCC	42482123	42482193	tRNA-Gly	59.15	tRNA
MQTL_2A_2	2A	TraesCS2A02G089400		42494117	42495524		64.42	protein_coding
MQTL_2A_2	2A	TraesCS2A02G089500		42704037	42710045		42.2	protein_coding
MQTL_2A_2	2A	TraesCS2A02G089600		42719093	42721613		59.22	protein_coding
MQTL_2A_2	2A	TraesCS2A02G089700		42772719	42772862		40.97	protein_coding
MQTL_2A_2	2A	TraesCS2A02G089800	50S ribosomal protein L33, chloroplastic [Source:Projected from Arabidopsis thaliana (ATCG00640) UniProtKB/Swiss-Prot;Acc:P56796]	42773622	42773813		37.5	protein_coding
MQTL_2A_2	2A	TraesCS2A02G089900	CASP-like protein [Source:UniProtKB/TrEMBL;Acc:W5B4M4]	42784681	42786168		58.2	protein_coding
MQTL_2A_2	2A	TraesCS2A02G090000		43133461	43137267		45.47	protein_coding
MQTL_2A_2	2A	TraesCS2A02G090100		43145100	43152110		51.88	protein_coding
MQTL_2A_2	2A	TraesCS2A02G090200		43179746	43180538		60.03	protein_coding
MQTL_2A_2	2A	TraesCS2A02G090300		43197872	43201055		45.54	protein_coding
MQTL_2A_2	2A	TraesCS2A02G090400		43285359	43286264		50.11	protein_coding
MQTL_2A_2	2A	TraesCS2A02G090500		43290602	43292509		53.35	protein_coding
MQTL_2A_2	2A	TraesCS2A02G090600		43297440	43299784		52.67	protein_coding
MQTL_2A_2	2A	TraesCS2A02G090900		43429693	43430685		72.61	protein_coding
MQTL_2A_2	2A	TraesCS2A02G091000		43458371	43459799		63.26	protein_coding
MQTL_2A_2	2A	TraesCS2A02G091100		43483344	43489401		45.94	protein_coding
MQTL_2A_2	2A	TraesCS2A02G091300		43586428	43586904		63.52	protein_coding
MQTL_2A_2	2A	TraesCS2A02G091400	rRNA N-glycosidase [Source:UniProtKB/TrEMBL;Acc:A0A1D5TNW0]	43681287	43687905		42.36	protein_coding
MQTL_2A_2	2A	TraesCS2A02G091500	Pectate lyase [Source:UniProtKB/TrEMBL;Acc:A0A341PYJ3]	44021880	44022775		62.39	protein_coding
MQTL_2A_2	2A	TraesCS2A02G091600		44025030	44030851		54.01	protein_coding
MQTL_2A_2	2A	TraesCS2A02G091700		44094405	44102050		40.4	protein_coding
MQTL_2A_2	2A	TraesCS2A02G091800		44797893	44798357		65.59	protein_coding
MQTL_2A_2	2A	TraesCS2A02G091900		44818202	44820237		72.89	protein_coding
MQTL_2A_2	2A	TraesCS2A02G092000		44834664	44838326		39.31	protein_coding
MQTL_2A_2	2A	TraesCS2A02G092100		45073135	45073827		50.51	protein_coding
MQTL_2A_2	2A	TraesCS2A02G092200		45084969	45085956		62.85	protein_coding
MQTL_2A_2	2A	TraesCS2A02G092300		45103524	45104841		41.96	protein_coding
MQTL_2A_2	2A	TraesCS2A02G092400		45118910	45127572		41.37	protein_coding
MQTL_2A_2	2A	TraesCS2A02G092500		46071682	46075963		46.66	protein_coding
MQTL_2A_2	2A	TraesCS2A02G092700		46107002	46110367		44.3	protein_coding
MQTL_2A_2	2A	TraesCS2A02G092800	Pectinesterase [Source:UniProtKB/TrEMBL;Acc:A0A1D5TK61]	46113499	46115660		59.34	protein_coding
MQTL_2A_2	2A	TraesCS2A02G092900		46313153	46315685		63.44	protein_coding
MQTL_2A_2	2A	TraesCS2A02G093000		46823644	46826377		51.54	protein_coding
MQTL_2A_2	2A	TraesCS2A02G093100		47308990	47311758		48.39	protein_coding
MQTL_2A_2	2A	TraesCS2A02G093200		47349311	47349547		48.1	protein_coding
MQTL_2A_2	2A	TraesCS2A02G093300		47673281	47674061		53.39	protein_coding
MQTL_2A_2	2A	TraesCS2A02G093400		47691597	47692471		55.43	protein_coding
MQTL_2A_2	2A	TraesCS2A02G093500		47794639	47796191		52.67	protein_coding
MQTL_2A_2	2A	TraesCS2A02G093600		47826786	47829670		47.69	protein_coding
MQTL_2A_2	2A	TraesCS2A02G093700		47830215	47833893		48.57	protein_coding
MQTL_2A_2	2A	TraesCS2A02G093800		47837821	47838958		71	protein_coding
MQTL_2A_2	2A	TraesCS2A02G093900		47875330	47876130		58.68	protein_coding
MQTL_2A_2	2A	TraesCS2A02G094000		47905745	47911177		50.47	protein_coding
MQTL_2A_2	2A	TraesCS2A02G094100		47913592	47914354		61.07	protein_coding
MQTL_2A_2	2A	TraesCS2A02G094200	Ribosomal protein L19 [Source:UniProtKB/TrEMBL;Acc:A0A1D5U807]	47917369	47919690		45.95	protein_coding
MQTL_2A_2	2A	TraesCS2A02G094500	Hexosyltransferase [Source:UniProtKB/TrEMBL;Acc:A0A1D5TQ22]	48249835	48251370		55.34	protein_coding
MQTL_2A_2	2A	TraesCS2A02G094600		48259086	48259307		57.66	protein_coding
MQTL_2A_2	2A	TraesCS2A02G094700	Hexosyltransferase [Source:UniProtKB/TrEMBL;Acc:A0A1D5TR42]	48346065	48347584		55	protein_coding
MQTL_2A_2	2A	TraesCS2A02G094800		48393587	48400644		45.18	protein_coding
MQTL_2A_2	2A	TraesCS2A02G094900		48405345	48405867		49.52	protein_coding
MQTL_2A_2	2A	TraesCS2A02G095000		48456275	48456707		48.96	protein_coding
MQTL_2A_2	2A	TraesCS2A02G095100		48622979	48623242		49.24	protein_coding
MQTL_2A_2	2A	TraesCS2A02G095200		48658329	48660932		68.51	protein_coding
MQTL_2A_2	2A	TraesCS2A02G095300	Serine/threonine-protein kinase TIO [Source:Projected from Arabidopsis thaliana (AT1G50240) UniProtKB/Swiss-Prot;Acc:Q2QAV0]	48855363	48865404		39.79	protein_coding
MQTL_2A_2	2A	TraesCS2A02G095400		48865700	48866176		72.54	protein_coding
MQTL_2A_2	2A	TraesCS2A02G095500	Lon protease homolog, mitochondrial [Source:UniProtKB/TrEMBL;Acc:A0A1D5TM09]	48866780	48877100		39.56	protein_coding
MQTL_2A_2	2A	TraesCS2A02G095600		49171612	49176813		41.98	protein_coding
MQTL_2A_2	2A	TraesCS2A02G095700	Nicotianamine synthase [Source:UniProtKB/TrEMBL;Acc:A0A172Q4F0]	49221108	49222130		72.24	protein_coding
MQTL_2A_2	2A	TraesCS2A02G095800		49270490	49272392		50.87	protein_coding
MQTL_2A_2	2A	TraesCS2A02G095900		49310542	49312476		47.88	protein_coding
MQTL_2A_2	2A	TraesCS2A02G096000	Aldehyde dehydrogenase 22A1 [Source:Projected from Arabidopsis thaliana (AT3G66658) UniProtKB/Swiss-Prot;Acc:Q0WSF1]	49845101	49851796		42.73	protein_coding
MQTL_2A_2	2A	TraesCS2A02G096100		49924540	49927573		48.98	protein_coding
MQTL_2A_2	2A	TraesCS2A02G096200		49929883	49938589		45.13	protein_coding
MQTL_2A_2	2A	TraesCS2A02G096300		50054490	50060297		42.23	protein_coding
MQTL_2A_2	2A	TraesCS2A02G096400		50133348	50133944		78.06	protein_coding
MQTL_2A_2	2A	TraesCS2A02G096500		50150957	50156552		43.12	protein_coding
MQTL_2A_2	2A	TraesCS2A02G096600		50164336	50169126		45.71	protein_coding
MQTL_2A_2	2A	TraesCS2A02G096700		50273174	50273722		51.18	protein_coding
MQTL_2A_2	2A	TraesCS2A02G096800		50274828	50279104		53.88	protein_coding
MQTL_2A_2	2A	TraesCS2A02G096900		50915804	50918108		45.55	protein_coding
MQTL_2A_2	2A	ENSRNA050010809	tRNA-Gly for anticodon UCC	50960727	50960798	tRNA-Gly	55.56	tRNA
MQTL_2A_2	2A	TraesCS2A02G097000		50964857	50965072		74.07	protein_coding
MQTL_2A_2	2A	ENSRNA050010807	tRNA-Gly for anticodon UCC	50965437	50965508	tRNA-Gly	55.56	tRNA
MQTL_2A_2	2A	ENSRNA050010805	tRNA-Gly for anticodon UCC	50969229	50969300	tRNA-Gly	54.17	tRNA
MQTL_2A_2	2A	TraesCS2A02G097100	Importin subunit alpha [Source:UniProtKB/TrEMBL;Acc:A0A1D5TJW2]	50971975	50975820		44.75	protein_coding
MQTL_2A_2	2A	TraesCS2A02G097200		51007345	51008736		63.86	protein_coding
MQTL_2A_2	2A	TraesCS2A02G097300		51030301	51032280		43.99	protein_coding
MQTL_2A_2	2A	TraesCS2A02G097400	Hexosyltransferase [Source:UniProtKB/TrEMBL;Acc:W5B2C3]	51040751	51042375		56.12	protein_coding
MQTL_2A_2	2A	TraesCS2A02G097500		51493493	51500017		48.52	protein_coding
MQTL_2A_2	2A	ENSRNA050010657	tRNA-Ala for anticodon CGC	51513474	51513546	tRNA-Ala	63.01	tRNA
MQTL_2A_2	2A	TraesCS2A02G097600		51513767	51517380		43.36	protein_coding
MQTL_2A_2	2A	TraesCS2A02G097700	FRIGIDA-like protein [Source:UniProtKB/TrEMBL;Acc:A0A341Q5S8]	51554112	51558064		54.57	protein_coding
MQTL_2A_2	2A	TraesCS2A02G097800		51562412	51565962		45.79	protein_coding
MQTL_2A_2	2A	TraesCS2A02G097900		51566936	51576060		41.45	protein_coding
MQTL_2A_2	2A	TraesCS2A02G098000		51578472	51580626		50.58	protein_coding
MQTL_2A_2	2A	TraesCS2A02G098100	Calmodulin TaCaM1-1 [Source:UniProtKB/TrEMBL;Acc:Q7DMG9]	51582205	51584262		50.44	protein_coding
MQTL_2A_2	2A	TraesCS2A02G098300	Non-specific serine/threonine protein kinase [Source:UniProtKB/TrEMBL;Acc:A0A1D5TK95]	51582227	51590696		45.93	protein_coding
MQTL_2A_2	2A	TraesCS2A02G098200		51584507	51586404		44.36	protein_coding
MQTL_2A_2	2A	ENSRNA050010803	tRNA-Glu for anticodon CUC	51644550	51644622	tRNA-Glu	60.27	tRNA
MQTL_2A_2	2A	TraesCS2A02G098400		51644589	51650293		43.61	protein_coding
MQTL_2A_2	2A	TraesCS2A02G098500		51664858	51674148		42.77	protein_coding
MQTL_2A_2	2A	TraesCS2A02G098600	RINT1-like protein MAG2L [Source:Projected from Arabidopsis thaliana (AT1G08400) UniProtKB/Swiss-Prot;Acc:Q8GXP1]	51936863	51941226		47.55	protein_coding
MQTL_2A_2	2A	TraesCS2A02G098700		51944506	51946015		64.7	protein_coding
MQTL_2A_2	2A	TraesCS2A02G098800		52008577	52009601		68	protein_coding
MQTL_2A_2	2A	TraesCS2A02G098900		52072229	52072993		71.76	protein_coding
MQTL_2A_2	2A	TraesCS2A02G099000		52100098	52101225		54.88	protein_coding
MQTL_2A_2	2A	TraesCS2A02G099100		52119750	52122434		43.87	protein_coding
MQTL_2A_2	2A	TraesCS2A02G099200		52126850	52131904		44.57	protein_coding
MQTL_2A_2	2A	TraesCS2A02G099300		52132592	52133693		68.15	protein_coding
MQTL_2A_2	2A	TraesCS2A02G099400		52391814	52394012		58.53	protein_coding
MQTL_2A_2	2A	TraesCS2A02G099500		52545549	52548122		55.24	protein_coding
MQTL_2A_2	2A	TraesCS2A02G099800		52569231	52579835		49.04	protein_coding
MQTL_2A_2	2A	TraesCS2A02G099600		52570904	52573138		57.45	protein_coding
MQTL_2A_2	2A	TraesCS2A02G099700		52574125	52575201		55.25	protein_coding
MQTL_2A_2	2A	TraesCS2A02G099900	Transcription factor, Response to ethylene stimulus, Wound signalin [Source: Projected from Oryza sativa (Os07g0685700)]	52664200	52666056		70.87	protein_coding
MQTL_2A_2	2A	TraesCS2A02G100000		52746090	52748912		47.68	protein_coding
MQTL_2A_2	2A	TraesCS2A02G100100		52757126	52758910		58.6	protein_coding
MQTL_2A_2	2A	TraesCS2A02G100200		53285160	53285483		42.28	protein_coding
MQTL_2A_2	2A	TraesCS2A02G100300		53289346	53291298		64.67	protein_coding
MQTL_2A_2	2A	TraesCS2A02G100400	Pectinesterase [Source:UniProtKB/TrEMBL;Acc:A0A1D5TNK0]	53441101	53443765		60.56	protein_coding
MQTL_2A_2	2A	TraesCS2A02G100500		53592999	53606887		41.77	protein_coding
MQTL_2A_2	2A	TraesCS2A02G100600		53608792	53611158		50.44	protein_coding
MQTL_2A_2	2A	TraesCS2A02G100700		53782606	53785288		50.13	protein_coding
MQTL_2A_2	2A	TraesCS2A02G100800		53786665	53790183		45.3	protein_coding
MQTL_2A_2	2A	TraesCS2A02G100900		53927049	53928541		56.73	protein_coding
MQTL_2A_2	2A	TraesCS2A02G101000		54012215	54014046		58.13	protein_coding
MQTL_2A_2	2A	TraesCS2A02G101100		54111812	54113406		60.38	protein_coding
MQTL_2A_2	2A	TraesCS2A02G101200		54139933	54141073		59.33	protein_coding
MQTL_2A_2	2A	TraesCS2A02G101400		54472197	54474276		59.52	protein_coding
MQTL_2A_2	2A	TraesCS2A02G101600	Stress responsive protein 2 [Source:UniProtKB/TrEMBL;Acc:Q4U0C9]	54702547	54703210		62.2	protein_coding
MQTL_2A_2	2A	TraesCS2A02G101700		54705404	54707580		58.29	protein_coding
MQTL_2A_2	2A	TraesCS2A02G101800		54816645	54819153		55.96	protein_coding
MQTL_2A_2	2A	TraesCS2A02G101900		54882252	54884230		58.26	protein_coding
MQTL_2A_2	2A	TraesCS2A02G102000	NAC transcription factor 29 [Source:UniProtKB/TrEMBL;Acc:A0A140F1N9]	54953678	54955663		58.31	protein_coding
MQTL_2A_2	2A	TraesCS2A02G102100		55172843	55177658		46.89	protein_coding
MQTL_2A_2	2A	TraesCS2A02G102200		55551912	55555775		46.71	protein_coding
MQTL_2A_2	2A	TraesCS2A02G102300		55850496	55854702		60.09	protein_coding
MQTL_2A_2	2A	TraesCS2A02G102400		55863030	55865540		44.48	protein_coding
MQTL_2A_2	2A	TraesCS2A02G102500		55936804	55938989		49.91	protein_coding
MQTL_2A_2	2A	TraesCS2A02G102600	Cellulose synthase [Source:UniProtKB/TrEMBL;Acc:A0A341PYX4]	55942785	55948962		45.95	protein_coding
MQTL_2A_2	2A	TraesCS2A02G102700		55966506	55968052		54.3	protein_coding
MQTL_2A_2	2A	TraesCS2A02G102800		56100583	56102093		54.33	protein_coding
MQTL_2A_2	2A	TraesCS2A02G102900		56106609	56107813		40.75	protein_coding
MQTL_2A_2	2A	TraesCS2A02G103000		56865106	56866327		44.68	protein_coding
MQTL_2A_2	2A	TraesCS2A02G103100		56917794	56918054		63.6	protein_coding
MQTL_2A_2	2A	TraesCS2A02G103200	Hexosyltransferase [Source:UniProtKB/TrEMBL;Acc:A0A341PWZ3]	56918400	56923605		42.59	protein_coding
MQTL_2A_3	2A	TraesCS2A02G292900	Alkaline/neutral invertase E, chloroplastic [Source:Projected from Arabidopsis thaliana (AT5G22510) UniProtKB/Swiss-Prot;Acc:Q9FK88]	504276022	504279341		48.52	protein_coding
MQTL_2A_3	2A	TraesCS2A02G293200	Histone deacetylase [Source:UniProtKB/TrEMBL;Acc:W5AQ48]	504284771	504290294		39.92	protein_coding
MQTL_2A_3	2A	TraesCS2A02G293300		504321127	504329798		44.93	protein_coding
MQTL_2A_3	2A	TraesCS2A02G293400		504334128	504344701		41.09	protein_coding
MQTL_2A_3	2A	TraesCS2A02G293500		504545267	504550988		42.82	protein_coding
MQTL_2A_3	2A	TraesCS2A02G293600		504553496	504555660		55.61	protein_coding
MQTL_2A_3	2A	TraesCS2A02G293700	ATP synthase subunit d, mitochondrial [Source:UniProtKB/TrEMBL;Acc:W5AWB7]	504709008	504711277		42.38	protein_coding
MQTL_2A_3	2A	TraesCS2A02G293800		505078425	505079953		61.87	protein_coding
MQTL_2A_3	2A	TraesCS2A02G293900		505080641	505085456		43.79	protein_coding
MQTL_2A_3	2A	TraesCS2A02G294000		505085745	505087676		42.29	protein_coding
MQTL_2A_3	2A	TraesCS2A02G294100		505208909	505210512		61.47	protein_coding
MQTL_2A_3	2A	TraesCS2A02G294200	Purple acid phosphatase [Source:UniProtKB/TrEMBL;Acc:A0A1D5TF16]	505333880	505335817		61.3	protein_coding
MQTL_2A_3	2A	TraesCS2A02G294300		506020298	506020912		60	protein_coding
MQTL_2A_3	2A	TraesCS2A02G294400		507027526	507031279		48.3	protein_coding
MQTL_2A_3	2A	TraesCS2A02G294500		507068707	507073983		43.3	protein_coding
MQTL_2A_3	2A	TraesCS2A02G294600		507084071	507084550		71.25	protein_coding
MQTL_2A_3	2A	TraesCS2A02G294700		507387086	507390817		51.13	protein_coding
MQTL_2A_3	2A	TraesCS2A02G294800	Alpha carbonic anhydrase 1, chloroplastic [Source:Projected from Arabidopsis thaliana (AT3G52720) UniProtKB/Swiss-Prot;Acc:O04846]	507428256	507430239		53.93	protein_coding
MQTL_2A_3	2A	TraesCS2A02G294900		507601827	507603004		62.82	protein_coding
MQTL_2A_3	2A	TraesCS2A02G295000		507603379	507605017		65.89	protein_coding
MQTL_2A_3	2A	TraesCS2A02G295100		507685629	507692803		38.34	protein_coding
MQTL_2A_3	2A	TraesCS2A02G295200	ATH12 [Source:Projected from Arabidopsis thaliana (AT5G03910) UniProtKB/TrEMBL;Acc:A0A178USA1]	507693093	507698211		40.83	protein_coding
MQTL_2A_3	2A	TraesCS2A02G295300		507716490	507717187		65.9	protein_coding

## Sheet: 2B
MQTL	Chr No	Gene stable ID	Gene description	Gene start (bp)	Gene end (bp)	Gene name	Gene % GC content	Gene type
MQTL_2B_1	2B	TraesCS2B02G489400		686809725	686815511		44.32	protein_coding
MQTL_2B_1	2B	TraesCS2B02G489500		686817703	686820112		54.07	protein_coding
MQTL_2B_1	2B	TraesCS2B02G489600		686834230	686838629		43.41	protein_coding
MQTL_2B_1	2B	TraesCS2B02G489700		687205211	687207726		44.04	protein_coding
MQTL_2B_1	2B	TraesCS2B02G489800	Peroxidase [Source:UniProtKB/TrEMBL;Acc:W5BAG0]	687227079	687228505		64.05	protein_coding
MQTL_2B_1	2B	TraesCS2B02G489900	FD-like 15 protein [Source:UniProtKB/TrEMBL;Acc:B4Y1F0]	687248060	687248948		55.34	protein_coding
MQTL_2B_1	2B	TraesCS2B02G490000		687333892	687334206		71.11	protein_coding
MQTL_2B_1	2B	TraesCS2B02G490100	Polyamine oxidase, Seed germinatio [Source: Projected from Oryza sativa (Os04g0623300)]	687468931	687474243		45.77	protein_coding
MQTL_2B_1	2B	TraesCS2B02G490200		687633963	687635975		60.51	protein_coding
MQTL_2B_1	2B	TraesCS2B02G490300		688060431	688061678		48.96	protein_coding
MQTL_2B_1	2B	TraesCS2B02G490400		688234797	688235685		60.97	protein_coding
MQTL_2B_1	2B	TraesCS2B02G490500		688239703	688243735		45.7	protein_coding
MQTL_2B_1	2B	TraesCS2B02G490600		688375493	688377107		40.68	protein_coding
MQTL_2B_1	2B	TraesCS2B02G490700		688430630	688434145		48.29	protein_coding
MQTL_2B_1	2B	TraesCS2B02G490800	Signal recognition particle 14 kDa protein [Source:Projected from Arabidopsis thaliana (AT2G43640) UniProtKB/Swiss-Prot;Acc:O04421]	688456640	688459507		44.35	protein_coding
MQTL_2B_1	2B	TraesCS2B02G490900	Aminomethyltransferase [Source:UniProtKB/TrEMBL;Acc:A0A341QZM8]	688459906	688463027		50.51	protein_coding
MQTL_2B_1	2B	TraesCS2B02G491000		688478196	688480660		60.32	protein_coding
MQTL_2B_1	2B	TraesCS2B02G491100	Polyphenol oxidase [Source:UniProtKB/TrEMBL;Acc:C0SPI3]	689142113	689144392		62.72	protein_coding
MQTL_2B_1	2B	ENSRNA050024217	microRNA MIR171_1	689368975	689369076	MIR171_1	60.78	pre_miRNA
MQTL_2B_1	2B	TraesCS2B02G491200	Autophagy-related protein [Source:UniProtKB/TrEMBL;Acc:U3PVX7]	689484272	689487239		44.2	protein_coding
MQTL_2B_1	2B	TraesCS2B02G491300		689713615	689715922		49.65	protein_coding
MQTL_2B_1	2B	TraesCS2B02G491400		689764554	689766778	Ppo-B2	63.06	protein_coding
MQTL_2B_1	2B	TraesCS2B02G491500		689776118	689777712		62.51	protein_coding
MQTL_2B_1	2B	TraesCS2B02G491600		689870686	689873964		50.72	protein_coding
MQTL_2B_1	2B	TraesCS2B02G491700		690026216	690034656		42.76	protein_coding
MQTL_2B_1	2B	TraesCS2B02G491800		690039147	690039548		76.37	protein_coding
MQTL_2B_1	2B	TraesCS2B02G491900		690210442	690212803		55.33	protein_coding
MQTL_2B_1	2B	TraesCS2B02G492000		690217214	690221401		51.6	protein_coding
MQTL_2B_1	2B	TraesCS2B02G492100	CDP-diacylglycerol--inositol 3-phosphatidyltransferase [Source:UniProtKB/TrEMBL;Acc:A0A1D5U3E8]	690584879	690588868		42.53	protein_coding
MQTL_2B_1	2B	TraesCS2B02G492200		690589390	690594121		46.56	protein_coding
MQTL_2B_1	2B	TraesCS2B02G492300	Histone H4 variant TH011 [Source:UniProtKB/Swiss-Prot;Acc:P62785]	690601507	690602171		58.65	protein_coding
MQTL_2B_1	2B	TraesCS2B02G492400	Histone H4 variant TH011 [Source:UniProtKB/Swiss-Prot;Acc:P62785]	690676890	690677201		68.27	protein_coding
MQTL_2B_1	2B	TraesCS2B02G492500		690682191	690683084		56.15	protein_coding
MQTL_2B_1	2B	TraesCS2B02G492600		690714256	690715304		52.91	protein_coding
MQTL_2B_1	2B	TraesCS2B02G492700		690737314	690748846		42.76	protein_coding
MQTL_2B_1	2B	TraesCS2B02G492800		690785326	690786411		49.72	protein_coding
MQTL_2B_1	2B	TraesCS2B02G492900		690907263	690909532		60.4	protein_coding
MQTL_2B_1	2B	TraesCS2B02G493000		690930313	690931758		63.55	protein_coding
MQTL_2B_1	2B	TraesCS2B02G493100		690934238	690942472		50.06	protein_coding
MQTL_2B_1	2B	TraesCS2B02G493200		690962852	690963880		64.53	protein_coding
MQTL_2B_1	2B	TraesCS2B02G493300		690967351	690968786		56.75	protein_coding
MQTL_2B_1	2B	TraesCS2B02G493400		691005789	691012988		40.07	protein_coding
MQTL_2B_1	2B	TraesCS2B02G493500		691038268	691039353		48.8	protein_coding
MQTL_2B_1	2B	TraesCS2B02G493600		691047457	691056107		48.4	protein_coding
MQTL_2B_1	2B	TraesCS2B02G493800		691187478	691190400		47.07	protein_coding
MQTL_2B_1	2B	TraesCS2B02G493900		691356058	691357661		64.46	protein_coding
MQTL_2B_1	2B	TraesCS2B02G494000		691402062	691403135		51.77	protein_coding
MQTL_2B_1	2B	TraesCS2B02G494100		691415951	691417582		61.46	protein_coding
MQTL_2B_1	2B	TraesCS2B02G494200		691427986	691429372		69.07	protein_coding
MQTL_2B_1	2B	TraesCS2B02G494300		691451450	691452939		64.03	protein_coding
MQTL_2B_1	2B	TraesCS2B02G494400		691453016	691454872		47.87	protein_coding
MQTL_2B_1	2B	TraesCS2B02G494600		691753425	691773013		43	protein_coding
MQTL_2B_1	2B	TraesCS2B02G494700		691777036	691779492		43.87	protein_coding
MQTL_2B_1	2B	TraesCS2B02G494800		691780485	691780943		55.12	protein_coding
MQTL_2B_1	2B	TraesCS2B02G494900		691809625	691810897		63.79	protein_coding
MQTL_2B_1	2B	TraesCS2B02G495100		692071295	692073993		43.35	protein_coding
MQTL_2B_1	2B	TraesCS2B02G495200		692111361	692112509		61.27	protein_coding
MQTL_2B_1	2B	TraesCS2B02G495300		692115276	692115806		52.35	protein_coding
MQTL_2B_1	2B	TraesCS2B02G495400		692161873	692163580		58.72	protein_coding
MQTL_2B_1	2B	TraesCS2B02G495500		692163867	692167946		39.19	protein_coding
MQTL_2B_1	2B	TraesCS2B02G495600		692174074	692176365		56.76	protein_coding
MQTL_2B_1	2B	TraesCS2B02G495700		692460045	692464110		44.91	protein_coding
MQTL_2B_1	2B	TraesCS2B02G495800		692710731	692714121		42.38	protein_coding
MQTL_2B_1	2B	TraesCS2B02G495900		692871667	692873184		52.44	protein_coding
MQTL_2B_1	2B	TraesCS2B02G496000		692893910	692895117		58.11	protein_coding
MQTL_2B_1	2B	TraesCS2B02G496100		692956329	692956877		51	protein_coding
MQTL_2B_1	2B	TraesCS2B02G496200		693071730	693072986		51.15	protein_coding
MQTL_2B_1	2B	TraesCS2B02G496300		693095105	693096262		53.8	protein_coding
MQTL_2B_1	2B	TraesCS2B02G496400		693153766	693154991		56.53	protein_coding
MQTL_2B_1	2B	TraesCS2B02G496500		693304708	693305760		56.6	protein_coding
MQTL_2B_1	2B	TraesCS2B02G496600		693313921	693316248		49.57	protein_coding
MQTL_2B_1	2B	TraesCS2B02G496700		693321417	693326149		45.19	protein_coding
MQTL_2B_1	2B	TraesCS2B02G496800		693336594	693339326		44.71	protein_coding
MQTL_2B_1	2B	TraesCS2B02G496900		693346300	693346833		52.62	protein_coding
MQTL_2B_1	2B	TraesCS2B02G497000		693447357	693452488		45.97	protein_coding
MQTL_2B_1	2B	TraesCS2B02G497200		693723708	693728415		44.14	protein_coding
MQTL_2B_1	2B	TraesCS2B02G497300		693885306	693896693		42.35	protein_coding
MQTL_2B_1	2B	TraesCS2B02G497400		694048655	694054006		41.97	protein_coding
MQTL_2B_1	2B	TraesCS2B02G497500		694054341	694061019		52.94	protein_coding
MQTL_2B_1	2B	TraesCS2B02G497600	ABC transporter I family member 1 [Source:Projected from Arabidopsis thaliana (AT1G63270) UniProtKB/Swiss-Prot;Acc:Q9C8T1]	694256760	694257795		64.29	protein_coding
MQTL_2B_1	2B	TraesCS2B02G497700		694266427	694267446		45.59	protein_coding
MQTL_2B_1	2B	TraesCS2B02G497800		694272868	694275994		42.12	protein_coding
MQTL_2B_1	2B	TraesCS2B02G497900		694420113	694426360		42.16	protein_coding
MQTL_2B_1	2B	TraesCS2B02G498000		694440854	694447076		42.01	protein_coding
MQTL_2B_1	2B	TraesCS2B02G498100		694532159	694533010		62.68	protein_coding
MQTL_2B_1	2B	TraesCS2B02G498200		694541612	694544550		39.37	protein_coding
MQTL_2B_1	2B	ENSRNA050008689	tRNA-Leu for anticodon AAG	694614228	694614308	tRNA-Leu	55.56	tRNA
MQTL_2B_1	2B	ENSRNA050008686	tRNA-Leu for anticodon AAG	694880992	694881072	tRNA-Leu	55.56	tRNA
MQTL_2B_1	2B	TraesCS2B02G498300	Glycosyltransferase [Source:UniProtKB/TrEMBL;Acc:W5B6G8]	694943732	694945696		59.59	protein_coding
MQTL_2B_1	2B	TraesCS2B02G498400		694990435	694992432		46.3	protein_coding
MQTL_2B_1	2B	TraesCS2B02G498500		694997499	695000105		47.6	protein_coding
MQTL_2B_1	2B	TraesCS2B02G498600		695106864	695109573		44.39	protein_coding
MQTL_2B_1	2B	TraesCS2B02G498700	rRNA N-glycosidase [Source:UniProtKB/TrEMBL;Acc:A0A341R698]	695111907	695112860		61.22	protein_coding
MQTL_2B_1	2B	TraesCS2B02G498800	rRNA N-glycosidase [Source:UniProtKB/TrEMBL;Acc:W5BF17]	695115589	695116562		60.68	protein_coding
MQTL_2B_1	2B	TraesCS2B02G498900		695169783	695172112		45.45	protein_coding
MQTL_2B_1	2B	TraesCS2B02G499100		695372688	695376293		43.32	protein_coding
MQTL_2B_1	2B	TraesCS2B02G499200		695377563	695379790		42.59	protein_coding
MQTL_2B_1	2B	TraesCS2B02G499300	RING-type E3 ubiquitin transferase [Source:UniProtKB/TrEMBL;Acc:A0A341QZX3]	695449352	695451719		67.99	protein_coding
MQTL_2B_1	2B	TraesCS2B02G499400		695508064	695516036		45.64	protein_coding
MQTL_2B_1	2B	TraesCS2B02G499500		695517441	695517977		75.61	protein_coding
MQTL_2B_1	2B	TraesCS2B02G499600		695579288	695582940		42.16	protein_coding
MQTL_2B_1	2B	TraesCS2B02G499700		695583255	695583938		59.21	protein_coding
MQTL_2B_1	2B	TraesCS2B02G499800		695587929	695590007		48.68	protein_coding
MQTL_2B_1	2B	TraesCS2B02G499900	Peroxidase [Source:UniProtKB/TrEMBL;Acc:A0A341QY11]	695590207	695593740		43.46	protein_coding
MQTL_2B_1	2B	TraesCS2B02G500000		695594529	695595176		72.22	protein_coding
MQTL_2B_1	2B	TraesCS2B02G500100		695688695	695689617		52.11	protein_coding
MQTL_2B_1	2B	TraesCS2B02G500200		695692974	695693871		54.23	protein_coding
MQTL_2B_1	2B	TraesCS2B02G500300		695732329	695733087		55.2	protein_coding
MQTL_2B_1	2B	TraesCS2B02G500500		695858915	695862524		50.06	protein_coding
MQTL_2B_1	2B	TraesCS2B02G500600		695889106	695891854		55.33	protein_coding
MQTL_2B_1	2B	TraesCS2B02G500700		695928158	695928501		66.28	protein_coding
MQTL_2B_1	2B	TraesCS2B02G500800		695964161	695964504		66.28	protein_coding
MQTL_2B_1	2B	TraesCS2B02G500900		695992642	695992985		67.15	protein_coding
MQTL_2B_1	2B	TraesCS2B02G501000		696080847	696081190		68.6	protein_coding
MQTL_2B_1	2B	TraesCS2B02G501200	Methylmalonate-semialdehyde dehydrogenase [acylating], mitochondrial [Source:Projected from Arabidopsis thaliana (AT2G14170) UniProtKB/Swiss-Prot;Acc:Q0WM29]	696355533	696362953		43.07	protein_coding
MQTL_2B_1	2B	TraesCS2B02G501300		696371508	696376089		45.92	protein_coding
MQTL_2B_1	2B	TraesCS2B02G501396		696627161	696627619		38.56	protein_coding
MQTL_2B_1	2B	TraesCS2B02G501400		696668269	696673438		37.83	protein_coding
MQTL_2B_1	2B	TraesCS2B02G501500		696677125	696684238		42.99	protein_coding
MQTL_2B_1	2B	TraesCS2B02G501600		697007136	697007654		56.65	protein_coding
MQTL_2B_1	2B	TraesCS2B02G501700	Cysteine proteinase inhibitor [Source:UniProtKB/TrEMBL;Acc:A0A1D5U0I4]	697141935	697142588		43.43	protein_coding
MQTL_2B_1	2B	TraesCS2B02G501800	Cysteine proteinase inhibitor [Source:UniProtKB/TrEMBL;Acc:A0A1D5U0I5]	697156916	697157553		44.04	protein_coding
MQTL_2B_1	2B	TraesCS2B02G501900		697223516	697224750		52.47	protein_coding
MQTL_2B_1	2B	TraesCS2B02G502000		697286600	697287211		58.17	protein_coding
MQTL_2B_1	2B	TraesCS2B02G502100	Cysteine proteinase inhibitor [Source:UniProtKB/TrEMBL;Acc:A0A1D5U0E7]	697294756	697295142		47.03	protein_coding
MQTL_2B_1	2B	TraesCS2B02G502200		697334132	697334743		58.17	protein_coding
MQTL_2B_1	2B	TraesCS2B02G502300	Cysteine proteinase inhibitor [Source:UniProtKB/TrEMBL;Acc:A0A1D5U689]	697340985	697341371		47.8	protein_coding
MQTL_2B_1	2B	TraesCS2B02G502400		697352450	697353061		58.17	protein_coding
MQTL_2B_1	2B	TraesCS2B02G502500		697370753	697371364		58.17	protein_coding
MQTL_2B_1	2B	TraesCS2B02G502600	Cysteine proteinase inhibitor [Source:UniProtKB/TrEMBL;Acc:A0A1D5U607]	697378406	697378986		43.89	protein_coding
MQTL_2B_1	2B	TraesCS2B02G502700		697394210	697394821		58.17	protein_coding
MQTL_2B_1	2B	TraesCS2B02G502800	Cysteine proteinase inhibitor [Source:UniProtKB/TrEMBL;Acc:W5BG57]	697398239	697398802		44.86	protein_coding
MQTL_2B_1	2B	TraesCS2B02G502900		697438813	697439560		57.75	protein_coding
MQTL_2B_1	2B	TraesCS2B02G503000		697440940	697444611		45.78	protein_coding
MQTL_2B_1	2B	TraesCS2B02G503100	Glycosyltransferase [Source:UniProtKB/TrEMBL;Acc:A0A1D5U600]	697546485	697548362		66.51	protein_coding
MQTL_2B_1	2B	TraesCS2B02G503200		697571625	697587793		47.43	protein_coding
MQTL_2B_1	2B	TraesCS2B02G503300		697665455	697666303		71.61	protein_coding
MQTL_2B_1	2B	TraesCS2B02G503400	Phosphatidylinositol 4-phosphate 5-kinase [Source:UniProtKB/TrEMBL;Acc:A0A1D5U5A1]	697707263	697714188		41.52	protein_coding
MQTL_2B_1	2B	TraesCS2B02G503500	Cyclin-U1-1 [Source:Projected from Arabidopsis thaliana (AT3G21870) UniProtKB/Swiss-Prot;Acc:Q9LJ45]	697767267	697768957		57.07	protein_coding
MQTL_2B_1	2B	TraesCS2B02G503600		697976012	697980451		45.63	protein_coding
MQTL_2B_1	2B	TraesCS2B02G503700		697986239	697996332		41.36	protein_coding
MQTL_2B_1	2B	TraesCS2B02G503800		698002411	698004562		52.6	protein_coding
MQTL_2B_1	2B	TraesCS2B02G503900		698203732	698213036		45.41	protein_coding
MQTL_2B_1	2B	TraesCS2B02G504000		698212664	698217597		41.57	protein_coding
MQTL_2B_1	2B	TraesCS2B02G504100		698294968	698296747		50.84	protein_coding
MQTL_2B_1	2B	TraesCS2B02G504200		698302435	698302989		64.14	protein_coding
MQTL_2B_1	2B	TraesCS2B02G504300		698303626	698306747		44.17	protein_coding
MQTL_2B_1	2B	TraesCS2B02G504400	rRNA N-glycosidase [Source:UniProtKB/TrEMBL;Acc:A0A1D5U490]	698948580	698951170		53.61	protein_coding
MQTL_2B_1	2B	TraesCS2B02G504500		698951855	698954968		43.9	protein_coding
MQTL_2B_1	2B	TraesCS2B02G504600		698963317	698969654		41.81	protein_coding
MQTL_2B_1	2B	TraesCS2B02G504700		699039998	699049444		46.45	protein_coding
MQTL_2B_1	2B	TraesCS2B02G504800		699072969	699073894		63.93	protein_coding
MQTL_2B_1	2B	TraesCS2B02G504900		699106129	699110782		43.94	protein_coding
MQTL_2B_1	2B	TraesCS2B02G505000	Protein CutA, chloroplastic [Source:Projected from Arabidopsis thaliana (AT2G33740) UniProtKB/Swiss-Prot;Acc:P93009]	699173218	699176344		43.14	protein_coding
MQTL_2B_1	2B	TraesCS2B02G505100	Thioredoxin-like protein CXXS1 [Source:Projected from Arabidopsis thaliana (AT1G11530) UniProtKB/Swiss-Prot;Acc:Q8LDI5]	699177857	699179469		49.1	protein_coding
MQTL_2B_1	2B	TraesCS2B02G505200		699216325	699219825		47.19	protein_coding
MQTL_2B_1	2B	TraesCS2B02G505300		699223169	699225929		44.55	protein_coding
MQTL_2B_1	2B	TraesCS2B02G505400	Kinesin-like protein [Source:UniProtKB/TrEMBL;Acc:A0A1D5TXR2]	699281542	699286967		45.58	protein_coding
MQTL_2B_1	2B	TraesCS2B02G505500		699827467	699830441		52.35	protein_coding
MQTL_2B_1	2B	TraesCS2B02G505600		700204619	700209000		42.51	protein_coding
MQTL_2B_1	2B	TraesCS2B02G505700		700455764	700458180		40.17	protein_coding
MQTL_2B_1	2B	TraesCS2B02G505800		701095207	701100285		38.79	protein_coding
MQTL_2B_1	2B	TraesCS2B02G505900		701268554	701269997		43.14	protein_coding
MQTL_2B_1	2B	TraesCS2B02G506000		701359791	701360810		56.08	protein_coding
MQTL_2B_1	2B	TraesCS2B02G506100		701484059	701485249		57.01	protein_coding
MQTL_2B_1	2B	TraesCS2B02G506200		701490662	701490934		68.13	protein_coding
MQTL_2B_1	2B	TraesCS2B02G506300		701757689	701764255		38.4	protein_coding
MQTL_2B_1	2B	TraesCS2B02G506400		702724421	702727614		49.19	protein_coding
MQTL_2B_1	2B	TraesCS2B02G506500		703350081	703352881		43.63	protein_coding
MQTL_2B_1	2B	TraesCS2B02G506600		703622277	703625048		62.3	protein_coding
MQTL_2B_1	2B	TraesCS2B02G506700	Protein SDA1 [Source:UniProtKB/TrEMBL;Acc:A0A341R6I2]	703666353	703700260		43.98	protein_coding
MQTL_2B_1	2B	TraesCS2B02G506800		703799196	703800920		59.59	protein_coding
MQTL_2B_1	2B	TraesCS2B02G506900		703847885	703850289		54.05	protein_coding
MQTL_2B_1	2B	TraesCS2B02G507000		703896765	703901061		45.73	protein_coding
MQTL_2B_1	2B	TraesCS2B02G507100		703972469	703976356		47.09	protein_coding
MQTL_2B_1	2B	TraesCS2B02G507200		703977403	703978492		59.08	protein_coding
MQTL_2B_1	2B	TraesCS2B02G507300		704117130	704127613		50.74	protein_coding
MQTL_2B_1	2B	TraesCS2B02G507500		704129187	704130949		56.15	protein_coding
MQTL_2B_1	2B	TraesCS2B02G507600		704238030	704239761		55.14	protein_coding
MQTL_2B_1	2B	TraesCS2B02G507700		704291232	704293317		55.61	protein_coding
MQTL_2B_1	2B	TraesCS2B02G507800		704295292	704297547		51.64	protein_coding
MQTL_2B_1	2B	TraesCS2B02G508000		704412130	704414285		50	protein_coding
MQTL_2B_1	2B	TraesCS2B02G508100		704425924	704429773		46.96	protein_coding
MQTL_2B_1	2B	TraesCS2B02G508200	CASP-like protein [Source:UniProtKB/TrEMBL;Acc:A0A1D5TST6]	704575008	704577065		45.97	protein_coding
MQTL_2B_1	2B	TraesCS2B02G508300		704579575	704581701		48.43	protein_coding
MQTL_2B_1	2B	TraesCS2B02G508400		704721521	704723813		49.45	protein_coding
MQTL_2B_1	2B	TraesCS2B02G508500		704727778	704730062		47.83	protein_coding
MQTL_2B_1	2B	TraesCS2B02G508600		704762907	704767070		55.55	protein_coding
MQTL_2B_1	2B	TraesCS2B02G508700		705007509	705009660		46.24	protein_coding
MQTL_2B_1	2B	TraesCS2B02G508800		705021427	705022198		64.77	protein_coding
MQTL_2B_1	2B	TraesCS2B02G508900		705042951	705048119		45.73	protein_coding
MQTL_2B_1	2B	ENSRNA050008768	tRNA-Asp for anticodon GUC	705051488	705051559	tRNA-Asp	61.11	tRNA
MQTL_2B_1	2B	TraesCS2B02G509000		705192298	705195694		52.46	protein_coding
MQTL_2B_1	2B	ENSRNA050008770	tRNA-Asp for anticodon GUC	705219328	705219399	tRNA-Asp	61.11	tRNA
MQTL_2B_1	2B	ENSRNA050024147	U4 spliceosomal RNA	705222870	705223020	U4	50.33	snRNA
MQTL_2B_1	2B	TraesCS2B02G509100		705326525	705328237		63.46	protein_coding
MQTL_2B_1	2B	TraesCS2B02G509200		705347858	705349010		59.24	protein_coding
MQTL_2B_1	2B	TraesCS2B02G509300		705350972	705354390		45.72	protein_coding
MQTL_2B_1	2B	TraesCS2B02G509400		705357430	705358092		69.08	protein_coding
MQTL_2B_1	2B	ENSRNA050008684	tRNA-Asp for anticodon GUC	705361863	705361934	tRNA-Asp	62.5	tRNA
MQTL_2B_1	2B	TraesCS2B02G509500		705530047	705531621		66.86	protein_coding
MQTL_2B_1	2B	TraesCS2B02G509600		705688079	705688744		60.81	protein_coding
MQTL_2B_1	2B	TraesCS2B02G509700		705724492	705728736		53.78	protein_coding
MQTL_2B_1	2B	TraesCS2B02G509800		705889584	705889776		43.52	protein_coding
MQTL_2B_1	2B	TraesCS2B02G510000		706115311	706118248		50.44	protein_coding
MQTL_2B_1	2B	TraesCS2B02G510100		706267767	706270332		53.51	protein_coding
MQTL_2B_1	2B	TraesCS2B02G510200		706406915	706408849		58.81	protein_coding
MQTL_2B_1	2B	TraesCS2B02G510300		706414650	706418308		41.87	protein_coding
MQTL_2B_1	2B	TraesCS2B02G510400		706418220	706418411		47.92	protein_coding
MQTL_2B_1	2B	TraesCS2B02G510500		706567825	706568436		65.36	protein_coding
MQTL_2B_1	2B	TraesCS2B02G510600		706584954	706589012		43.24	protein_coding
MQTL_2B_1	2B	TraesCS2B02G510700		706699128	706699824		62.98	protein_coding
MQTL_2B_1	2B	TraesCS2B02G510800		706724346	706727494		51.35	protein_coding
MQTL_2B_1	2B	TraesCS2B02G510900		706729195	706733350		42.25	protein_coding
MQTL_2B_1	2B	TraesCS2B02G511000		706789172	706789895		44.61	protein_coding
MQTL_2B_1	2B	TraesCS2B02G511100		706789940	706791565		39.85	protein_coding
MQTL_2B_1	2B	TraesCS2B02G511200	Serine/threonine-protein kinase [Source:UniProtKB/TrEMBL;Acc:A0A1D5TV86]	706921887	706925372		42.86	protein_coding
MQTL_2B_1	2B	TraesCS2B02G511300		707239111	707242589		41.82	protein_coding
MQTL_2B_1	2B	TraesCS2B02G511400		707377351	707378238		53.72	protein_coding
MQTL_2B_1	2B	TraesCS2B02G511500		707412153	707412524		42.2	protein_coding
MQTL_2B_1	2B	TraesCS2B02G511600	Serine/threonine-protein kinase [Source:UniProtKB/TrEMBL;Acc:A0A1D5TVA2]	707414118	707418231		45.5	protein_coding
MQTL_2B_1	2B	TraesCS2B02G511700		707461716	707464712		41.51	protein_coding
MQTL_2B_1	2B	TraesCS2B02G511900		707597416	707612018		38.31	protein_coding
MQTL_2B_2	2B	TraesCS2B02G569600		760153029	760154240		57.59	protein_coding
MQTL_2B_2	2B	TraesCS2B02G569700		760245568	760246908		40.79	protein_coding
MQTL_2B_2	2B	TraesCS2B02G569800		760263670	760264866		58.15	protein_coding
MQTL_2B_2	2B	TraesCS2B02G569900		760828363	760830243		47.95	protein_coding
MQTL_2B_2	2B	TraesCS2B02G570000	Actin-related protein 8 [Source:Projected from Arabidopsis thaliana (AT5G56180) UniProtKB/Swiss-Prot;Acc:Q9FKT0]	760879132	760884490		43.74	protein_coding
MQTL_2B_2	2B	TraesCS2B02G570100	Ubiquitin-conjugating enzyme [Source:UniProtKB/TrEMBL;Acc:Q5XUV4]	760890079	760892799		45.2	protein_coding
MQTL_2B_2	2B	TraesCS2B02G570200		760899181	760899738		43.37	protein_coding
MQTL_2B_2	2B	TraesCS2B02G570300		760928108	760931284		47.25	protein_coding
MQTL_2B_2	2B	TraesCS2B02G570400	Plant cysteine oxidase 3 [Source:Projected from Arabidopsis thaliana (AT1G18490) UniProtKB/Swiss-Prot;Acc:Q1G3U6]	760931446	760935510		44.33	protein_coding
MQTL_2B_2	2B	TraesCS2B02G570500		760949907	760951814		59.38	protein_coding
MQTL_2B_2	2B	TraesCS2B02G570600		760990911	760994507		41.64	protein_coding
MQTL_2B_2	2B	TraesCS2B02G570700		761278991	761283443		42.85	protein_coding
MQTL_2B_2	2B	TraesCS2B02G570800		761322496	761324125		59.82	protein_coding
MQTL_2B_2	2B	TraesCS2B02G570900	GA3ox-B3 protein [Source:UniProtKB/TrEMBL;Acc:A0A140KPV0]	761327590	761329256		59.15	protein_coding
MQTL_2B_2	2B	TraesCS2B02G571000		761699256	761701317		51.07	protein_coding
MQTL_2B_2	2B	TraesCS2B02G571100	Exocyst subunit Exo70 family protein [Source:UniProtKB/TrEMBL;Acc:A0A341R8M5]	761720641	761721960		51.14	protein_coding
MQTL_2B_2	2B	TraesCS2B02G571200	Exocyst subunit Exo70 family protein [Source:UniProtKB/TrEMBL;Acc:A0A1D5TX11]	761785916	761787409		51.61	protein_coding
MQTL_2B_2	2B	TraesCS2B02G571300	Exocyst subunit Exo70 family protein [Source:UniProtKB/TrEMBL;Acc:A0A1D5TX12]	761846173	761847997		48.99	protein_coding
MQTL_2B_2	2B	TraesCS2B02G571400		761954766	761957414		45.9	protein_coding
MQTL_2B_2	2B	TraesCS2B02G571500	Exocyst subunit Exo70 family protein [Source:UniProtKB/TrEMBL;Acc:A0A1D5U0C7]	761959819	761961285		53.1	protein_coding
MQTL_2B_2	2B	TraesCS2B02G571600	Exocyst subunit Exo70 family protein [Source:UniProtKB/TrEMBL;Acc:A0A341R8N0]	761979485	761985532		44.64	protein_coding
MQTL_2B_2	2B	TraesCS2B02G571700	Ubiquinol oxidase [Source:UniProtKB/TrEMBL;Acc:A0A1D5U0D2]	761981457	761992012		44.35	protein_coding
MQTL_2B_2	2B	TraesCS2B02G571800		761992148	761995761		44.85	protein_coding
MQTL_2B_2	2B	TraesCS2B02G571900		762027979	762028778		55.25	protein_coding
MQTL_2B_2	2B	TraesCS2B02G572000		762048380	762049095		55.45	protein_coding
MQTL_2B_2	2B	TraesCS2B02G572100		762062451	762063216		53	protein_coding
MQTL_2B_2	2B	TraesCS2B02G572200		762065038	762065550		59.84	protein_coding
MQTL_2B_2	2B	TraesCS2B02G572300		762071236	762071721		61.11	protein_coding

## Sheet: 3B
MQTL	Chr No	Gene stable ID	Gene description	Gene start (bp)	Gene end (bp)	Gene name	Gene % GC content	Gene type
MQTL_3B_1	3B	TraesCS3B02G034700		16692513	16694199		62.89	protein_coding
MQTL_3B_1	3B	TraesCS3B02G034800		16756502	16758220		63.35	protein_coding
MQTL_3B_1	3B	TraesCS3B02G034900		16958538	16959902		58.83	protein_coding
MQTL_3B_1	3B	TraesCS3B02G035000		16983166	16984121		60.67	protein_coding
MQTL_3B_1	3B	TraesCS3B02G035100		17081352	17087675		43.99	protein_coding
MQTL_3B_1	3B	TraesCS3B02G035200		17187124	17190917		56.22	protein_coding
MQTL_3B_1	3B	TraesCS3B02G035300		17314717	17316496		47.19	protein_coding
MQTL_3B_1	3B	TraesCS3B02G035400		17318828	17319285		54.15	protein_coding
MQTL_3B_1	3B	TraesCS3B02G035500		17331531	17333316		46.08	protein_coding
MQTL_3B_1	3B	TraesCS3B02G035600	At1g32500 [Source:Projected from Arabidopsis thaliana (AT1G32500) UniProtKB/TrEMBL;Acc:Q058Q9]	17558579	17563046		45.21	protein_coding
MQTL_3B_1	3B	TraesCS3B02G035700		17577138	17578361		66.58	protein_coding
MQTL_3B_1	3B	TraesCS3B02G035800		17595164	17602305		49.14	protein_coding
MQTL_3B_1	3B	TraesCS3B02G035900		17613806	17616785		47.38	protein_coding
MQTL_3B_1	3B	TraesCS3B02G036000		17624897	17625641		61.21	protein_coding
MQTL_3B_1	3B	TraesCS3B02G036100	Patatin [Source:UniProtKB/TrEMBL;Acc:A0A077RPG5]	17782452	17783830		53.08	protein_coding
MQTL_3B_1	3B	TraesCS3B02G036200		17788586	17789611		59.55	protein_coding
MQTL_3B_1	3B	TraesCS3B02G036300		17805398	17806924		47.22	protein_coding
MQTL_3B_1	3B	TraesCS3B02G036400		17865175	17866543		60.66	protein_coding
MQTL_3B_1	3B	TraesCS3B02G036500		17902937	17905885		51.09	protein_coding
MQTL_3B_1	3B	TraesCS3B02G036600		17957504	17958813		64.12	protein_coding
MQTL_3B_1	3B	TraesCS3B02G036700		17974582	17975037		65.57	protein_coding
MQTL_3B_1	3B	TraesCS3B02G036800	Patatin [Source:UniProtKB/TrEMBL;Acc:W5CUG6]	17988149	17990243		52.22	protein_coding
MQTL_3B_1	3B	TraesCS3B02G036900		17997657	17998052		62.88	protein_coding
MQTL_3B_1	3B	TraesCS3B02G037000		18000322	18001131		61.6	protein_coding
MQTL_3B_1	3B	TraesCS3B02G037100		18026155	18026603		63.03	protein_coding
MQTL_3B_1	3B	TraesCS3B02G037200		18126871	18128070		58	protein_coding
MQTL_3B_1	3B	TraesCS3B02G037300		18138555	18139706		55.3	protein_coding
MQTL_3B_1	3B	TraesCS3B02G037400		18155735	18156633		58.73	protein_coding
MQTL_3B_1	3B	TraesCS3B02G037500		18243443	18248804		42.43	protein_coding
MQTL_3B_1	3B	TraesCS3B02G037600		18252872	18253297		67.61	protein_coding
MQTL_3B_1	3B	TraesCS3B02G037700		18306039	18306470		60.65	protein_coding
MQTL_3B_1	3B	TraesCS3B02G037800		18315329	18316466		47.01	protein_coding
MQTL_3B_1	3B	TraesCS3B02G037900		18393856	18394281		61.03	protein_coding
MQTL_3B_1	3B	TraesCS3B02G038000		18426830	18427255		61.27	protein_coding
MQTL_3B_1	3B	TraesCS3B02G038100		18431888	18432322		60.46	protein_coding
MQTL_3B_1	3B	TraesCS3B02G038200		18469468	18469896		59.91	protein_coding
MQTL_3B_1	3B	TraesCS3B02G038300		18502465	18504541		56.57	protein_coding
MQTL_3B_1	3B	TraesCS3B02G038400		18518020	18518971		52.42	protein_coding
MQTL_3B_1	3B	TraesCS3B02G038500		18542363	18542847		56.7	protein_coding
MQTL_3B_1	3B	TraesCS3B02G038600		18558602	18559871		58.11	protein_coding
MQTL_3B_1	3B	TraesCS3B02G038700		18567582	18568459		59.34	protein_coding
MQTL_3B_1	3B	TraesCS3B02G038800		18664281	18676075		44.12	protein_coding
MQTL_3B_1	3B	TraesCS3B02G038900		18773304	18776635		48.23	protein_coding
MQTL_3B_1	3B	TraesCS3B02G039000	Mannose-6-phosphate isomerase [Source:UniProtKB/TrEMBL;Acc:A0A1D5VQ76]	18817699	18822436		47.53	protein_coding
MQTL_3B_1	3B	TraesCS3B02G039100		18846378	18848000		60.51	protein_coding
MQTL_3B_1	3B	TraesCS3B02G039200		18858691	18865152		47.48	protein_coding
MQTL_3B_1	3B	TraesCS3B02G039300	Protein DETOXIFICATION [Source:UniProtKB/TrEMBL;Acc:A0A077RPD5]	18870903	18873920		52.39	protein_coding
MQTL_3B_1	3B	TraesCS3B02G039400		19093245	19095976		42.68	protein_coding
MQTL_3B_1	3B	TraesCS3B02G039500	Endonuclease 2 [Source:Projected from Arabidopsis thaliana (AT1G68290) UniProtKB/Swiss-Prot;Acc:Q9C9G4]	19230816	19233053		49.29	protein_coding
MQTL_3B_1	3B	TraesCS3B02G039600		19247178	19251409		45.46	protein_coding
MQTL_3B_1	3B	TraesCS3B02G039700		19257562	19261346		49.33	protein_coding
MQTL_3B_1	3B	TraesCS3B02G039800		19261254	19263050		56.32	protein_coding
MQTL_3B_1	3B	TraesCS3B02G039900		19263438	19270330		43.61	protein_coding
MQTL_3B_1	3B	TraesCS3B02G040000	AT3g18370/MYF24_8 [Source:Projected from Arabidopsis thaliana (AT3G18370) UniProtKB/TrEMBL;Acc:Q93ZM0]	19386567	19393560		43.79	protein_coding
MQTL_3B_1	3B	TraesCS3B02G040100		19394360	19396966		50.17	protein_coding
MQTL_3B_1	3B	TraesCS3B02G040200	C2H2 zinc-finger transcription factor, Floral organ identity, Cellular proliferatio [Source: Projected from Oryza sativa (Os01g0129200)]	19734359	19735965		54.7	protein_coding
MQTL_3B_1	3B	TraesCS3B02G040300		19869669	19872504		57.48	protein_coding
MQTL_3B_1	3B	TraesCS3B02G040400		19876841	19878956		43.62	protein_coding
MQTL_3B_1	3B	TraesCS3B02G040500		20003399	20003512		38.6	protein_coding
MQTL_3B_1	3B	TraesCS3B02G040600		20051542	20055371		47.57	protein_coding
MQTL_3B_1	3B	TraesCS3B02G040700		20305516	20306064		50.64	protein_coding
MQTL_3B_1	3B	TraesCS3B02G040800		20319978	20321665		52.07	protein_coding
MQTL_3B_1	3B	TraesCS3B02G040900		20348050	20358831		49.68	protein_coding
MQTL_3B_1	3B	TraesCS3B02G041000		20378573	20379983		64.35	protein_coding
MQTL_3B_1	3B	TraesCS3B02G041100		20382504	20383873		47.74	protein_coding
MQTL_3B_1	3B	TraesCS3B02G041200		20430217	20430899		67.5	protein_coding
MQTL_3B_1	3B	TraesCS3B02G041300		20450327	20452513		43.58	protein_coding
MQTL_3B_1	3B	TraesCS3B02G041400		20459272	20460080		57.23	protein_coding
MQTL_3B_1	3B	TraesCS3B02G041500		20473379	20475673		40	protein_coding
MQTL_3B_1	3B	TraesCS3B02G041600		20538868	20541894		55.76	protein_coding
MQTL_3B_1	3B	TraesCS3B02G041700		20717764	20722440		57.88	protein_coding
MQTL_3B_1	3B	TraesCS3B02G041800		20799524	20800383		67.44	protein_coding
MQTL_3B_1	3B	TraesCS3B02G041900		20840849	20842894		46.77	protein_coding
MQTL_3B_1	3B	TraesCS3B02G042000		21002815	21003875		59.94	protein_coding
MQTL_3B_1	3B	TraesCS3B02G042100		21346119	21347117		61.16	protein_coding
MQTL_3B_1	3B	TraesCS3B02G042200		21384803	21387745		46.82	protein_coding
MQTL_3B_1	3B	TraesCS3B02G042300		21402835	21405805		40.56	protein_coding
MQTL_3B_1	3B	TraesCS3B02G042400		21770070	21771613		64.18	protein_coding
MQTL_3B_1	3B	TraesCS3B02G042500		21880115	21880378		50.38	protein_coding
MQTL_3B_1	3B	TraesCS3B02G042600	Signal peptidase complex subunit 3 [Source:UniProtKB/TrEMBL;Acc:A0A077RRY1]	22053762	22056996		42.04	protein_coding
MQTL_3B_1	3B	TraesCS3B02G042700		22100490	22101538		71.12	protein_coding
MQTL_3B_1	3B	TraesCS3B02G042800		22129256	22130588		63.84	protein_coding
MQTL_3B_1	3B	TraesCS3B02G042900		22164699	22166341		56.85	protein_coding
MQTL_3B_1	3B	TraesCS3B02G043000		22171306	22173034		52.86	protein_coding
MQTL_3B_1	3B	TraesCS3B02G043100		22195429	22198079		43.57	protein_coding
MQTL_3B_1	3B	TraesCS3B02G043200		22199623	22200051		51.98	protein_coding
MQTL_3B_1	3B	TraesCS3B02G043300		22200989	22205119		42.9	protein_coding
MQTL_3B_1	3B	TraesCS3B02G043400		22207886	22210892		41.94	protein_coding
MQTL_3B_1	3B	TraesCS3B02G043600		22320226	22323224		44.78	protein_coding
MQTL_3B_1	3B	TraesCS3B02G043700		22344043	22349055		42.5	protein_coding
MQTL_3B_1	3B	TraesCS3B02G043800		22361393	22367858		43.78	protein_coding
MQTL_3B_1	3B	TraesCS3B02G043877		22424706	22431800		39.78	protein_coding
MQTL_3B_1	3B	TraesCS3B02G043900		22452554	22454274		64.21	protein_coding
MQTL_3B_1	3B	TraesCS3B02G044000		22458189	22461465		44.16	protein_coding
MQTL_3B_1	3B	TraesCS3B02G044100		22472067	22474622		46.13	protein_coding
MQTL_3B_1	3B	TraesCS3B02G044200		22510480	22513336		46.8	protein_coding
MQTL_3B_1	3B	TraesCS3B02G044300		22516601	22519487		45.93	protein_coding
MQTL_3B_1	3B	TraesCS3B02G044400		22524391	22525008		56.47	protein_coding
MQTL_3B_1	3B	TraesCS3B02G044500		22544807	22549462		42.57	protein_coding
MQTL_3B_1	3B	TraesCS3B02G044600		22665916	22667524		47.73	protein_coding
MQTL_3B_1	3B	TraesCS3B02G044700		22674908	22676763		44.83	protein_coding
MQTL_3B_1	3B	TraesCS3B02G044800		22699647	22701230		44	protein_coding
MQTL_3B_1	3B	TraesCS3B02G044900		22772903	22776930		47.62	protein_coding
MQTL_3B_1	3B	TraesCS3B02G045000		22784725	22790408		43.03	protein_coding
MQTL_3B_1	3B	TraesCS3B02G045100		22802692	22806281		42.03	protein_coding
MQTL_3B_1	3B	TraesCS3B02G045200		22831276	22837690		45.31	protein_coding
MQTL_3B_1	3B	TraesCS3B02G045300		22837725	22839196		43.27	protein_coding
MQTL_3B_1	3B	TraesCS3B02G045400		22841259	22845361		43.04	protein_coding
MQTL_3B_1	3B	TraesCS3B02G045500		22860213	22861881		58.12	protein_coding
MQTL_3B_1	3B	TraesCS3B02G045600		22915578	22918045		62.36	protein_coding
MQTL_3B_1	3B	TraesCS3B02G045700		23019210	23022159		59.66	protein_coding
MQTL_3B_1	3B	TraesCS3B02G045800		23136872	23137522		61.75	protein_coding
MQTL_3B_1	3B	TraesCS3B02G045900		23182497	23193752		58.63	protein_coding
MQTL_3B_1	3B	TraesCS3B02G046000		23360904	23361636		60.16	protein_coding
MQTL_3B_1	3B	TraesCS3B02G046100		23596453	23600686		43.67	protein_coding
MQTL_3B_1	3B	TraesCS3B02G046200		23683024	23685942		49.91	protein_coding
MQTL_3B_1	3B	TraesCS3B02G046300		23688703	23690026		54.76	protein_coding
MQTL_3B_1	3B	TraesCS3B02G046400		23692602	23693870		56.34	protein_coding
MQTL_3B_1	3B	TraesCS3B02G046500		23703362	23707160		43.38	protein_coding
MQTL_3B_1	3B	TraesCS3B02G046600		23713190	23714810		57.5	protein_coding
MQTL_3B_1	3B	TraesCS3B02G046700		23764804	23767373		69.22	protein_coding
MQTL_3B_1	3B	TraesCS3B02G046800		23781928	23787160		47.32	protein_coding
MQTL_3B_1	3B	ENSRNA050011079	tRNA-Phe for anticodon GAA	23914938	23915010	tRNA-Phe	57.53	tRNA
MQTL_3B_1	3B	TraesCS3B02G046900		23929056	23930785		58.15	protein_coding
MQTL_3B_1	3B	TraesCS3B02G047000		23943718	23945640		56.06	protein_coding
MQTL_3B_1	3B	ENSRNA050010822	tRNA-Phe for anticodon GAA	23944904	23944976	tRNA-Phe	57.53	tRNA
MQTL_3B_1	3B	TraesCS3B02G047100		23945788	23952812		41.57	protein_coding
MQTL_3B_1	3B	TraesCS3B02G047200		23956156	23956911		74.21	protein_coding
MQTL_3B_1	3B	TraesCS3B02G047300	Plastidic glucose transporter 4 [Source:Projected from Arabidopsis thaliana (AT5G16150) UniProtKB/Swiss-Prot;Acc:Q56ZZ7]	23957233	23962495		45.37	protein_coding
MQTL_3B_1	3B	TraesCS3B02G047400		24000185	24002423		47.66	protein_coding
MQTL_3B_1	3B	TraesCS3B02G047500	RuvB-like helicase [Source:UniProtKB/TrEMBL;Acc:A0A077RPL6]	24007472	24013607		42.24	protein_coding
MQTL_3B_1	3B	TraesCS3B02G047600		24017267	24019336		67.78	protein_coding
MQTL_3B_1	3B	TraesCS3B02G047700		24055096	24055989		62.86	protein_coding
MQTL_3B_1	3B	TraesCS3B02G047800		24056721	24060627		54.34	protein_coding
MQTL_3B_1	3B	TraesCS3B02G047900		24246799	24251194		45.34	protein_coding
MQTL_3B_1	3B	TraesCS3B02G048000		24261573	24262830		64.94	protein_coding
MQTL_3B_1	3B	TraesCS3B02G048100		24385806	24388430		45.56	protein_coding
MQTL_3B_1	3B	TraesCS3B02G048200		24409112	24410442		68.44	protein_coding
MQTL_3B_1	3B	TraesCS3B02G048300		24514143	24515618		65.79	protein_coding
MQTL_3B_1	3B	ENSRNA050011078	tRNA-Thr for anticodon AGU	24518502	24518575	tRNA-Thr	45.95	tRNA
MQTL_3B_1	3B	TraesCS3B02G048400		24523333	24524334		65.37	protein_coding
MQTL_3B_1	3B	TraesCS3B02G048600		24558920	24559384		71.18	protein_coding
MQTL_3B_1	3B	TraesCS3B02G048700		24749736	24750230		69.49	protein_coding
MQTL_3B_1	3B	TraesCS3B02G048800		24788101	24789016		59.28	protein_coding
MQTL_3B_1	3B	TraesCS3B02G048900		24818543	24819647		62.62	protein_coding
MQTL_3B_1	3B	TraesCS3B02G049000		24832970	24833826		49.47	protein_coding
MQTL_3B_1	3B	TraesCS3B02G049100		24911564	24944677		50.15	protein_coding
MQTL_3B_1	3B	TraesCS3B02G049800		25056254	25057165		55.48	protein_coding
MQTL_3B_1	3B	TraesCS3B02G049900		25121718	25122173		64.91	protein_coding
MQTL_3B_1	3B	TraesCS3B02G050000		25135919	25136365		71.36	protein_coding
MQTL_3B_1	3B	TraesCS3B02G050100	E3 ubiquitin-protein ligase [Source:UniProtKB/TrEMBL;Acc:A0A341S828]	25167186	25171486		38.83	protein_coding
MQTL_3B_1	3B	TraesCS3B02G050200	E3 ubiquitin-protein ligase [Source:UniProtKB/TrEMBL;Acc:A0A077RUK7]	25179852	25181748		49.24	protein_coding
MQTL_3B_1	3B	TraesCS3B02G050300		25219801	25221485		68.49	protein_coding
MQTL_3B_1	3B	TraesCS3B02G050400		25247737	25249486		42.23	protein_coding
MQTL_3B_1	3B	TraesCS3B02G050500		25273924	25276372		48.75	protein_coding
MQTL_3B_1	3B	TraesCS3B02G050600		25280252	25281675		45.29	protein_coding
MQTL_3B_1	3B	TraesCS3B02G050700	E3 ubiquitin-protein ligase [Source:UniProtKB/TrEMBL;Acc:A0A077RUL6]	25283156	25285606		48.14	protein_coding
MQTL_3B_1	3B	TraesCS3B02G050800		25366208	25367450		40.39	protein_coding
MQTL_3B_1	3B	TraesCS3B02G050900	E3 ubiquitin-protein ligase [Source:UniProtKB/TrEMBL;Acc:A0A077RS17]	25416412	25417913		49.87	protein_coding
MQTL_3B_1	3B	TraesCS3B02G051000	Expansin [Source:UniProtKB/TrEMBL;Acc:A0A341S9H5]	25906974	25907981		52.78	protein_coding
MQTL_3B_1	3B	TraesCS3B02G051100	Expansin [Source:UniProtKB/TrEMBL;Acc:A0A341S838]	25921030	25922334		47.97	protein_coding
MQTL_3B_1	3B	TraesCS3B02G051200	Expansin [Source:UniProtKB/TrEMBL;Acc:A0A341S9H5]	26043432	26044439		52.98	protein_coding
MQTL_3B_1	3B	TraesCS3B02G051300	Expansin [Source:UniProtKB/TrEMBL;Acc:A0A341SCN3]	26057176	26058470		47.72	protein_coding
MQTL_3B_1	3B	TraesCS3B02G051400	Expansin [Source:UniProtKB/TrEMBL;Acc:A0A077RHK7]	26191127	26192134		53.17	protein_coding
MQTL_3B_1	3B	TraesCS3B02G051500	Expansin [Source:UniProtKB/TrEMBL;Acc:A0A341S9I1]	26246151	26247466		47.72	protein_coding
MQTL_3B_1	3B	TraesCS3B02G051600	Expansin [Source:UniProtKB/TrEMBL;Acc:A0A341S844]	26301287	26343030		45.45	protein_coding
MQTL_3B_1	3B	TraesCS3B02G051700		26313010	26313958		57.64	protein_coding
MQTL_3B_1	3B	TraesCS3B02G051800	Expansin [Source:UniProtKB/TrEMBL;Acc:A0A341SCN8]	26385626	26386633		53.27	protein_coding
MQTL_3B_1	3B	TraesCS3B02G051900	Expansin [Source:UniProtKB/TrEMBL;Acc:A0A341S7E4]	26399447	26410801		45.88	protein_coding
MQTL_3B_1	3B	TraesCS3B02G052000	Expansin [Source:UniProtKB/TrEMBL;Acc:A0A341S9I4]	26430003	26431189		48.95	protein_coding
MQTL_3B_1	3B	TraesCS3B02G052100		26502848	26505323		55.33	protein_coding
MQTL_3B_1	3B	TraesCS3B02G052200		26523996	26528995		38.16	protein_coding
MQTL_3B_1	3B	TraesCS3B02G052300	E3 ubiquitin-protein ligase [Source:UniProtKB/TrEMBL;Acc:A0A1D5VSF0]	26530785	26532399		47.18	protein_coding
MQTL_3B_1	3B	TraesCS3B02G052400	E3 ubiquitin-protein ligase [Source:UniProtKB/TrEMBL;Acc:A0A1D5VSF1]	26586965	26589238		47.36	protein_coding
MQTL_3B_1	3B	TraesCS3B02G052500		26594750	26595410		53.56	protein_coding
MQTL_3B_1	3B	TraesCS3B02G052600		26649237	26653580		44.34	protein_coding
MQTL_3B_1	3B	TraesCS3B02G052700	E3 ubiquitin-protein ligase [Source:UniProtKB/TrEMBL;Acc:A0A077RS29]	26683993	26684842		54.47	protein_coding
MQTL_3B_1	3B	TraesCS3B02G052800	E3 ubiquitin-protein ligase [Source:UniProtKB/TrEMBL;Acc:A0A077RPN7]	26746166	26748742		43.38	protein_coding
MQTL_3B_1	3B	TraesCS3B02G052900		26751728	26753832		62.66	protein_coding
MQTL_3B_1	3B	TraesCS3B02G053000	E3 ubiquitin-protein ligase [Source:UniProtKB/TrEMBL;Acc:A0A077RV93]	26757094	26759582		46.2	protein_coding
MQTL_3B_1	3B	TraesCS3B02G053058		26769936	26779172		49.13	protein_coding
MQTL_3B_1	3B	TraesCS3B02G053100		26781094	26782153		50.47	protein_coding
MQTL_3B_1	3B	TraesCS3B02G053200		27035663	27036727		59.62	protein_coding
MQTL_3B_1	3B	TraesCS3B02G053300		27054139	27054753		68.62	protein_coding
MQTL_3B_1	3B	TraesCS3B02G053400	E3 ubiquitin-protein ligase [Source:UniProtKB/TrEMBL;Acc:A0A1D5VZU9]	27266173	27269409		43.74	protein_coding
MQTL_3B_1	3B	TraesCS3B02G053500	E3 ubiquitin-protein ligase [Source:UniProtKB/TrEMBL;Acc:A0A1D5W8H8]	27376747	27379985		43.9	protein_coding
MQTL_3B_1	3B	TraesCS3B02G053600		27487401	27487854		61.23	protein_coding
MQTL_3B_1	3B	TraesCS3B02G053700		27510777	27519946		47.83	protein_coding
MQTL_3B_1	3B	TraesCS3B02G053900		27826335	27830238		46.98	protein_coding
MQTL_3B_1	3B	TraesCS3B02G054000		27865302	27867079		64.28	protein_coding
MQTL_3B_1	3B	TraesCS3B02G054100		27874619	27875144		49.05	protein_coding
MQTL_3B_1	3B	TraesCS3B02G054200		27993920	27995471		62.63	protein_coding
MQTL_3B_1	3B	TraesCS3B02G054300		28081085	28082599		64.36	protein_coding
MQTL_3B_1	3B	TraesCS3B02G054400	E3 ubiquitin-protein ligase [Source:UniProtKB/TrEMBL;Acc:A0A1D5W1H9]	28102448	28105701		46.65	protein_coding
MQTL_3B_1	3B	TraesCS3B02G054500		28315154	28317042		44.63	protein_coding
MQTL_3B_1	3B	TraesCS3B02G054700		28363801	28364784		47.56	protein_coding
MQTL_3B_1	3B	TraesCS3B02G054800	E3 ubiquitin-protein ligase [Source:UniProtKB/TrEMBL;Acc:A0A1D5WC57]	28408330	28409690		59.22	protein_coding
MQTL_3B_1	3B	TraesCS3B02G054900		28421665	28422753		63.73	protein_coding
MQTL_3B_1	3B	TraesCS3B02G055000	E3 ubiquitin-protein ligase [Source:UniProtKB/TrEMBL;Acc:A0A341S880]	28454847	28456101		60	protein_coding
MQTL_3B_1	3B	TraesCS3B02G055100	E3 ubiquitin-protein ligase [Source:UniProtKB/TrEMBL;Acc:A0A1D5WAZ1]	28517512	28518914		58.66	protein_coding
MQTL_3B_1	3B	TraesCS3B02G055200		28528906	28530247		58.72	protein_coding
MQTL_3B_1	3B	TraesCS3B02G055300		28540324	28541735		58.57	protein_coding
MQTL_3B_1	3B	TraesCS3B02G055400		28606392	28607901		49.47	protein_coding
MQTL_3B_1	3B	TraesCS3B02G055500		28617925	28618188		51.14	protein_coding
MQTL_3B_1	3B	TraesCS3B02G055600		29378551	29381248		39.99	protein_coding
MQTL_3B_1	3B	TraesCS3B02G055700		29415739	29418921		42.95	protein_coding
MQTL_3B_1	3B	TraesCS3B02G055800		29496961	29498628		49.4	protein_coding
MQTL_3B_1	3B	TraesCS3B02G055835		29521586	29530365		44.67	protein_coding
MQTL_3B_1	3B	TraesCS3B02G055900		29591160	29594234		45.59	protein_coding
MQTL_3B_1	3B	TraesCS3B02G056000		29606791	29611711		43.39	protein_coding
MQTL_3B_1	3B	TraesCS3B02G056100		29614087	29629692		49.02	protein_coding
MQTL_3B_1	3B	TraesCS3B02G056500		29712085	29719237		44.62	protein_coding
MQTL_3B_1	3B	TraesCS3B02G056600		29721933	29735756		48.13	protein_coding
MQTL_3B_1	3B	TraesCS3B02G056900		29756016	29758858		52.51	protein_coding
MQTL_3B_1	3B	TraesCS3B02G057000		29774697	29783219		46.19	protein_coding
MQTL_3B_1	3B	TraesCS3B02G057200		29847946	29855230		46.48	protein_coding
MQTL_3B_1	3B	TraesCS3B02G057300		29886128	29891603		45.84	protein_coding
MQTL_3B_1	3B	TraesCS3B02G057400		29941976	29952403		45.78	protein_coding
MQTL_3B_1	3B	TraesCS3B02G057500		29996237	30005851		47.33	nontranslating_CDS
MQTL_3B_1	3B	TraesCS3B02G057700		30089884	30092989		44.66	protein_coding
MQTL_3B_1	3B	TraesCS3B02G057800		30135043	30135924		60.09	protein_coding
MQTL_3B_1	3B	TraesCS3B02G057900		30198134	30208607		43.99	protein_coding
MQTL_3B_1	3B	TraesCS3B02G057947		30231869	30245407		49.89	protein_coding
MQTL_3B_1	3B	TraesCS3B02G058000		30271128	30277913		50.68	protein_coding
MQTL_3B_1	3B	TraesCS3B02G058100		30363594	30378035		51.91	protein_coding
MQTL_3B_1	3B	TraesCS3B02G058300		30404609	30405157		50.64	protein_coding
MQTL_3B_1	3B	TraesCS3B02G058400		30407309	30410742		45.24	protein_coding
MQTL_3B_1	3B	TraesCS3B02G058500		30436570	30439623		43.29	protein_coding
MQTL_3B_1	3B	TraesCS3B02G058600		30484838	30485320		53.62	protein_coding
MQTL_3B_1	3B	TraesCS3B02G058700		30492789	30505596		49.4	protein_coding
MQTL_3B_1	3B	TraesCS3B02G059000		30508947	30518610		45.36	protein_coding
MQTL_3B_1	3B	TraesCS3B02G059017		30529120	30534524		47.09	protein_coding
MQTL_3B_1	3B	TraesCS3B02G059100		30679098	30684638		52.04	protein_coding
MQTL_3B_1	3B	TraesCS3B02G059200		30907821	30908402		42.44	protein_coding
MQTL_3B_1	3B	TraesCS3B02G059300		31058376	31059986		63.31	protein_coding
MQTL_3B_1	3B	TraesCS3B02G059400		31062459	31063272		56.88	protein_coding
MQTL_3B_1	3B	TraesCS3B02G059500		31066580	31068297		62.86	protein_coding
MQTL_3B_1	3B	TraesCS3B02G059600		31098466	31100383		40.15	protein_coding
MQTL_3B_1	3B	ENSRNA050010824	tRNA-Gly for anticodon GCC	31104701	31104771	tRNA-Gly	59.15	tRNA
MQTL_3B_1	3B	TraesCS3B02G059700		31105028	31108804		46.78	protein_coding
MQTL_3B_1	3B	TraesCS3B02G059800		31297540	31297998		52.29	protein_coding
MQTL_3B_1	3B	TraesCS3B02G059900		31788992	31789585		58.75	protein_coding
MQTL_3B_1	3B	TraesCS3B02G060000		31799085	31799805		67.82	protein_coding
MQTL_3B_1	3B	TraesCS3B02G060100		31812867	31813800		43.15	protein_coding
MQTL_3B_1	3B	TraesCS3B02G060200		31983277	31984365		53.9	protein_coding
MQTL_3B_1	3B	TraesCS3B02G060300		31992337	31994065		47.89	protein_coding
MQTL_3B_1	3B	TraesCS3B02G060400	Reticulon-like protein [Source:UniProtKB/TrEMBL;Acc:W5CS23]	32276964	32278433		56.12	protein_coding
MQTL_3B_1	3B	TraesCS3B02G060500		32285208	32288072		57.42	protein_coding
MQTL_3B_1	3B	TraesCS3B02G060600		32456596	32460581		44.73	protein_coding
MQTL_3B_1	3B	TraesCS3B02G060700		32596333	32596728		68.18	protein_coding
MQTL_3B_1	3B	TraesCS3B02G060800		32617967	32618813		55.96	protein_coding
MQTL_3B_1	3B	TraesCS3B02G060900		32732944	32733399		63.38	protein_coding
MQTL_3B_1	3B	ENSRNA050022689	Eukaryotic small subunit ribosomal RNA	32746083	32746237	SSU_rRNA_eukarya	51.61	rRNA
MQTL_3B_1	3B	TraesCS3B02G061000		32747385	32749461		57.2	protein_coding
MQTL_3B_1	3B	TraesCS3B02G061100		32991524	32992077		62.82	protein_coding
MQTL_3B_1	3B	TraesCS3B02G061200		33096516	33096983		64.74	protein_coding
MQTL_3B_1	3B	TraesCS3B02G061400		33298626	33299087		66.45	protein_coding
MQTL_3B_1	3B	TraesCS3B02G061500		33333715	33334167		62.69	protein_coding
MQTL_3B_1	3B	TraesCS3B02G061600		33485378	33486334		52.46	protein_coding
MQTL_3B_1	3B	ENSRNA050022688	U4 spliceosomal RNA	33504571	33504722	U4	52.63	snRNA
MQTL_3B_1	3B	TraesCS3B02G061700		33955369	33956554		54.3	protein_coding
MQTL_3B_1	3B	TraesCS3B02G061800	Lysine--tRNA ligase [Source:UniProtKB/TrEMBL;Acc:A0A1D5WBQ7]	34009491	34011318		59.08	protein_coding
MQTL_3B_1	3B	TraesCS3B02G061900		34012476	34012846		49.33	protein_coding
MQTL_3B_1	3B	TraesCS3B02G062000		34060047	34061088		54.61	protein_coding
MQTL_3B_1	3B	TraesCS3B02G062100		34107519	34107889		50.13	protein_coding
MQTL_3B_1	3B	TraesCS3B02G062200	Lysine--tRNA ligase [Source:UniProtKB/TrEMBL;Acc:A0A341S9U4]	34149770	34151482		59.6	protein_coding
MQTL_3B_1	3B	TraesCS3B02G062300		34158361	34158731		50.13	protein_coding
MQTL_3B_1	3B	TraesCS3B02G062400	Lysine--tRNA ligase [Source:UniProtKB/TrEMBL;Acc:A0A341SHN6]	34194781	34198523		53.94	protein_coding
MQTL_3B_1	3B	TraesCS3B02G062500		34214240	34214610		50.13	protein_coding
MQTL_3B_1	3B	TraesCS3B02G062600	Non-specific lipid-transfer protein [Source:UniProtKB/TrEMBL;Acc:A0A341S7R5]	34465986	34467232		46.11	protein_coding
MQTL_3B_1	3B	TraesCS3B02G062700	Non-specific lipid-transfer protein [Source:UniProtKB/TrEMBL;Acc:A0A341S9U9]	34522061	34522513		59.6	protein_coding
MQTL_3B_1	3B	TraesCS3B02G062800	Non-specific lipid-transfer protein [Source:UniProtKB/TrEMBL;Acc:W5D2I6]	35037705	35038052		65.23	protein_coding
MQTL_3B_1	3B	TraesCS3B02G062900	Non-specific lipid-transfer protein [Source:UniProtKB/TrEMBL;Acc:W5D2I6]	35119171	35119518		65.23	protein_coding
MQTL_3B_1	3B	TraesCS3B02G063000	Non-specific lipid-transfer protein [Source:UniProtKB/TrEMBL;Acc:A0A077RVM2]	35212403	35212750		64.66	protein_coding
MQTL_3B_1	3B	TraesCS3B02G063100	Non-specific lipid-transfer protein [Source:UniProtKB/TrEMBL;Acc:A0A077RVM2]	35288587	35288934		64.66	protein_coding
MQTL_3B_1	3B	TraesCS3B02G063200	Non-specific lipid-transfer protein [Source:UniProtKB/TrEMBL;Acc:Q2PCC2]	35461914	35462261		64.66	protein_coding
MQTL_3B_1	3B	TraesCS3B02G063300	Non-specific lipid-transfer protein [Source:UniProtKB/TrEMBL;Acc:A0A341S8I5]	35517977	35518273		59.93	protein_coding
MQTL_3B_1	3B	TraesCS3B02G063400	Non-specific lipid-transfer protein [Source:UniProtKB/TrEMBL;Acc:Q2PCC2]	35574124	35574471		64.66	protein_coding
MQTL_3B_1	3B	TraesCS3B02G063500	Non-specific lipid-transfer protein [Source:UniProtKB/TrEMBL;Acc:Q2PCC2]	35640294	35640641		64.66	protein_coding
MQTL_3B_1	3B	TraesCS3B02G063600	Non-specific lipid-transfer protein [Source:UniProtKB/TrEMBL;Acc:A0A077RVJ9]	35697822	35698169		64.08	protein_coding
MQTL_3B_1	3B	TraesCS3B02G063700	Non-specific lipid-transfer protein [Source:UniProtKB/TrEMBL;Acc:A0A1D5WBY7]	35701446	35701793		64.37	protein_coding
MQTL_3B_1	3B	TraesCS3B02G063800	Non-specific lipid-transfer protein [Source:UniProtKB/TrEMBL;Acc:A0A077RVK3]	35732236	35732532		60.27	protein_coding
MQTL_3B_1	3B	TraesCS3B02G063900	Non-specific lipid-transfer protein [Source:UniProtKB/TrEMBL;Acc:A0A341SHQ4]	35754310	35755107		51.88	protein_coding
MQTL_3B_1	3B	TraesCS3B02G064000	Non-specific lipid-transfer protein [Source:UniProtKB/TrEMBL;Acc:A0A077RVJ9]	35769759	35770106		64.08	protein_coding
MQTL_3B_1	3B	TraesCS3B02G064100	Non-specific lipid-transfer protein [Source:UniProtKB/TrEMBL;Acc:J9T0L6]	35773298	35774035		54.34	protein_coding
MQTL_3B_1	3B	TraesCS3B02G064200	Non-specific lipid-transfer protein [Source:UniProtKB/TrEMBL;Acc:A0A341S9W5]	35823275	35838529		46.67	protein_coding
MQTL_3B_1	3B	TraesCS3B02G064300	Non-specific lipid-transfer protein [Source:UniProtKB/TrEMBL;Acc:A0A341S8J6]	35837851	35838198		66.38	protein_coding
MQTL_3B_1	3B	TraesCS3B02G064400	Non-specific lipid-transfer protein [Source:UniProtKB/TrEMBL;Acc:A0A341SHQ9]	35839140	35839487		65.8	protein_coding
MQTL_3B_1	3B	TraesCS3B02G064500	Calcineurin B-like protein 9 [Source:UniProtKB/TrEMBL;Acc:V9LSL8]	35873903	35876936		44.96	protein_coding
MQTL_3B_1	3B	TraesCS3B02G064600	Repressor of RNA polymerase III transcription [Source:UniProtKB/TrEMBL;Acc:A0A341S9X1]	36464360	36467871		41.63	protein_coding
MQTL_3B_1	3B	TraesCS3B02G064700		36542350	36544671		67.61	protein_coding
MQTL_3B_1	3B	TraesCS3B02G064800		37250238	37256456		46.74	protein_coding
MQTL_3B_1	3B	TraesCS3B02G064900		37970741	37971811		68.16	protein_coding
MQTL_3B_1	3B	TraesCS3B02G065000		38212573	38213229		64.08	protein_coding
MQTL_3B_1	3B	TraesCS3B02G065100		38793852	38795321		57.96	protein_coding
MQTL_3B_1	3B	TraesCS3B02G065200		38861118	38868603		43.19	protein_coding
MQTL_3B_1	3B	TraesCS3B02G065300		39140885	39141613		45.4	protein_coding
MQTL_3B_1	3B	TraesCS3B02G065500		39303982	39304311		64.24	protein_coding
MQTL_3B_1	3B	TraesCS3B02G065600		39334982	39335311		64.24	protein_coding
MQTL_3B_1	3B	TraesCS3B02G065700		39359356	39360826		42.62	protein_coding
MQTL_3B_1	3B	TraesCS3B02G065800		39384926	39389446		51.25	protein_coding
MQTL_3B_1	3B	TraesCS3B02G065900		39440891	39442404		58.65	protein_coding
MQTL_3B_1	3B	TraesCS3B02G066000	Glycosyltransferase [Source:UniProtKB/TrEMBL;Acc:A0A1D5VQS6]	39451770	39453285		60.09	protein_coding
MQTL_3B_1	3B	TraesCS3B02G066100		39455183	39459872		42.07	protein_coding
MQTL_3B_1	3B	TraesCS3B02G066200	Protein DAMAGED DNA-BINDING 2 [Source:Projected from Arabidopsis thaliana (AT5G58760) UniProtKB/Swiss-Prot;Acc:Q6NQ88]	39460072	39464202		44.95	protein_coding
MQTL_3B_1	3B	TraesCS3B02G066300		39545184	39546200		70.21	protein_coding
MQTL_3B_1	3B	TraesCS3B02G066400		39570063	39571472		68.3	protein_coding
MQTL_3B_1	3B	TraesCS3B02G066500		39603450	39604274		55.15	protein_coding
MQTL_3B_1	3B	TraesCS3B02G066600		39632510	39640978		48.38	protein_coding
MQTL_3B_1	3B	TraesCS3B02G066700		39639034	39640032		40.34	protein_coding
MQTL_3B_1	3B	TraesCS3B02G066800		39807017	39807878		49.06	protein_coding
MQTL_3B_1	3B	ENSRNA050022690	Group II catalytic intron	39807709	39807822	Intron_gpII	53.51	sense_intronic
MQTL_3B_1	3B	TraesCS3B02G066900		39816617	39817036		47.86	protein_coding
MQTL_3B_1	3B	TraesCS3B02G067000	Cytochrome c oxidase subunit 1 [Source:UniProtKB/TrEMBL;Acc:A0A1D5VQB1]	39817108	39818163		40.81	protein_coding
MQTL_3B_1	3B	TraesCS3B02G067100		39844947	39846340		40.89	protein_coding
MQTL_3B_1	3B	ENSRNA050022691	Group II catalytic intron	39863289	39863427	Intron_gpII	51.08	sense_intronic
MQTL_3B_1	3B	TraesCS3B02G067200		39875867	39876101		45.96	protein_coding
MQTL_3B_1	3B	TraesCS3B02G067300	Probable zinc metalloprotease EGY2, chloroplastic [Source:Projected from Arabidopsis thaliana (AT5G05740) UniProtKB/Swiss-Prot;Acc:Q9FFK3]	39900638	39905366		44.13	protein_coding
MQTL_3B_1	3B	TraesCS3B02G067400		39905297	39910826		47.61	protein_coding
MQTL_3B_1	3B	TraesCS3B02G067500		40163776	40164991		52.47	protein_coding
MQTL_3B_1	3B	TraesCS3B02G067600		40183582	40185532		46.28	protein_coding
MQTL_3B_1	3B	TraesCS3B02G067700		40225004	40225545		49.45	protein_coding
MQTL_3B_1	3B	TraesCS3B02G067800		40231539	40234054		44	protein_coding
MQTL_3B_1	3B	TraesCS3B02G067900		40235659	40239384		46.19	protein_coding
MQTL_3B_1	3B	TraesCS3B02G068000	Similar to 14-3-3 protein 6 [Source: Projected from Oryza sativa (Os02g0580300)]	40243799	40247161		52.19	protein_coding
MQTL_3B_1	3B	TraesCS3B02G068100		40246155	40246814		70.91	protein_coding
MQTL_3B_1	3B	ENSRNA050021518	U6 spliceosomal RNA	40247409	40247511	U6	45.63	snRNA
MQTL_3B_1	3B	TraesCS3B02G068200		40250915	40251370		45.18	protein_coding
MQTL_3B_1	3B	ENSRNA050010826	tRNA-Asp for anticodon GUC	40400541	40400612	tRNA-Asp	61.11	tRNA
MQTL_3B_1	3B	TraesCS3B02G068300		40525947	40529789		45.72	protein_coding
MQTL_3B_1	3B	ENSRNA050010828	tRNA-Asp for anticodon GUC	40531893	40531964	tRNA-Asp	61.11	tRNA
MQTL_3B_1	3B	ENSRNA050021520	U6 spliceosomal RNA	40532319	40532430	U6	45.54	snRNA
MQTL_3B_1	3B	TraesCS3B02G068400		40535199	40535741		65.38	protein_coding
MQTL_3B_1	3B	ENSRNA050010830	tRNA-Asp for anticodon GUC	40771355	40771426	tRNA-Asp	61.11	tRNA
MQTL_3B_1	3B	TraesCS3B02G068500		40773361	40778748		53.64	protein_coding
MQTL_3B_1	3B	TraesCS3B02G068600		40847189	40847941		45.68	protein_coding
MQTL_3B_1	3B	TraesCS3B02G068700	Protein DETOXIFICATION [Source:UniProtKB/TrEMBL;Acc:A0A1D5VR19]	40848613	40854170		43.65	protein_coding
MQTL_3B_1	3B	TraesCS3B02G068800	GID2 protein isoform 2 [Source:UniProtKB/TrEMBL;Acc:A0A077RVB5]	40865186	40867006		54.91	protein_coding
MQTL_3B_1	3B	TraesCS3B02G068900		40908134	40910354		55.52	protein_coding
MQTL_3B_1	3B	TraesCS3B02G069000		40911181	40912095		49.51	protein_coding
MQTL_3B_1	3B	TraesCS3B02G069100		41014129	41015973		65.64	protein_coding
MQTL_3B_1	3B	TraesCS3B02G069200		41251453	41255396		45.16	protein_coding
MQTL_3B_1	3B	TraesCS3B02G069300		41301953	41304119		41.72	protein_coding
MQTL_3B_1	3B	TraesCS3B02G069400		41351591	41356658		48.32	protein_coding
MQTL_3B_1	3B	TraesCS3B02G069500		41426784	41430213		45.98	protein_coding
MQTL_3B_1	3B	TraesCS3B02G069600		41508687	41510881		53.53	protein_coding
MQTL_3B_1	3B	TraesCS3B02G069700		41518789	41519702		65.32	protein_coding
MQTL_3B_1	3B	TraesCS3B02G069800		41667931	41669877		46.02	protein_coding
MQTL_3B_1	3B	TraesCS3B02G069900		41800392	41802109		63.39	protein_coding
MQTL_3B_1	3B	TraesCS3B02G070000		41848970	41849818		60.42	protein_coding
MQTL_3B_1	3B	TraesCS3B02G070100		41857022	41858323		59.68	protein_coding
MQTL_3B_1	3B	TraesCS3B02G070200		42124849	42127351		59.77	protein_coding
MQTL_3B_1	3B	TraesCS3B02G070300	Ras-related protein RABD2a [Source:Projected from Arabidopsis thaliana (AT1G02130) UniProtKB/Swiss-Prot;Acc:P28188]	42143807	42147750		41.96	protein_coding
MQTL_3B_1	3B	TraesCS3B02G070400		42368753	42369970		57.8	protein_coding
MQTL_3B_1	3B	ENSRNA050021519	Eukaryotic large subunit ribosomal RNA	42372411	42372569	LSU_rRNA_eukarya	53.46	rRNA
MQTL_3B_1	3B	TraesCS3B02G070500		42473236	42475770		46.07	protein_coding
MQTL_3B_1	3B	TraesCS3B02G070600		42561253	42566257		50.45	protein_coding
MQTL_3B_1	3B	ENSRNA050021516	U6 spliceosomal RNA	42570424	42570526	U6	46.6	snRNA
MQTL_3B_1	3B	ENSRNA050021517	U6 spliceosomal RNA	42628282	42628384	U6	46.6	snRNA
MQTL_3B_1	3B	TraesCS3B02G070700		42629432	42632619		46.02	protein_coding
MQTL_3B_1	3B	TraesCS3B02G070800		42700981	42701124		54.17	protein_coding
MQTL_3B_1	3B	TraesCS3B02G070900		42707218	42707358		58.16	protein_coding
MQTL_3B_1	3B	TraesCS3B02G071000		42867357	42869219		46.16	protein_coding
MQTL_3B_1	3B	TraesCS3B02G071100		43041678	43047066		40.95	protein_coding
MQTL_3B_1	3B	TraesCS3B02G071200		43057272	43058117		52.84	protein_coding
MQTL_3B_1	3B	TraesCS3B02G071300		43097202	43098202		53.15	protein_coding
MQTL_3B_1	3B	TraesCS3B02G071500		43191059	43192742		46.5	protein_coding
MQTL_3B_1	3B	TraesCS3B02G071600		43256536	43256874		48.67	protein_coding
MQTL_3B_1	3B	TraesCS3B02G071700		43274513	43278009		46.48	protein_coding
MQTL_3B_1	3B	TraesCS3B02G071800		43312959	43314365		46.77	protein_coding
MQTL_3B_1	3B	TraesCS3B02G071900		43345132	43346598		50.1	protein_coding
MQTL_3B_1	3B	TraesCS3B02G072000		43421703	43423640		45.1	protein_coding
MQTL_3B_1	3B	TraesCS3B02G072100		43525406	43527816		47.08	protein_coding
MQTL_3B_1	3B	TraesCS3B02G072200		43555844	43559298		45.9	protein_coding
MQTL_3B_1	3B	TraesCS3B02G072300		43679420	43681251		52.07	protein_coding
MQTL_3B_1	3B	TraesCS3B02G072400		43735144	43735356		65.26	protein_coding
MQTL_3B_1	3B	TraesCS3B02G072500		43736095	43740400		43.94	protein_coding
MQTL_3B_1	3B	TraesCS3B02G072600		43819109	43820563		40.41	protein_coding
MQTL_3B_1	3B	TraesCS3B02G072700		43831593	43838389		41.64	protein_coding
MQTL_3B_1	3B	TraesCS3B02G072800		43844304	43852108		54.23	protein_coding
MQTL_3B_1	3B	TraesCS3B02G072900		43925732	43937749		44.15	protein_coding
MQTL_3B_1	3B	TraesCS3B02G073000		43937869	43939965		45.02	protein_coding
MQTL_3B_1	3B	TraesCS3B02G073100		44031546	44043229		44.22	protein_coding
MQTL_3B_1	3B	TraesCS3B02G073200		44043534	44045483		45.95	protein_coding
MQTL_3B_1	3B	TraesCS3B02G073300		44202715	44203773		65.82	protein_coding
MQTL_3B_1	3B	TraesCS3B02G073400		44254735	44255838		65.04	protein_coding
MQTL_3B_1	3B	TraesCS3B02G073500		44259561	44262764		54.43	protein_coding
MQTL_3B_1	3B	TraesCS3B02G073600		44279336	44282573		42.71	protein_coding
MQTL_3B_1	3B	TraesCS3B02G073700		44282750	44284540		47.52	protein_coding
MQTL_3B_1	3B	ENSRNA050010832	tRNA-Leu for anticodon CAG	44401500	44401580	tRNA-Leu	54.32	tRNA
MQTL_3B_1	3B	TraesCS3B02G073800		44659740	44667304		44.4	protein_coding
MQTL_3B_1	3B	ENSRNA050010834	tRNA-Leu for anticodon CAG	44755750	44755830	tRNA-Leu	54.32	tRNA
MQTL_3B_1	3B	ENSRNA050010836	tRNA-Leu for anticodon CAG	44758119	44758199	tRNA-Leu	54.32	tRNA
MQTL_3B_1	3B	TraesCS3B02G073900		44773110	44774501		63.43	protein_coding
MQTL_3B_1	3B	TraesCS3B02G074000		44783942	44787631		44.99	protein_coding
MQTL_3B_1	3B	ENSRNA050011076	tRNA-Leu for anticodon CAG	44789091	44789171	tRNA-Leu	54.32	tRNA
MQTL_3B_1	3B	TraesCS3B02G074100		44856819	44857576		61.48	protein_coding
MQTL_3B_1	3B	TraesCS3B02G074200		45198012	45198720		58.82	protein_coding
MQTL_3B_1	3B	TraesCS3B02G074300		45281302	45282953		45.55	protein_coding
MQTL_3B_1	3B	TraesCS3B02G074400		45285594	45286154		46.88	protein_coding
MQTL_3B_1	3B	TraesCS3B02G074500		45303575	45304230		52.29	protein_coding
MQTL_3B_1	3B	TraesCS3B02G074600		45366638	45367186		52.28	protein_coding
MQTL_3B_1	3B	TraesCS3B02G074700	Protein MAK16 homolog [Source:UniProtKB/TrEMBL;Acc:A0A077RF21]	45517019	45521573		41.84	protein_coding
MQTL_3B_1	3B	TraesCS3B02G074800	E3 ubiquitin-protein ligase [Source:UniProtKB/TrEMBL;Acc:A0A341SI13]	45541948	45543229		48.36	protein_coding
MQTL_3B_1	3B	TraesCS3B02G074900		46007493	46007975		67.7	protein_coding
MQTL_3B_1	3B	TraesCS3B02G075000		46032672	46033340		50.37	protein_coding
MQTL_3B_1	3B	TraesCS3B02G075100		46060044	46063788		39.87	protein_coding
MQTL_3B_1	3B	TraesCS3B02G075200		46101570	46104641		44.5	protein_coding
MQTL_3B_1	3B	TraesCS3B02G075300		46281462	46282709		52.32	protein_coding
MQTL_3B_1	3B	TraesCS3B02G075400		46363982	46365946		45.92	protein_coding
MQTL_3B_1	3B	TraesCS3B02G075500		46394700	46395248		51.37	protein_coding
MQTL_3B_1	3B	TraesCS3B02G075600		46468546	46469656		43.92	protein_coding
MQTL_3B_1	3B	TraesCS3B02G075700		46612459	46613792		43.03	protein_coding
MQTL_3B_1	3B	TraesCS3B02G075800		46766151	46768214		44.33	protein_coding
MQTL_3B_1	3B	TraesCS3B02G075900		46787309	46788448		51.93	protein_coding
MQTL_3B_1	3B	TraesCS3B02G076000		46904236	46904694		53.16	protein_coding
MQTL_3B_1	3B	TraesCS3B02G076100		46932288	46932764		51.78	protein_coding
MQTL_3B_1	3B	TraesCS3B02G076200		47121348	47122487		51.14	protein_coding
MQTL_3B_1	3B	TraesCS3B02G076300		47124082	47129070		45.18	protein_coding
MQTL_3B_1	3B	TraesCS3B02G076400		47192635	47195839		43.35	protein_coding
MQTL_3B_1	3B	TraesCS3B02G076500		47201784	47205328		49.21	protein_coding
MQTL_3B_1	3B	TraesCS3B02G076600		47208256	47211366		44.97	protein_coding
MQTL_3B_1	3B	TraesCS3B02G076700		47262694	47263449		44.97	protein_coding
MQTL_3B_1	3B	TraesCS3B02G076800		47269828	47270960		53.93	protein_coding
MQTL_3B_1	3B	TraesCS3B02G076900		47452833	47454761		51.84	protein_coding
MQTL_3B_1	3B	TraesCS3B02G077000		47458881	47460803		49.25	protein_coding
MQTL_3B_1	3B	TraesCS3B02G077100	Mediator of RNA polymerase II transcription subunit 9 [Source:Projected from Arabidopsis thaliana (AT1G55080) UniProtKB/Swiss-Prot;Acc:Q8RWA2]	47463248	47468255		40.16	protein_coding
MQTL_3B_1	3B	ENSRNA050011074	tRNA-Glu for anticodon CUC	47473034	47473106	tRNA-Glu	60.27	tRNA
MQTL_3B_1	3B	TraesCS3B02G077200		47475912	47476634		66.94	protein_coding
MQTL_3B_1	3B	TraesCS3B02G077400		47681276	47683862		50.79	protein_coding
MQTL_3B_1	3B	TraesCS3B02G077500		48024311	48026875		50.72	protein_coding
MQTL_3B_1	3B	TraesCS3B02G077600	Cysteine proteinase inhibitor [Source:UniProtKB/TrEMBL;Acc:A0A077S226]	48667966	48668528		46.36	protein_coding
MQTL_3B_1	3B	TraesCS3B02G077700		48707874	48709052		51.65	protein_coding
MQTL_3B_1	3B	TraesCS3B02G077800		48786654	48788677		48.17	protein_coding
MQTL_3B_1	3B	TraesCS3B02G077900		48885976	48889542		42	protein_coding
MQTL_3B_1	3B	TraesCS3B02G078000		49116628	49118882		49.14	protein_coding
MQTL_3B_1	3B	TraesCS3B02G078100		49151469	49153338		58.93	protein_coding
MQTL_3B_1	3B	ENSRNA050010838	tRNA-Glu for anticodon CUC	49155122	49155194	tRNA-Glu	58.9	tRNA
MQTL_3B_1	3B	TraesCS3B02G078200		49426638	49427156		64.55	protein_coding
MQTL_3B_1	3B	TraesCS3B02G078300		49466669	49467052		62.24	protein_coding
MQTL_3B_1	3B	TraesCS3B02G078400		49568368	49569046		56.41	protein_coding
MQTL_3B_1	3B	TraesCS3B02G078500		49606413	49609083		53.58	protein_coding
MQTL_3B_1	3B	TraesCS3B02G078600	actin-related protein 5 [Source:Projected from Arabidopsis thaliana (AT3G12380) TAIR;Acc:AT3G12380]	49748062	49754522		42.75	protein_coding
MQTL_3B_1	3B	TraesCS3B02G078700		49779291	49780430		63.25	protein_coding
MQTL_3B_1	3B	TraesCS3B02G078800		49857874	49858791		69.28	protein_coding
MQTL_3B_1	3B	TraesCS3B02G078900		49859137	49861654		44.4	protein_coding
MQTL_3B_1	3B	TraesCS3B02G079000	E3 ubiquitin-protein ligase [Source:UniProtKB/TrEMBL;Acc:A0A1D5VV66]	49866399	49867785		64.46	protein_coding
MQTL_3B_1	3B	TraesCS3B02G079100	E3 ubiquitin-protein ligase [Source:UniProtKB/TrEMBL;Acc:A0A077RPY2]	50020798	50022010		67.19	protein_coding
MQTL_3B_1	3B	TraesCS3B02G079200		50033581	50039710		56.36	protein_coding
MQTL_3B_1	3B	TraesCS3B02G079300		50231155	50231504		56.57	protein_coding
MQTL_3B_1	3B	TraesCS3B02G079400		50342941	50344970		48.33	protein_coding
MQTL_3B_1	3B	TraesCS3B02G079500		50398058	50398439		47.91	protein_coding
MQTL_3B_1	3B	TraesCS3B02G079600		50408462	50411798		48.19	protein_coding
MQTL_3B_1	3B	TraesCS3B02G079700		50413848	50414256		49.39	protein_coding
MQTL_3B_1	3B	TraesCS3B02G079800		50418688	50419402		45.73	protein_coding
MQTL_3B_1	3B	TraesCS3B02G079900		50532870	50533489		45.16	protein_coding
MQTL_3B_1	3B	TraesCS3B02G080000		50535096	50535506		55.23	protein_coding
MQTL_3B_2	3B	TraesCS3B02G549400	Protein LONG AFTER FAR-RED 3 [Source:Projected from Arabidopsis thaliana (AT3G55850) UniProtKB/Swiss-Prot;Acc:A0A1I9LN01]	784690992	784696164		43.71	protein_coding
MQTL_3B_2	3B	TraesCS3B02G549500		784722309	784723339		64.99	protein_coding
MQTL_3B_2	3B	TraesCS3B02G549600		784847176	784848592		54.2	protein_coding
MQTL_3B_2	3B	TraesCS3B02G549700		784869840	784870603		57.33	protein_coding
MQTL_3B_2	3B	TraesCS3B02G549800		784897999	784900983		43.54	protein_coding
MQTL_3B_2	3B	TraesCS3B02G549900		784925676	784927304		57.15	protein_coding
MQTL_3B_2	3B	TraesCS3B02G550000		785039358	785043172		45.56	protein_coding
MQTL_3B_2	3B	TraesCS3B02G550100		785216175	785216586		52.43	protein_coding
MQTL_3B_2	3B	TraesCS3B02G550200		785280464	785284379		44.54	protein_coding
MQTL_3B_2	3B	TraesCS3B02G550300		785289687	785290892		69.32	protein_coding
MQTL_3B_2	3B	TraesCS3B02G550400		785309253	785310957		51.38	protein_coding
MQTL_3B_2	3B	TraesCS3B02G550500		785312226	785313472		43.95	protein_coding
MQTL_3B_2	3B	TraesCS3B02G550600	FBW2 [Source:Projected from Arabidopsis thaliana (AT4G08980) UniProtKB/TrEMBL;Acc:A0A178UUC5]	785462247	785469144		44.63	protein_coding
MQTL_3B_2	3B	TraesCS3B02G550700		785498667	785499577		67.29	protein_coding
MQTL_3B_2	3B	TraesCS3B02G550800		785515242	785518497		45.79	protein_coding
MQTL_3B_2	3B	TraesCS3B02G550900		785691946	785695668		51.71	protein_coding
MQTL_3B_2	3B	TraesCS3B02G551000		785892615	785893708		44.06	protein_coding
MQTL_3B_2	3B	TraesCS3B02G551100		786042646	786043893		53.21	protein_coding
MQTL_3B_2	3B	TraesCS3B02G551200		786136650	786140435		52.32	protein_coding
MQTL_3B_2	3B	TraesCS3B02G551300		786141043	786143751		45.07	protein_coding
MQTL_3B_2	3B	TraesCS3B02G551400		786279254	786280164		61.03	protein_coding
MQTL_3B_2	3B	TraesCS3B02G551500		786480074	786482381		40.6	protein_coding
MQTL_3B_2	3B	TraesCS3B02G551600		786510737	786511470		63.9	protein_coding
MQTL_3B_2	3B	TraesCS3B02G551700		786600877	786601773		76.14	protein_coding
MQTL_3B_2	3B	ENSRNA050011019	tRNA-Leu for anticodon CAG	786602850	786602930	tRNA-Leu	54.32	tRNA
MQTL_3B_2	3B	TraesCS3B02G551900		786720313	786720945		62.72	protein_coding
MQTL_3B_2	3B	TraesCS3B02G552000		786723984	786725914		51.58	protein_coding
MQTL_3B_2	3B	TraesCS3B02G552100		786775625	786776775		49.78	protein_coding
MQTL_3B_2	3B	TraesCS3B02G552200		786779761	786781396		45.44	protein_coding
MQTL_3B_2	3B	ENSRNA050011021	tRNA-Lys for anticodon CUU	786782259	786782331	tRNA-Lys	61.64	tRNA
MQTL_3B_2	3B	TraesCS3B02G552300		786854303	786856956		49.17	protein_coding
MQTL_3B_2	3B	TraesCS3B02G552400		786966388	786971557		50.66	protein_coding
MQTL_3B_2	3B	TraesCS3B02G552500		787154342	787154716		48	protein_coding
MQTL_3B_2	3B	TraesCS3B02G552600		787273402	787276258		43.77	protein_coding
MQTL_3B_2	3B	TraesCS3B02G552700		787472556	787473011		69.74	protein_coding
MQTL_3B_2	3B	ENSRNA050010911	tRNA-Lys for anticodon CUU	787478090	787478162	tRNA-Lys	61.64	tRNA
MQTL_3B_2	3B	TraesCS3B02G552800		787478591	787485906		47.79	protein_coding
MQTL_3B_2	3B	ENSRNA050010909	tRNA-Lys for anticodon CUU	787566073	787566145	tRNA-Lys	61.64	tRNA
MQTL_3B_2	3B	TraesCS3B02G552900		787566587	787567945		71.16	protein_coding
MQTL_3B_2	3B	TraesCS3B02G553000		787653855	787655310		60.65	protein_coding
MQTL_3B_2	3B	TraesCS3B02G553100		787810887	787812685		47.86	protein_coding
MQTL_3B_2	3B	TraesCS3B02G553200		787850236	787854279		52.79	protein_coding
MQTL_3B_2	3B	TraesCS3B02G553300		787889744	787891127		54.55	protein_coding
MQTL_3B_2	3B	ENSRNA050011023	tRNA-Lys for anticodon CUU	787943843	787943915	tRNA-Lys	60.27	tRNA
MQTL_3B_2	3B	TraesCS3B02G553400		787961685	787970670		50.83	protein_coding
MQTL_3B_2	3B	TraesCS3B02G553500		787990137	787990863		59.28	protein_coding
MQTL_3B_2	3B	TraesCS3B02G553600		788004316	788014141		50.18	protein_coding
MQTL_3B_2	3B	TraesCS3B02G553700		788055250	788055411		66.67	protein_coding
MQTL_3B_2	3B	TraesCS3B02G553800		788058123	788058587		67.74	protein_coding
MQTL_3B_2	3B	TraesCS3B02G553900		788072828	788073684		57.18	protein_coding
MQTL_3B_2	3B	TraesCS3B02G554000		788106887	788107350		64.22	protein_coding
MQTL_3B_2	3B	TraesCS3B02G554100		788138799	788153828		45.04	protein_coding
MQTL_3B_2	3B	TraesCS3B02G554300		788223045	788228567		44.02	protein_coding
MQTL_3B_2	3B	TraesCS3B02G554400		788239239	788240358		53.66	protein_coding
MQTL_3B_2	3B	TraesCS3B02G554500		788252246	788259997		43.4	protein_coding
MQTL_3B_2	3B	TraesCS3B02G554600		788405723	788406175		59.6	protein_coding
MQTL_3B_2	3B	TraesCS3B02G554700		788510535	788511150		55.68	protein_coding
MQTL_3B_2	3B	TraesCS3B02G554800		788514776	788516050		60.55	protein_coding
MQTL_3B_4	3B	TraesCS3B02G602600		822668181	822669179		69.37	protein_coding
MQTL_3B_4	3B	TraesCS3B02G602700		822674875	822683402		42.66	protein_coding
MQTL_3B_4	3B	ENSRNA050011058	tRNA-Lys for anticodon CUU	822807587	822807659	tRNA-Lys	61.64	tRNA
MQTL_3B_4	3B	TraesCS3B02G602800		822808009	822810891		52.83	protein_coding
MQTL_3B_4	3B	TraesCS3B02G602900	Dirigent protein [Source:UniProtKB/TrEMBL;Acc:A0A080YUR4]	822816968	822817619		50.31	protein_coding
MQTL_3B_4	3B	TraesCS3B02G603000		822819355	822820338		69.61	protein_coding
MQTL_3B_4	3B	TraesCS3B02G603100	DnaJ protein P58IPK homolog [Source:Projected from Arabidopsis thaliana (AT5G03160) UniProtKB/Swiss-Prot;Acc:Q9LYW9]	822824376	822829049		44.93	protein_coding
MQTL_3B_4	3B	TraesCS3B02G603200		822835250	822837324		47.66	protein_coding
MQTL_3B_4	3B	TraesCS3B02G603300		822879612	822881124		66.89	protein_coding
MQTL_3B_4	3B	TraesCS3B02G603400		822881444	822889458		42.17	protein_coding
MQTL_3B_4	3B	TraesCS3B02G603500		822903185	822907861		48.19	protein_coding
MQTL_3B_4	3B	TraesCS3B02G603600		822968033	822972687		54.67	protein_coding
MQTL_3B_4	3B	TraesCS3B02G603700		822972695	822973276		64.78	protein_coding
MQTL_3B_4	3B	TraesCS3B02G603800		822977276	822983758		49.19	protein_coding
MQTL_3B_4	3B	TraesCS3B02G603900		822983948	822985217		56.3	protein_coding
MQTL_3B_4	3B	ENSRNA050022930	Plant signal recognition particle RNA	822992092	822992394	Plant_SRP	53.8	SRP_RNA
MQTL_3B_4	3B	TraesCS3B02G604000		823028088	823032325		48.25	protein_coding
MQTL_3B_4	3B	TraesCS3B02G604100		823072414	823080042		46.8	protein_coding
MQTL_3B_4	3B	TraesCS3B02G604200		823086432	823088060		46.16	protein_coding
MQTL_3B_4	3B	TraesCS3B02G604300	rRNA N-glycosidase [Source:UniProtKB/TrEMBL;Acc:A0A341SXM2]	823182203	823184955		46.42	protein_coding
MQTL_3B_4	3B	TraesCS3B02G604400		823193986	823195299		44.67	protein_coding
MQTL_3B_4	3B	TraesCS3B02G604500		823290031	823294070		42.67	protein_coding
MQTL_3B_4	3B	TraesCS3B02G604600		823294383	823305485		49.59	protein_coding
MQTL_3B_4	3B	TraesCS3B02G604700		823328283	823329432		50.26	protein_coding
MQTL_3B_4	3B	TraesCS3B02G604800		823425747	823429782		43.06	protein_coding
MQTL_3B_4	3B	TraesCS3B02G604900		823430445	823445027		46.41	protein_coding
MQTL_3B_4	3B	TraesCS3B02G605000		823551568	823559743		44.9	protein_coding
MQTL_3B_4	3B	TraesCS3B02G605100		823573764	823582986		46.92	protein_coding
MQTL_3B_4	3B	TraesCS3B02G605200		823592606	823593467		53.6	protein_coding
MQTL_3B_4	3B	TraesCS3B02G605300		823761895	823762254		45.56	protein_coding
MQTL_3B_4	3B	TraesCS3B02G605400		823894387	823895000		42.51	protein_coding
MQTL_3B_4	3B	TraesCS3B02G605500		823983618	823985140		46.22	protein_coding
MQTL_3B_4	3B	TraesCS3B02G605600		824006058	824008256		46.75	protein_coding
MQTL_3B_4	3B	TraesCS3B02G605700		824258372	824263876		48.25	protein_coding
MQTL_3B_4	3B	TraesCS3B02G605800		824379570	824380028		62.31	protein_coding
MQTL_3B_4	3B	TraesCS3B02G605900		824391739	824392587		46.41	protein_coding
MQTL_3B_4	3B	TraesCS3B02G606000		825289551	825291095		57.61	protein_coding
MQTL_3B_4	3B	TraesCS3B02G606100		825314966	825317065		46.9	protein_coding
MQTL_3B_4	3B	TraesCS3B02G606200		825492659	825494828		46.13	protein_coding
MQTL_3B_4	3B	TraesCS3B02G606300		825495499	825497139		45.34	protein_coding
MQTL_3B_4	3B	TraesCS3B02G606400		825539090	825540280		60.12	protein_coding
MQTL_3B_4	3B	TraesCS3B02G606500		825571621	825572441		53.96	protein_coding
MQTL_3B_4	3B	TraesCS3B02G606700		825709971	825714352		44.96	protein_coding
MQTL_3B_4	3B	TraesCS3B02G606800	rRNA N-glycosidase [Source:UniProtKB/TrEMBL;Acc:A0A1D5VPR0]	825771353	825779457		43.87	protein_coding
MQTL_3B_4	3B	TraesCS3B02G606900		825849367	825850943		48.64	protein_coding
MQTL_3B_4	3B	TraesCS3B02G607000		825868272	825869537		61.06	protein_coding
MQTL_3B_4	3B	TraesCS3B02G607100		825886089	825887330		60.71	protein_coding
MQTL_3B_4	3B	TraesCS3B02G607200	secretory 1A [Source:Projected from Arabidopsis thaliana (AT1G02010) TAIR;Acc:AT1G02010]	825950076	825957509		39.35	protein_coding
MQTL_3B_4	3B	TraesCS3B02G607300		825970447	825971158		48.74	protein_coding
MQTL_3B_4	3B	TraesCS3B02G607400		825992350	825994290		73.47	protein_coding
MQTL_3B_4	3B	TraesCS3B02G607500		826080484	826084905		47.81	protein_coding
MQTL_3B_4	3B	TraesCS3B02G607600		826086442	826097260		42.56	protein_coding
MQTL_3B_4	3B	TraesCS3B02G607700		826100821	826104441		45.51	protein_coding
MQTL_3B_4	3B	TraesCS3B02G607725		826127602	826128868		41.99	protein_coding
MQTL_3B_4	3B	TraesCS3B02G607800		826261194	826261658		40.43	protein_coding
MQTL_3B_4	3B	TraesCS3B02G607900	Dirigent protein [Source:UniProtKB/TrEMBL;Acc:A0A1D5VZS2]	826321197	826322964		44.91	protein_coding
MQTL_3B_4	3B	TraesCS3B02G608000		826363262	826363792		60.45	protein_coding
MQTL_3B_4	3B	TraesCS3B02G608100		826484373	826490788		44.6	protein_coding
MQTL_3B_4	3B	TraesCS3B02G608200		826645944	826651532		41.74	protein_coding
MQTL_3B_4	3B	TraesCS3B02G608300		826651868	826652864		64.09	protein_coding
MQTL_3B_4	3B	TraesCS3B02G608400		826711329	826713425		52.74	protein_coding
MQTL_3B_4	3B	TraesCS3B02G608500	Aquaporin TIP1-3 [Source:Projected from Arabidopsis thaliana (AT4G01470) UniProtKB/Swiss-Prot;Acc:O82598]	826724806	826726361		58.1	protein_coding
MQTL_3B_4	3B	TraesCS3B02G608600		826918598	826919683		64	protein_coding
MQTL_3B_4	3B	TraesCS3B02G608700		827515120	827517230		55.95	protein_coding
MQTL_3B_4	3B	TraesCS3B02G608800		828110748	828112481		58.54	protein_coding
MQTL_3B_4	3B	TraesCS3B02G608900		828253028	828256218		46.6	protein_coding
MQTL_3B_4	3B	TraesCS3B02G609000		828292221	828293811		49.97	protein_coding
MQTL_3B_4	3B	TraesCS3B02G609100		828331215	828332801		50.09	protein_coding
MQTL_3B_4	3B	TraesCS3B02G609200		828413608	828414079		62.29	protein_coding
MQTL_3B_4	3B	TraesCS3B02G609300		828417030	828418414		52.35	protein_coding
MQTL_3B_4	3B	TraesCS3B02G609400		828419879	828422070		49.09	protein_coding
MQTL_3B_4	3B	TraesCS3B02G609500	Zinc finger, RING/FYVE/PHD-type domain containing protein [Source: Projected from Oryza sativa (Os01g0974400)]	828546229	828548454		63.75	protein_coding
MQTL_3B_4	3B	TraesCS3B02G609600		828763279	828765377		49.69	protein_coding
MQTL_3B_4	3B	TraesCS3B02G609700		828766993	828767835		49.7	protein_coding
MQTL_3B_4	3B	TraesCS3B02G609800		828770328	828771026		54.22	protein_coding
MQTL_3B_4	3B	TraesCS3B02G609900		828781704	828782561		62.94	protein_coding
MQTL_3B_4	3B	TraesCS3B02G610000		828825985	828829194		52.34	protein_coding
MQTL_3B_4	3B	TraesCS3B02G610100	Pectin acetylesterase [Source:UniProtKB/TrEMBL;Acc:A0A341SXT1]	828917262	828921041		42.88	protein_coding
MQTL_3B_4	3B	TraesCS3B02G610200	Pectin acetylesterase [Source:UniProtKB/TrEMBL;Acc:A0A1D5VSF7]	828948892	828951754		42.79	protein_coding
MQTL_3B_4	3B	TraesCS3B02G610300	Pectin acetylesterase [Source:UniProtKB/TrEMBL;Acc:A0A341SUR7]	828991565	828999570		52.26	protein_coding
MQTL_3B_4	3B	TraesCS3B02G610400	Pectin acetylesterase [Source:UniProtKB/TrEMBL;Acc:A0A341T2I6]	829013144	829014476		41.86	protein_coding
MQTL_3B_4	3B	TraesCS3B02G610500		829016168	829017680		48.91	protein_coding
MQTL_3B_4	3B	TraesCS3B02G610600	Pectin acetylesterase [Source:UniProtKB/TrEMBL;Acc:A0A080YUW6]	829037465	829040658		44.87	protein_coding
MQTL_3B_4	3B	TraesCS3B02G610700		829054314	829055603		49.84	protein_coding
MQTL_3B_4	3B	TraesCS3B02G610800	Histone H2A [Source:UniProtKB/TrEMBL;Acc:A0A080YUW8]	829112927	829113827		64.26	protein_coding
MQTL_3B_4	3B	TraesCS3B02G610900		829114033	829115548		44.79	protein_coding
MQTL_3B_4	3B	TraesCS3B02G611100		829203054	829215184		44.1	protein_coding
MQTL_3B_4	3B	TraesCS3B02G611200		829223901	829226372		45.19	protein_coding
MQTL_3B_4	3B	TraesCS3B02G611300	Histone H2A [Source:UniProtKB/TrEMBL;Acc:A0A080YUX3]	829243875	829244586		52.81	protein_coding
MQTL_3B_4	3B	TraesCS3B02G611400		829246594	829248828		47.7	protein_coding
MQTL_3B_4	3B	TraesCS3B02G611500		829252291	829254120		49.62	protein_coding
MQTL_3B_4	3B	TraesCS3B02G611600		829273230	829274635		54.69	protein_coding
MQTL_3B_4	3B	TraesCS3B02G611700		829283191	829287110		45.05	protein_coding
MQTL_3B_4	3B	TraesCS3B02G611800		829287967	829289591		54.83	protein_coding
MQTL_3B_4	3B	ENSRNA050011060	tRNA-Ile for anticodon AAU	829292266	829292339	tRNA-Ile	54.05	tRNA
MQTL_3B_4	3B	ENSRNA050022931	Small nucleolar RNA snoR101	829320016	829320076	snoR101	42.62	snoRNA
MQTL_3B_4	3B	TraesCS3B02G611900		829349677	829349919		54.73	protein_coding
MQTL_3B_4	3B	TraesCS3B02G612000		829391595	829393455		54.27	protein_coding
MQTL_3B_4	3B	TraesCS3B02G612100		829508771	829510876		63.72	protein_coding
MQTL_3B_4	3B	TraesCS3B02G612200	MYB protein [Source:UniProtKB/TrEMBL;Acc:I6U7F1]	829541136	829542635		55.53	protein_coding
MQTL_3B_4	3B	TraesCS3B02G612300		829742374	829742895		64.56	protein_coding
MQTL_3B_4	3B	ENSRNA050022934	Small nucleolar RNA Z223	829785766	829785861	snoZ223	35.42	snoRNA
MQTL_3B_4	3B	TraesCS3B02G612400		829817312	829818661		60.81	protein_coding
MQTL_3B_4	3B	ENSRNA050022935	Small nucleolar RNA Z223	829833807	829833902	snoZ223	35.42	snoRNA
MQTL_3B_4	3B	TraesCS3B02G612500		829935377	829936395		66.73	protein_coding
MQTL_3B_4	3B	ENSRNA050022933	Small nucleolar RNA Z223	829939907	829939996	snoZ223	35.56	snoRNA
MQTL_3B_4	3B	ENSRNA050022932	Small nucleolar RNA Z223	829949483	829949578	snoZ223	37.5	snoRNA
MQTL_3B_4	3B	TraesCS3B02G612600		830055822	830057131		60.38	protein_coding
MQTL_3B_4	3B	ENSRNA050020788	Small nucleolar RNA Z223	830059863	830059952	snoZ223	35.56	snoRNA
MQTL_3B_4	3B	ENSRNA050020789	Small nucleolar RNA Z223	830067727	830067816	snoZ223	35.56	snoRNA
MQTL_3B_4	3B	ENSRNA050020787	Small nucleolar RNA Z223	830076942	830077037	snoZ223	37.5	snoRNA
MQTL_3B_4	3B	ENSRNA050020790	Small nucleolar RNA Z223	830088670	830088752	snoZ223	37.35	snoRNA
MQTL_3B_5	3B	TraesCS3B02G588200		814266347	814274743		40.57	protein_coding
MQTL_3B_5	3B	TraesCS3B02G588300		814446746	814449304		41.23	protein_coding
MQTL_3B_5	3B	TraesCS3B02G588400		814508801	814512669		43.23	protein_coding
MQTL_3B_5	3B	TraesCS3B02G588500		814564711	814573148		51.56	protein_coding
MQTL_3B_5	3B	TraesCS3B02G588600		814574304	814575188		48.93	protein_coding
MQTL_3B_5	3B	TraesCS3B02G588700		814599942	814609195		45.65	protein_coding
MQTL_3B_5	3B	TraesCS3B02G588800		814611632	814614193		45.55	protein_coding
MQTL_3B_5	3B	TraesCS3B02G588900		814649843	814659155		43.68	protein_coding
MQTL_3B_5	3B	TraesCS3B02G589000	Methionine aminopeptidase 2 [Source:UniProtKB/TrEMBL;Acc:A0A341T1U3]	814699692	814707074		47.8	protein_coding
MQTL_3B_5	3B	TraesCS3B02G589100		814740523	814747736		42.93	protein_coding
MQTL_3B_5	3B	TraesCS3B02G589200		814794553	814795212		50.61	protein_coding
MQTL_3B_5	3B	TraesCS3B02G589300		814795775	814800995		43.88	protein_coding
MQTL_3B_5	3B	TraesCS3B02G589400		814802036	814803178		49.43	protein_coding
MQTL_3B_5	3B	TraesCS3B02G589500		814885733	814896390		41.74	protein_coding
MQTL_3B_5	3B	TraesCS3B02G589600	Methionine aminopeptidase 2 [Source:UniProtKB/TrEMBL;Acc:A0A1D5VZ96]	814940316	814945665		41.48	protein_coding
MQTL_3B_5	3B	TraesCS3B02G589700		815032553	815044433		42.51	protein_coding
MQTL_3B_5	3B	TraesCS3B02G589800		815046138	815050802		45.17	protein_coding
MQTL_3B_5	3B	TraesCS3B02G589900		815198265	815201148		48.58	protein_coding
MQTL_3B_5	3B	TraesCS3B02G590000		815202794	815207309		47.21	protein_coding
MQTL_3B_5	3B	TraesCS3B02G590100		815282363	815283688		55.58	protein_coding
MQTL_3B_5	3B	TraesCS3B02G590300		815357291	815359177		46.79	protein_coding
MQTL_3B_5	3B	TraesCS3B02G590400		815381554	815391695		42.86	protein_coding
MQTL_3B_5	3B	TraesCS3B02G590500		815476561	815480015		42.52	protein_coding
MQTL_3B_5	3B	TraesCS3B02G590600		815508365	815524514		44.52	protein_coding
MQTL_3B_5	3B	TraesCS3B02G590700		815606641	815607780		47.89	protein_coding
MQTL_3B_5	3B	TraesCS3B02G590800		815641466	815656621		42.58	protein_coding
MQTL_3B_5	3B	TraesCS3B02G590900		815853890	815858888		39.85	protein_coding
MQTL_3B_5	3B	TraesCS3B02G591000	RING-type E3 ubiquitin transferase [Source:UniProtKB/TrEMBL;Acc:A0A077RF03]	815870972	815877804		45.51	protein_coding
MQTL_3B_5	3B	TraesCS3B02G591100		815882719	815883531		75.65	protein_coding
MQTL_3B_5	3B	TraesCS3B02G591200		815968247	815969701		52.99	protein_coding
MQTL_3B_5	3B	TraesCS3B02G591300		816005415	816008795		42.03	protein_coding
MQTL_3B_5	3B	TraesCS3B02G591400		816009414	816013195		42.52	protein_coding
MQTL_3B_5	3B	TraesCS3B02G591600		816153032	816156256		44.56	nontranslating_CDS
MQTL_3B_5	3B	TraesCS3B02G591700		816170822	816173759		43.81	protein_coding
MQTL_3B_5	3B	TraesCS3B02G591800		816220116	816222954		51.29	protein_coding
MQTL_3B_5	3B	TraesCS3B02G591900		816263746	816265890		48.67	protein_coding
MQTL_3B_5	3B	TraesCS3B02G592000		816276316	816278437		50	protein_coding
MQTL_3B_5	3B	TraesCS3B02G592100		816297341	816305514		39.48	protein_coding
MQTL_3B_5	3B	TraesCS3B02G592200		816314301	816315863		73.58	protein_coding
MQTL_3B_5	3B	TraesCS3B02G592300		816514796	816518860		45.71	protein_coding
MQTL_3B_5	3B	TraesCS3B02G592400		816518989	816521124		45.27	protein_coding
MQTL_3B_5	3B	TraesCS3B02G592500	Protein PIN-LIKES 2 [Source:Projected from Arabidopsis thaliana (AT1G71090) UniProtKB/Swiss-Prot;Acc:Q9C999]	816522288	816524342		58.44	protein_coding
MQTL_3B_5	3B	TraesCS3B02G592600		816547330	816548834		51.96	protein_coding
MQTL_3B_5	3B	TraesCS3B02G592700		816554333	816556759		46.97	protein_coding
MQTL_3B_5	3B	TraesCS3B02G592800		816598690	816603989		47.64	protein_coding
MQTL_3B_5	3B	TraesCS3B02G592900	DEAD-box ATP-dependent RNA helicase 58, chloroplastic [Source:Projected from Arabidopsis thaliana (AT5G19210) UniProtKB/Swiss-Prot;Acc:Q3E9C3]	816604725	816607965		48.84	protein_coding
MQTL_3B_5	3B	TraesCS3B02G593000	Transcription initiation factor IIA subunit 2 [Source:UniProtKB/TrEMBL;Acc:A0A1D5W861]	816607829	816609995		50.53	protein_coding
MQTL_3B_5	3B	TraesCS3B02G593100	Transcription initiation factor IIA subunit 2 [Source:UniProtKB/TrEMBL;Acc:A0A1D5W860]	816612960	816614242		44.66	protein_coding
MQTL_3B_5	3B	TraesCS3B02G593200		816691028	816692077		50.86	protein_coding
MQTL_3B_5	3B	TraesCS3B02G593300		816798963	816801938		46.17	protein_coding
MQTL_3B_5	3B	TraesCS3B02G593400		817079662	817080135		43.67	protein_coding
MQTL_3B_5	3B	TraesCS3B02G593500		817174846	817186826		43.95	protein_coding
MQTL_3B_5	3B	TraesCS3B02G593600		817258891	817259769		57.68	protein_coding
MQTL_3B_5	3B	ENSRNA050010883	tRNA-Arg for anticodon UCG	817261354	817261427	tRNA-Arg	59.46	tRNA
MQTL_3B_5	3B	ENSRNA050010882	tRNA-Arg for anticodon UCG	817314424	817314497	tRNA-Arg	59.46	tRNA
MQTL_3B_5	3B	TraesCS3B02G593700		817329975	817332269		51.55	protein_coding
MQTL_3B_5	3B	TraesCS3B02G593800		817351626	817353673		52.83	protein_coding
MQTL_3B_5	3B	TraesCS3B02G593900		817408885	817413936		41.07	protein_coding
MQTL_3B_5	3B	TraesCS3B02G594000		817466154	817466623		40.85	protein_coding
MQTL_3B_5	3B	TraesCS3B02G594200		817517358	817524863		42.94	protein_coding
MQTL_3B_5	3B	TraesCS3B02G594300	LUX-B [Source:UniProtKB/TrEMBL;Acc:W0M178]	817577365	817578228		73.61	protein_coding
MQTL_3B_5	3B	TraesCS3B02G594400		817710500	817713228		44.78	protein_coding
MQTL_3B_5	3B	TraesCS3B02G594500		817821543	817828407		43.5	protein_coding
MQTL_3B_5	3B	TraesCS3B02G594600		817850541	817852968		37.03	protein_coding
MQTL_3B_5	3B	TraesCS3B02G594700		818052277	818052967		54.27	protein_coding
MQTL_3B_5	3B	TraesCS3B02G594900		818138576	818140561		53.17	protein_coding
MQTL_3B_5	3B	TraesCS3B02G595000		818157351	818158703		57.13	protein_coding
MQTL_3B_5	3B	TraesCS3B02G595100	Putative zinc transporter [Source:UniProtKB/TrEMBL;Acc:A9NIW8]	818272038	818273659		55.24	protein_coding
MQTL_3B_5	3B	TraesCS3B02G595200		818275834	818277509		63.9	protein_coding
MQTL_3B_5	3B	TraesCS3B02G595300		818289863	818294510		36.79	protein_coding
MQTL_3B_5	3B	TraesCS3B02G595400		818314312	818317058		60.5	protein_coding
MQTL_3B_5	3B	TraesCS3B02G595500		818441522	818444036		47.51	protein_coding
MQTL_3B_5	3B	TraesCS3B02G595600	Protein FIZZY-RELATED 3 [Source:Projected from Arabidopsis thaliana (AT5G13840) UniProtKB/Swiss-Prot;Acc:Q8LPL5]	818748917	818752573		51.22	protein_coding
MQTL_3B_5	3B	TraesCS3B02G595700		818785742	818786905		63.75	protein_coding
MQTL_3B_5	3B	TraesCS3B02G595800		818847188	818850048		50.79	protein_coding
MQTL_3B_5	3B	TraesCS3B02G595900		818873546	818876454		50.33	protein_coding
MQTL_3B_5	3B	ENSRNA050010880	tRNA-Thr for anticodon AGU	818899936	818900009	tRNA-Thr	45.95	tRNA
MQTL_3B_5	3B	TraesCS3B02G596000		818926030	818926912		57.98	protein_coding
MQTL_3B_5	3B	TraesCS3B02G596100		819037220	819038373		60.23	protein_coding
MQTL_3B_5	3B	TraesCS3B02G596200		819186643	819192470		43.66	protein_coding
MQTL_3B_5	3B	TraesCS3B02G596300		819279232	819285034		45.7	protein_coding
MQTL_3B_5	3B	TraesCS3B02G596400		819298156	819301208		50.21	protein_coding
MQTL_3B_5	3B	TraesCS3B02G596500		819363575	819368342		45.91	protein_coding
MQTL_3B_5	3B	TraesCS3B02G596600		819381353	819383595		52.3	protein_coding
MQTL_3B_5	3B	TraesCS3B02G596700		819502902	819507260		44.55	protein_coding
MQTL_3B_5	3B	TraesCS3B02G596800		819522373	819524406		53.39	protein_coding
MQTL_3B_5	3B	TraesCS3B02G596900		819629205	819634842		43.72	protein_coding
MQTL_3B_5	3B	TraesCS3B02G597000		819649781	819652511		51.15	protein_coding
MQTL_3B_5	3B	TraesCS3B02G597100		819704491	819705396		51.21	protein_coding
MQTL_3B_5	3B	TraesCS3B02G597200		819740077	819742120		53.47	protein_coding
MQTL_3B_5	3B	TraesCS3B02G597300		819750395	819751001		41.02	protein_coding
MQTL_3B_5	3B	TraesCS3B02G597400	Pentatricopeptide repeat-containing protein At4g39530 [Source:Projected from Arabidopsis thaliana (AT4G39530) UniProtKB/Swiss-Prot;Acc:Q9SVA5]	819783184	819787810		49.47	protein_coding
MQTL_3B_5	3B	TraesCS3B02G597500		819788137	819792841		47.57	protein_coding
MQTL_3B_5	3B	TraesCS3B02G597600		819809285	819812156		47.01	protein_coding
MQTL_3B_5	3B	TraesCS3B02G597700		819854349	819861990		43.09	protein_coding
MQTL_3B_5	3B	TraesCS3B02G597800		819896362	819902003		40.29	protein_coding
MQTL_3B_5	3B	TraesCS3B02G597900		819929722	819934562		44.06	protein_coding
MQTL_3B_5	3B	TraesCS3B02G598000		819948115	819949765		53.18	protein_coding
MQTL_3B_5	3B	TraesCS3B02G598100	Probable pectinesterase 67 [Source:Projected from Arabidopsis thaliana (AT3G17060) UniProtKB/Swiss-Prot;Acc:Q9LSP1]	819955361	819957036		54.65	protein_coding
MQTL_3B_5	3B	TraesCS3B02G598200	Glycosyltransferase [Source:UniProtKB/TrEMBL;Acc:A0A080YUM0]	819990270	819992075		55.81	protein_coding
MQTL_3B_5	3B	TraesCS3B02G598300		820074018	820077455		44.82	protein_coding
MQTL_3B_5	3B	TraesCS3B02G598400		820114465	820115727		58.12	protein_coding
MQTL_3B_5	3B	TraesCS3B02G598500		820123501	820124370		59.08	protein_coding
MQTL_3B_5	3B	TraesCS3B02G598600		820130589	820133259		46.39	protein_coding
MQTL_3B_5	3B	TraesCS3B02G598700		820139046	820151140		46.35	protein_coding
MQTL_3B_5	3B	TraesCS3B02G598800		820163870	820164978		43.01	protein_coding
MQTL_3B_5	3B	TraesCS3B02G598900		820286081	820289966		41.56	protein_coding
MQTL_3B_5	3B	TraesCS3B02G599000		820333146	820333610		51.61	protein_coding
MQTL_3B_5	3B	TraesCS3B02G599100		820397570	820404801		44.57	protein_coding
MQTL_3B_5	3B	TraesCS3B02G599200		820426304	820428620		42.68	protein_coding
MQTL_3B_5	3B	TraesCS3B02G599300		820446972	820447610		44.13	protein_coding
MQTL_3B_5	3B	TraesCS3B02G599400		820457315	820462302		41	protein_coding
MQTL_3B_5	3B	TraesCS3B02G599500		820463131	820466392		47.15	protein_coding
MQTL_3B_5	3B	TraesCS3B02G599598		820494507	820496254		50.86	protein_coding
MQTL_3B_5	3B	TraesCS3B02G599600	AP-3 complex subunit beta [Source:UniProtKB/TrEMBL;Acc:A0A341SSZ4]	820498061	820506056		42.46	protein_coding
MQTL_3B_5	3B	TraesCS3B02G599700		820506132	820507521		60.14	protein_coding
MQTL_3B_5	3B	TraesCS3B02G599800		820672876	820675956		41.87	protein_coding
MQTL_3B_5	3B	TraesCS3B02G599878		820734250	820737356		53.36	protein_coding
MQTL_3B_5	3B	TraesCS3B02G599900		820761513	820762829		61.81	protein_coding
MQTL_3B_5	3B	TraesCS3B02G600000		820772091	820773477		59.91	protein_coding
MQTL_3B_5	3B	TraesCS3B02G600100		820792098	820795292		41.53	protein_coding
MQTL_3B_5	3B	TraesCS3B02G600117		820801749	820833204		44.85	protein_coding
MQTL_3B_5	3B	TraesCS3B02G600200		820893357	820896059		50.06	protein_coding
MQTL_3B_5	3B	TraesCS3B02G600300		820901917	820906447		53.76	protein_coding
MQTL_3B_5	3B	TraesCS3B02G600600		821215124	821223919		41.81	protein_coding
MQTL_3B_5	3B	TraesCS3B02G600700		821276027	821283427		39.25	protein_coding
MQTL_3B_5	3B	TraesCS3B02G600800		821554291	821568778		41.83	protein_coding
MQTL_3B_5	3B	TraesCS3B02G600900		821693413	821696339		52.85	protein_coding
MQTL_3B_5	3B	ENSRNA050011042	tRNA-Val for anticodon AAC	821721182	821721255	tRNA-Val	55.41	tRNA
MQTL_3B_5	3B	ENSRNA050010878	tRNA-Ile for anticodon AAU	821721331	821721404	tRNA-Ile	54.05	tRNA
MQTL_3B_5	3B	ENSRNA050010876	tRNA-Ile for anticodon AAU	821733032	821733105	tRNA-Ile	54.05	tRNA
MQTL_3B_5	3B	ENSRNA050011043	tRNA-Val for anticodon AAC	821763685	821763758	tRNA-Val	52.7	tRNA
MQTL_3B_5	3B	ENSRNA050010874	tRNA-Ile for anticodon AAU	821763844	821763917	tRNA-Ile	54.05	tRNA
MQTL_3B_5	3B	ENSRNA050011046	tRNA-Val for anticodon AAC	821779047	821779120	tRNA-Val	54.05	tRNA
MQTL_3B_5	3B	ENSRNA050010873	tRNA-Ile for anticodon AAU	821779180	821779253	tRNA-Ile	52.7	tRNA
MQTL_3B_5	3B	ENSRNA050011047	tRNA-Val for anticodon AAC	821795056	821795129	tRNA-Val	54.05	tRNA
MQTL_3B_5	3B	ENSRNA050010871	tRNA-Ile for anticodon AAU	821795215	821795288	tRNA-Ile	54.05	tRNA
MQTL_3B_5	3B	TraesCS3B02G601000		821804687	821806038		44.82	protein_coding
MQTL_3B_5	3B	ENSRNA050010869	tRNA-Ile for anticodon AAU	821816961	821817034	tRNA-Ile	54.05	tRNA
MQTL_3B_5	3B	ENSRNA050010867	tRNA-Ile for anticodon AAU	821821377	821821450	tRNA-Ile	51.35	tRNA
MQTL_3B_5	3B	TraesCS3B02G601100		821836472	821837218		53.82	protein_coding
MQTL_3B_5	3B	ENSRNA050011049	tRNA-Val for anticodon AAC	821839683	821839756	tRNA-Val	54.05	tRNA
MQTL_3B_5	3B	TraesCS3B02G601200		821847862	821851817		41.05	protein_coding
MQTL_3B_5	3B	ENSRNA050010865	tRNA-Ile for anticodon AAU	821852355	821852428	tRNA-Ile	54.05	tRNA
MQTL_3B_5	3B	TraesCS3B02G601300		821856039	821858321		53	protein_coding
MQTL_3B_5	3B	TraesCS3B02G601400		821884273	821884942		68.06	protein_coding
MQTL_3B_5	3B	ENSRNA050010863	tRNA-Ile for anticodon AAU	821972713	821972786	tRNA-Ile	55.41	tRNA
MQTL_3B_5	3B	TraesCS3B02G601500		821978330	821980538		51.7	protein_coding
MQTL_3B_5	3B	ENSRNA050010860	tRNA-Ile for anticodon AAU	822005316	822005389	tRNA-Ile	54.05	tRNA
MQTL_3B_5	3B	ENSRNA050010858	tRNA-Ile for anticodon AAU	822020289	822020362	tRNA-Ile	54.05	tRNA
MQTL_3B_5	3B	TraesCS3B02G601600		822039201	822039541		62.76	protein_coding
MQTL_3B_5	3B	ENSRNA050010856	tRNA-Ile for anticodon AAU	822063916	822063989	tRNA-Ile	54.05	tRNA
MQTL_3B_5	3B	TraesCS3B02G601700		822067206	822068221		51.97	protein_coding
MQTL_3B_5	3B	TraesCS3B02G601800		822094677	822095011		62.69	protein_coding
MQTL_3B_5	3B	TraesCS3B02G601900		822101995	822102340		46.53	protein_coding
MQTL_3B_5	3B	TraesCS3B02G602000		822103419	822105706		42.79	protein_coding
MQTL_3B_5	3B	ENSRNA050011051	tRNA-Val for anticodon AAC	822106064	822106137	tRNA-Val	55.41	tRNA
MQTL_3B_5	3B	ENSRNA050010854	tRNA-Ile for anticodon AAU	822106206	822106279	tRNA-Ile	54.05	tRNA
MQTL_3B_5	3B	TraesCS3B02G602100		822112917	822115369		45.25	protein_coding
MQTL_3B_5	3B	ENSRNA050011053	tRNA-Val for anticodon AAC	822183298	822183371	tRNA-Val	52.7	tRNA
MQTL_3B_5	3B	ENSRNA050010852	tRNA-Ile for anticodon AAU	822183457	822183530	tRNA-Ile	54.05	tRNA
MQTL_3B_5	3B	ENSRNA050011055	tRNA-Val for anticodon AAC	822187862	822187935	tRNA-Val	54.05	tRNA
MQTL_3B_5	3B	ENSRNA050010850	tRNA-Ile for anticodon AAU	822188003	822188076	tRNA-Ile	54.05	tRNA
MQTL_3B_5	3B	TraesCS3B02G602200		822188936	822201151		40.38	protein_coding
MQTL_3B_5	3B	TraesCS3B02G602300		822216855	822217809		51.62	protein_coding
MQTL_3B_5	3B	TraesCS3B02G602400		822535216	822544483		39.71	protein_coding
MQTL_3B_5	3B	TraesCS3B02G602500	Lipoxygenase [Source:UniProtKB/TrEMBL;Acc:A0A1D5W6W5]	822547651	822555369		47.82	protein_coding
MQTL_3B_5	3B	TraesCS3B02G602600		822668181	822669179		69.37	protein_coding
MQTL_3B_5	3B	TraesCS3B02G602700		822674875	822683402		42.66	protein_coding
MQTL_3B_5	3B	ENSRNA050011058	tRNA-Lys for anticodon CUU	822807587	822807659	tRNA-Lys	61.64	tRNA
MQTL_3B_5	3B	TraesCS3B02G602800		822808009	822810891		52.83	protein_coding
MQTL_3B_5	3B	TraesCS3B02G602900	Dirigent protein [Source:UniProtKB/TrEMBL;Acc:A0A080YUR4]	822816968	822817619		50.31	protein_coding
MQTL_3B_5	3B	TraesCS3B02G603000		822819355	822820338		69.61	protein_coding
MQTL_3B_5	3B	TraesCS3B02G603100	DnaJ protein P58IPK homolog [Source:Projected from Arabidopsis thaliana (AT5G03160) UniProtKB/Swiss-Prot;Acc:Q9LYW9]	822824376	822829049		44.93	protein_coding
MQTL_3B_5	3B	TraesCS3B02G603200		822835250	822837324		47.66	protein_coding
MQTL_3B_5	3B	TraesCS3B02G603300		822879612	822881124		66.89	protein_coding
MQTL_3B_5	3B	TraesCS3B02G603400		822881444	822889458		42.17	protein_coding
MQTL_3B_5	3B	TraesCS3B02G603500		822903185	822907861		48.19	protein_coding
MQTL_3B_5	3B	TraesCS3B02G603600		822968033	822972687		54.67	protein_coding
MQTL_3B_5	3B	TraesCS3B02G603700		822972695	822973276		64.78	protein_coding
MQTL_3B_5	3B	TraesCS3B02G603800		822977276	822983758		49.19	protein_coding
MQTL_3B_5	3B	TraesCS3B02G603900		822983948	822985217		56.3	protein_coding
MQTL_3B_5	3B	ENSRNA050022930	Plant signal recognition particle RNA	822992092	822992394	Plant_SRP	53.8	SRP_RNA
MQTL_3B_5	3B	TraesCS3B02G604000		823028088	823032325		48.25	protein_coding
MQTL_3B_5	3B	TraesCS3B02G604100		823072414	823080042		46.8	protein_coding
MQTL_3B_5	3B	TraesCS3B02G604200		823086432	823088060		46.16	protein_coding
MQTL_3B_5	3B	TraesCS3B02G604300	rRNA N-glycosidase [Source:UniProtKB/TrEMBL;Acc:A0A341SXM2]	823182203	823184955		46.42	protein_coding
MQTL_3B_5	3B	TraesCS3B02G604400		823193986	823195299		44.67	protein_coding
MQTL_3B_5	3B	TraesCS3B02G604500		823290031	823294070		42.67	protein_coding
MQTL_3B_5	3B	TraesCS3B02G604600		823294383	823305485		49.59	protein_coding
MQTL_3B_5	3B	TraesCS3B02G604700		823328283	823329432		50.26	protein_coding
MQTL_3B_5	3B	TraesCS3B02G604800		823425747	823429782		43.06	protein_coding
MQTL_3B_5	3B	TraesCS3B02G604900		823430445	823445027		46.41	protein_coding
MQTL_3B_5	3B	TraesCS3B02G605000		823551568	823559743		44.9	protein_coding
MQTL_3B_5	3B	TraesCS3B02G605100		823573764	823582986		46.92	protein_coding
MQTL_3B_5	3B	TraesCS3B02G605200		823592606	823593467		53.6	protein_coding
MQTL_3B_5	3B	TraesCS3B02G605300		823761895	823762254		45.56	protein_coding
MQTL_3B_5	3B	TraesCS3B02G605400		823894387	823895000		42.51	protein_coding
MQTL_3B_5	3B	TraesCS3B02G605500		823983618	823985140		46.22	protein_coding
MQTL_3B_5	3B	TraesCS3B02G605600		824006058	824008256		46.75	protein_coding
MQTL_3B_5	3B	TraesCS3B02G605700		824258372	824263876		48.25	protein_coding
MQTL_3B_5	3B	TraesCS3B02G605800		824379570	824380028		62.31	protein_coding
MQTL_3B_5	3B	TraesCS3B02G605900		824391739	824392587		46.41	protein_coding
MQTL_3B_5	3B	TraesCS3B02G606000		825289551	825291095		57.61	protein_coding
MQTL_3B_5	3B	TraesCS3B02G606100		825314966	825317065		46.9	protein_coding
MQTL_3B_5	3B	TraesCS3B02G606200		825492659	825494828		46.13	protein_coding
MQTL_3B_5	3B	TraesCS3B02G606300		825495499	825497139		45.34	protein_coding
MQTL_3B_5	3B	TraesCS3B02G606400		825539090	825540280		60.12	protein_coding
MQTL_3B_5	3B	TraesCS3B02G606500		825571621	825572441		53.96	protein_coding
MQTL_3B_5	3B	TraesCS3B02G606700		825709971	825714352		44.96	protein_coding
MQTL_3B_5	3B	TraesCS3B02G606800	rRNA N-glycosidase [Source:UniProtKB/TrEMBL;Acc:A0A1D5VPR0]	825771353	825779457		43.87	protein_coding
MQTL_3B_5	3B	TraesCS3B02G606900		825849367	825850943		48.64	protein_coding
MQTL_3B_5	3B	TraesCS3B02G607000		825868272	825869537		61.06	protein_coding
MQTL_3B_5	3B	TraesCS3B02G607100		825886089	825887330		60.71	protein_coding
MQTL_3B_5	3B	TraesCS3B02G607200	secretory 1A [Source:Projected from Arabidopsis thaliana (AT1G02010) TAIR;Acc:AT1G02010]	825950076	825957509		39.35	protein_coding
MQTL_3B_5	3B	TraesCS3B02G607300		825970447	825971158		48.74	protein_coding
MQTL_3B_5	3B	TraesCS3B02G607400		825992350	825994290		73.47	protein_coding
MQTL_3B_5	3B	TraesCS3B02G607500		826080484	826084905		47.81	protein_coding
MQTL_3B_5	3B	TraesCS3B02G607600		826086442	826097260		42.56	protein_coding
MQTL_3B_5	3B	TraesCS3B02G607700		826100821	826104441		45.51	protein_coding
MQTL_3B_5	3B	TraesCS3B02G607725		826127602	826128868		41.99	protein_coding

## Sheet: 3D
MQTL	Chr No	Gene stable ID	Gene description	Gene start (bp)	Gene end (bp)	Gene name	Gene % GC content	Gene type
MQTL_3D_3	3D	TraesCS3D02G071300		31868148	31868939		59.47	protein_coding
MQTL_3D_3	3D	TraesCS3D02G071400		31889685	31889960		47.46	protein_coding
MQTL_3D_3	3D	TraesCS3D02G071500		31909626	31911305		55.36	protein_coding
MQTL_3D_3	3D	TraesCS3D02G071600		31963107	31963559		66.89	protein_coding
MQTL_3D_3	3D	TraesCS3D02G071700		32006442	32009318		45.53	protein_coding
MQTL_3D_3	3D	TraesCS3D02G071800		32082949	32085728		44.64	protein_coding
MQTL_3D_3	3D	TraesCS3D02G071900		32146664	32148880		54.4	protein_coding
MQTL_3D_3	3D	TraesCS3D02G072000		32265565	32272759		42.7	protein_coding
MQTL_3D_3	3D	TraesCS3D02G072100		32277653	32282175		44.57	protein_coding
MQTL_3D_3	3D	TraesCS3D02G072200		32298766	32302915		44.84	protein_coding
MQTL_3D_3	3D	TraesCS3D02G072300		32342186	32345478		55.82	protein_coding
MQTL_3D_3	3D	TraesCS3D02G072400		32418402	32421839		55.9	protein_coding
MQTL_3D_3	3D	TraesCS3D02G072500		32584470	32586224		47.35	protein_coding
MQTL_3D_3	3D	TraesCS3D02G072600		32586272	32586952		42.29	protein_coding
MQTL_3D_3	3D	TraesCS3D02G072700		32592814	32595536		45.61	protein_coding
MQTL_3D_3	3D	TraesCS3D02G072800		32712412	32713477		56.57	protein_coding
MQTL_3D_3	3D	TraesCS3D02G072900		33151453	33155149		54.31	protein_coding
MQTL_3D_3	3D	TraesCS3D02G073000		33159313	33162592		45	protein_coding
MQTL_3D_3	3D	TraesCS3D02G073100		33178604	33190050		42.73	protein_coding
MQTL_3D_3	3D	TraesCS3D02G073200		33205898	33206452		67.03	protein_coding
MQTL_3D_3	3D	TraesCS3D02G073300		33294918	33295992		57.4	protein_coding
MQTL_3D_3	3D	TraesCS3D02G073400		33326446	33330535		44.65	protein_coding
MQTL_3D_3	3D	TraesCS3D02G073500		33353941	33356910		43.33	protein_coding
MQTL_3D_3	3D	TraesCS3D02G073600		33371767	33374064		43.86	protein_coding
MQTL_3D_3	3D	TraesCS3D02G073700	Cleavage stimulation factor subunit 77 [Source:Projected from Arabidopsis thaliana (AT1G17760) UniProtKB/Swiss-Prot;Acc:Q8GUP1]	33379169	33389293		40.33	protein_coding
MQTL_3D_3	3D	TraesCS3D02G073800		33713475	33714741		44.2	protein_coding
MQTL_3D_3	3D	TraesCS3D02G073900		34043012	34043999		46.96	protein_coding
MQTL_3D_3	3D	TraesCS3D02G074100		34690148	34691363		57.89	protein_coding
MQTL_3D_3	3D	TraesCS3D02G074200		35043687	35045081		68.96	protein_coding
MQTL_3D_3	3D	TraesCS3D02G074300		35252955	35254240		57.85	protein_coding
MQTL_3D_3	3D	TraesCS3D02G074400		35661945	35662968		48.44	protein_coding
MQTL_3D_3	3D	TraesCS3D02G074500		35694347	35699982		49.06	protein_coding
MQTL_3D_3	3D	TraesCS3D02G074600		35815455	35821663		46.19	protein_coding
MQTL_3D_3	3D	TraesCS3D02G074700	TSC13 [Source:Projected from Arabidopsis thaliana (AT3G55360) UniProtKB/TrEMBL;Acc:A0A178VGP2]	35892972	35896896		47.26	protein_coding
MQTL_3D_3	3D	TraesCS3D02G074800	PGGT-I [Source:Projected from Arabidopsis thaliana (AT2G39550) UniProtKB/TrEMBL;Acc:A0A178VS16]	36008137	36012374		43.46	protein_coding
MQTL_3D_3	3D	TraesCS3D02G074900	Very-long-chain (3R)-3-hydroxyacyl-CoA dehydratase [Source:UniProtKB/TrEMBL;Acc:A0A1D5WQZ9]	36012594	36014995		45.17	protein_coding
MQTL_3D_3	3D	TraesCS3D02G075000		36168530	36171710		38.26	protein_coding
MQTL_3D_3	3D	TraesCS3D02G075100		36180190	36180624		68.74	protein_coding
MQTL_3D_3	3D	TraesCS3D02G075200		36238371	36238805		67.82	protein_coding
MQTL_3D_3	3D	TraesCS3D02G075300		36356675	36358977		42.38	protein_coding
MQTL_3D_3	3D	TraesCS3D02G075400	OGG1 [Source:Projected from Arabidopsis thaliana (AT1G21710) UniProtKB/TrEMBL;Acc:A0A178WC14]	36360408	36363078		50.56	protein_coding
MQTL_3D_3	3D	TraesCS3D02G075500	Very-long-chain (3R)-3-hydroxyacyl-CoA dehydratase [Source:UniProtKB/TrEMBL;Acc:A0A1D5WUG0]	36543537	36546567		40.94	protein_coding
MQTL_3D_3	3D	TraesCS3D02G075600	Very-long-chain (3R)-3-hydroxyacyl-CoA dehydratase [Source:UniProtKB/TrEMBL;Acc:A0A1D5WVJ9]	36573357	36578738		47.01	protein_coding
MQTL_3D_3	3D	TraesCS3D02G075700		36580509	36583429		54.02	protein_coding
MQTL_3D_3	3D	TraesCS3D02G075800		36588801	36592766		45.31	protein_coding
MQTL_3D_3	3D	TraesCS3D02G075900	Histone H2B [Source:UniProtKB/TrEMBL;Acc:A0A341SUA6]	36822427	36822837		62.29	protein_coding
MQTL_3D_3	3D	TraesCS3D02G076000		36824370	36824627		69.38	protein_coding
MQTL_3D_3	3D	TraesCS3D02G076100		36834927	36839575		48.57	protein_coding
MQTL_3D_3	3D	TraesCS3D02G076200		36841637	36842805		47.9	protein_coding
MQTL_3D_3	3D	TraesCS3D02G076300		36976478	36979650		49.86	protein_coding
MQTL_3D_3	3D	TraesCS3D02G076400		37062098	37066221		54.19	protein_coding
MQTL_3D_3	3D	TraesCS3D02G076500	Glutamine-dependent NAD(+) synthetase [Source:UniProtKB/TrEMBL;Acc:A0A1D6RUC7]	37071726	37082240		40.16	protein_coding
MQTL_3D_3	3D	TraesCS3D02G076600		37231848	37233421		62.45	protein_coding
MQTL_3D_3	3D	TraesCS3D02G076700		37243950	37250463		39.13	protein_coding
MQTL_3D_3	3D	TraesCS3D02G076800		37450879	37451791		37.13	protein_coding
MQTL_3D_3	3D	TraesCS3D02G076900		37628123	37628497		48.8	protein_coding
MQTL_3D_3	3D	TraesCS3D02G077000		37669000	37670862		51.91	protein_coding
MQTL_3D_3	3D	TraesCS3D02G077100		37751412	37755199		42.9	protein_coding
MQTL_3D_3	3D	TraesCS3D02G077200		37755323	37764498		39.71	protein_coding
MQTL_3D_3	3D	TraesCS3D02G077300		37774235	37785576		53.16	protein_coding
MQTL_3D_3	3D	TraesCS3D02G077400		37968686	37971011		56.06	protein_coding
MQTL_3D_3	3D	TraesCS3D02G077500		38274673	38278976		43.56	protein_coding
MQTL_3D_3	3D	TraesCS3D02G077600		38291319	38293710		50.42	protein_coding
MQTL_3D_4	3D	TraesCS3D02G043900		16875344	16879596		40.79	protein_coding
MQTL_3D_4	3D	TraesCS3D02G044000		16887252	16888942		60.91	protein_coding
MQTL_3D_4	3D	TraesCS3D02G044100		16989921	16992606		45.98	protein_coding
MQTL_3D_4	3D	TraesCS3D02G044200		17010729	17012063		68.46	protein_coding
MQTL_3D_4	3D	ENSRNA050008529	tRNA-Thr for anticodon AGU	17114826	17114899	tRNA-Thr	45.95	tRNA
MQTL_3D_4	3D	ENSRNA050008527	tRNA-Thr for anticodon AGU	17116186	17116259	tRNA-Thr	45.95	tRNA
MQTL_3D_4	3D	TraesCS3D02G044300		17122028	17122792		73.07	protein_coding
MQTL_3D_4	3D	TraesCS3D02G044400		17152634	17153101		70.51	protein_coding
MQTL_3D_4	3D	TraesCS3D02G044500		17287211	17288067		50.18	protein_coding
MQTL_3D_4	3D	TraesCS3D02G044600		17322348	17323204		49.82	protein_coding
MQTL_3D_4	3D	TraesCS3D02G044700		17341658	17343130		66.06	protein_coding
MQTL_3D_4	3D	TraesCS3D02G045200		17345461	17377766		49.29	protein_coding
MQTL_3D_4	3D	TraesCS3D02G045500		17391349	17392475		54.75	protein_coding
MQTL_3D_4	3D	TraesCS3D02G045600		17406976	17407431		66.01	protein_coding
MQTL_3D_4	3D	TraesCS3D02G045700		17413454	17413909		66.01	protein_coding
MQTL_3D_4	3D	TraesCS3D02G045800		17433235	17433693		67.1	protein_coding
MQTL_3D_4	3D	TraesCS3D02G045900		17439522	17440442		63.74	protein_coding
MQTL_3D_4	3D	TraesCS3D02G046000		17513600	17538118		46.46	protein_coding
MQTL_3D_4	3D	TraesCS3D02G046300		17556376	17557140		57.65	protein_coding
MQTL_3D_4	3D	TraesCS3D02G046400		17558568	17559116		52.09	protein_coding
MQTL_3D_4	3D	TraesCS3D02G046500		17577804	17578352		52.09	protein_coding
MQTL_3D_4	3D	TraesCS3D02G046600		17580857	17581312		66.01	protein_coding
MQTL_3D_4	3D	TraesCS3D02G046700		17591489	17592282		55.92	protein_coding
MQTL_3D_4	3D	TraesCS3D02G046800		17603177	17603632		65.35	protein_coding
MQTL_3D_4	3D	TraesCS3D02G046900		17642214	17670884		49.88	protein_coding
MQTL_3D_4	3D	TraesCS3D02G047700		17746251	17747970		48.55	protein_coding
MQTL_3D_4	3D	TraesCS3D02G047800		17776941	17778568		48.03	protein_coding
MQTL_3D_4	3D	TraesCS3D02G047900		17792525	17793274		60.27	protein_coding
MQTL_3D_4	3D	TraesCS3D02G048000		17838560	17843637		48.19	protein_coding
MQTL_3D_4	3D	TraesCS3D02G048100		17861807	17878705		44.33	protein_coding
MQTL_3D_4	3D	TraesCS3D02G048200		18298099	18299587		46.88	protein_coding
MQTL_3D_4	3D	TraesCS3D02G048300		18433687	18434946		46.9	protein_coding
MQTL_3D_4	3D	TraesCS3D02G048400		18610844	18612910		51.14	protein_coding
MQTL_3D_4	3D	TraesCS3D02G048500		18658138	18661111		45.6	protein_coding
MQTL_3D_4	3D	TraesCS3D02G048554		18692157	18694812		43.07	nontranslating_CDS
MQTL_3D_4	3D	TraesCS3D02G048600		18731221	18731827		39.54	protein_coding
MQTL_3D_4	3D	TraesCS3D02G048700		18742658	18744316		40.51	protein_coding
MQTL_3D_4	3D	TraesCS3D02G048800		18757464	18760671		42.83	protein_coding
MQTL_3D_4	3D	TraesCS3D02G048900		18779200	18779796		50.42	protein_coding
MQTL_3D_4	3D	TraesCS3D02G049000		18793188	18802535		51.17	nontranslating_CDS
MQTL_3D_4	3D	TraesCS3D02G049100		18815473	18847345		48.43	protein_coding
MQTL_3D_4	3D	TraesCS3D02G049200		18877672	18878853		46.95	protein_coding
MQTL_3D_4	3D	TraesCS3D02G049300		18894583	18909937		49.18	nontranslating_CDS
MQTL_3D_4	3D	TraesCS3D02G049400		18927194	18928150		42.74	protein_coding
MQTL_3D_4	3D	TraesCS3D02G049500		18944229	18953968		47.31	protein_coding
MQTL_3D_4	3D	TraesCS3D02G049600		19012566	19015186		43.88	protein_coding
MQTL_3D_4	3D	TraesCS3D02G049700		19033290	19038694		47.6	protein_coding
MQTL_3D_4	3D	TraesCS3D02G049800		19041152	19041526		41.6	protein_coding
MQTL_3D_4	3D	TraesCS3D02G049900		19062641	19063214		41.46	protein_coding
MQTL_3D_4	3D	TraesCS3D02G050000		19155111	19155285		55.43	protein_coding
MQTL_3D_4	3D	TraesCS3D02G050100		19287197	19288817		64.03	protein_coding
MQTL_3D_4	3D	TraesCS3D02G050200		19300597	19302449		60.98	protein_coding
MQTL_3D_4	3D	ENSRNA050008299	tRNA-Gly for anticodon GCC	19360219	19360289	tRNA-Gly	59.15	tRNA
MQTL_3D_4	3D	TraesCS3D02G050300		19360920	19363772		46.65	protein_coding
MQTL_3D_4	3D	ENSRNA050008301	tRNA-Gly for anticodon GCC	19535072	19535142	tRNA-Gly	59.15	tRNA
MQTL_3D_4	3D	TraesCS3D02G050400		19535467	19538988		45.68	protein_coding
MQTL_3D_4	3D	TraesCS3D02G050600		19880521	19881887		65.03	protein_coding
MQTL_3D_4	3D	TraesCS3D02G050700		19884820	19888601		41.33	protein_coding
MQTL_3D_4	3D	TraesCS3D02G050800	Reticulon-like protein [Source:UniProtKB/TrEMBL;Acc:A0A1D5WQ94]	19954316	19955901		54.04	protein_coding
MQTL_3D_4	3D	TraesCS3D02G050900		19959516	19962132		60.57	protein_coding
MQTL_3D_4	3D	TraesCS3D02G051000		20012561	20015753		45.66	protein_coding
MQTL_3D_4	3D	TraesCS3D02G051100		20205423	20206327		55.47	protein_coding
MQTL_3D_4	3D	TraesCS3D02G051200		20232502	20232903		65.17	protein_coding
MQTL_3D_4	3D	TraesCS3D02G051300		20332862	20333695		55.64	protein_coding
MQTL_3D_4	3D	TraesCS3D02G051400		20345709	20347819		56.94	protein_coding
MQTL_3D_4	3D	TraesCS3D02G051500		20554901	20555698		58.4	protein_coding
MQTL_3D_4	3D	TraesCS3D02G051600		20562148	20562612		65.59	protein_coding
MQTL_3D_4	3D	TraesCS3D02G051800		21004883	21005972		56.7	protein_coding
MQTL_3D_4	3D	TraesCS3D02G051900	Non-specific lipid-transfer protein [Source:UniProtKB/TrEMBL;Acc:A0A341STJ0]	21204149	21204469		61.37	protein_coding
MQTL_3D_4	3D	TraesCS3D02G052000		21251368	21251900		46.9	protein_coding
MQTL_3D_4	3D	TraesCS3D02G052100	Non-specific lipid-transfer protein [Source:UniProtKB/TrEMBL;Acc:A0A341SV53]	21328325	21329076		53.59	protein_coding
MQTL_3D_4	3D	TraesCS3D02G052200		21768581	21769838		43.32	protein_coding
MQTL_3D_4	3D	TraesCS3D02G052300		21792841	21795028		51.87	protein_coding
MQTL_3D_4	3D	TraesCS3D02G052400		21888438	21889499		65.91	protein_coding
MQTL_3D_4	3D	TraesCS3D02G052500		21894306	21895255		40.21	protein_coding
MQTL_3D_4	3D	TraesCS3D02G052600		21896070	21896213		40.97	protein_coding
MQTL_3D_4	3D	TraesCS3D02G052700	Photosystem II reaction center protein L [Source:UniProtKB/TrEMBL;Acc:S4Z1Y4]	21896318	21896434	psbL	31.62	protein_coding
MQTL_3D_4	3D	TraesCS3D02G052800		21896587	21896838		40.08	protein_coding
MQTL_3D_4	3D	TraesCS3D02G052900	Cytochrome b6-f complex subunit 6 [Source:UniProtKB/TrEMBL;Acc:S4Z3G8]	21897990	21898085		34.38	protein_coding
MQTL_3D_4	3D	ENSRNA050008525	tRNA-Trp for anticodon CCA	21898493	21898566	tRNA-Trp	52.7	tRNA
MQTL_3D_4	3D	TraesCS3D02G053000	50S ribosomal protein L33, chloroplastic [Source:UniProtKB/Swiss-Prot;Acc:Q95H56]	21899696	21899896	rpl33	37.81	protein_coding
MQTL_3D_4	3D	TraesCS3D02G053100		21900166	21900678		32.75	protein_coding
MQTL_3D_4	3D	TraesCS3D02G053200		21900841	21901200		36.39	protein_coding
MQTL_3D_4	3D	TraesCS3D02G053300	ATP-dependent Clp protease proteolytic subunit [Source:UniProtKB/TrEMBL;Acc:A0A341SV62]	21902685	21903335		42.55	protein_coding
MQTL_3D_4	3D	TraesCS3D02G053400	Photosystem II CP47 reaction center protein [Source:UniProtKB/TrEMBL;Acc:A0A341T4G4]	21903938	21905358		42.08	protein_coding
MQTL_3D_4	3D	TraesCS3D02G053500	Photosystem II reaction center protein T [Source:UniProtKB/TrEMBL;Acc:S4Z0C0]	21905522	21905638	psbT	35.04	protein_coding
MQTL_3D_4	3D	TraesCS3D02G053600		22047120	22052398		42.66	protein_coding
MQTL_3D_4	3D	TraesCS3D02G053700		22084926	22092885		43.8	protein_coding
MQTL_3D_4	3D	TraesCS3D02G053800		22129627	22130047		59.62	protein_coding
MQTL_3D_4	3D	TraesCS3D02G053900		22223133	22224830		57.36	protein_coding
MQTL_3D_4	3D	TraesCS3D02G054000	Glycosyltransferase [Source:UniProtKB/TrEMBL;Acc:A0A1D5WSV0]	22272486	22274133		58.43	protein_coding
MQTL_3D_4	3D	TraesCS3D02G054100		22276322	22280672		41.05	protein_coding
MQTL_3D_4	3D	TraesCS3D02G054200	Protein DAMAGED DNA-BINDING 2 [Source:Projected from Arabidopsis thaliana (AT5G58760) UniProtKB/Swiss-Prot;Acc:Q6NQ88]	22280951	22285109		45.03	protein_coding
MQTL_3D_4	3D	TraesCS3D02G054300		22328359	22331900		46.64	protein_coding
MQTL_3D_4	3D	TraesCS3D02G054400		22363911	22369183		47.7	protein_coding
MQTL_3D_4	3D	TraesCS3D02G054500		22367249	22368199		54.36	protein_coding
MQTL_3D_4	3D	TraesCS3D02G054600	Probable zinc metalloprotease EGY2, chloroplastic [Source:Projected from Arabidopsis thaliana (AT5G05740) UniProtKB/Swiss-Prot;Acc:Q9FFK3]	22369101	22374009		44.65	protein_coding
MQTL_3D_4	3D	TraesCS3D02G054700		22375450	22378063		46.44	protein_coding
MQTL_3D_4	3D	TraesCS3D02G054800		22383009	22387057		46.43	protein_coding
MQTL_3D_4	3D	TraesCS3D02G054900		22677705	22680424		44.23	protein_coding
MQTL_3D_4	3D	TraesCS3D02G055000		22726349	22727407		53.35	protein_coding
MQTL_3D_4	3D	TraesCS3D02G055100		22929045	22930058		55.75	protein_coding
MQTL_3D_4	3D	TraesCS3D02G055300		23054118	23056575		44.87	protein_coding
MQTL_3D_4	3D	TraesCS3D02G055400		23057692	23061395		46.27	protein_coding
MQTL_3D_4	3D	TraesCS3D02G055500	14-3-3 protein [Source:UniProtKB/TrEMBL;Acc:L0GDQ5]	23061692	23065089		52.18	protein_coding
MQTL_3D_4	3D	ENSRNA050022988	U6 spliceosomal RNA	23065314	23065416	U6	46.6	snRNA
MQTL_3D_4	3D	ENSRNA050008302	tRNA-Asp for anticodon GUC	23067922	23067993	tRNA-Asp	61.11	tRNA
MQTL_3D_4	3D	TraesCS3D02G055600		23076093	23077451		65.12	protein_coding
MQTL_3D_4	3D	TraesCS3D02G055700		23081682	23085596		45.29	protein_coding
MQTL_3D_4	3D	ENSRNA050022989	U6 spliceosomal RNA	23088217	23088319	U6	46.6	snRNA
MQTL_3D_4	3D	TraesCS3D02G055800		23091795	23092602		68.44	protein_coding
MQTL_3D_4	3D	TraesCS3D02G055900		23144496	23145049		50.72	protein_coding
MQTL_3D_4	3D	TraesCS3D02G056000	Protein DETOXIFICATION [Source:UniProtKB/TrEMBL;Acc:A0A1D5WQ67]	23147649	23159866		43.28	protein_coding
MQTL_3D_4	3D	TraesCS3D02G056100	GID2 protein isoform 3 (Fragment) (Fragment) [Source:UniProtKB/TrEMBL;Acc:A1E0V2]	23173065	23175590		53.44	protein_coding
MQTL_3D_4	3D	TraesCS3D02G056200		23195014	23197330		55.33	protein_coding
MQTL_3D_4	3D	TraesCS3D02G056300		23229137	23230993		65.91	protein_coding
MQTL_3D_4	3D	TraesCS3D02G056400		23612328	23617114		46.71	protein_coding
MQTL_3D_4	3D	TraesCS3D02G056500		23665855	23669548		40.9	protein_coding
MQTL_3D_4	3D	TraesCS3D02G056600		23673037	23676997		42.62	protein_coding
MQTL_3D_4	3D	TraesCS3D02G056700		23729222	23731531		60.35	protein_coding
MQTL_3D_4	3D	TraesCS3D02G056800		23743928	23745529		57.37	protein_coding
MQTL_3D_4	3D	TraesCS3D02G056900		23746339	23747047		57.97	protein_coding
MQTL_3D_4	3D	TraesCS3D02G057000		23857642	23859519		63.84	protein_coding
MQTL_3D_4	3D	TraesCS3D02G057100		23887821	23890130		54.5	protein_coding
MQTL_3D_4	3D	TraesCS3D02G057200		23951449	23954268		50	protein_coding
MQTL_3D_4	3D	TraesCS3D02G057300		24055810	24059880		44.82	protein_coding
MQTL_3D_4	3D	TraesCS3D02G057400		24091127	24095431		47.43	protein_coding
MQTL_3D_4	3D	TraesCS3D02G057500		24099562	24104061		46.42	protein_coding
MQTL_3D_4	3D	TraesCS3D02G057600	Photosystem I assembly protein Ycf3 [Source:UniProtKB/TrEMBL;Acc:A0A341SWL4]	24156638	24159658		38.23	protein_coding
MQTL_3D_4	3D	TraesCS3D02G057700	30S ribosomal protein S4, chloroplastic [Source:UniProtKB/TrEMBL;Acc:S4Z3F5]	24160684	24161289	rps4	37.46	protein_coding
MQTL_3D_4	3D	ENSRNA050022987	Group I catalytic intron	24162311	24162564	Intron_gpI	39.37	sense_intronic
MQTL_3D_4	3D	ENSRNA050022986	Group I catalytic intron	24162795	24163048	Intron_gpI	39.76	sense_intronic
MQTL_3D_4	3D	TraesCS3D02G057800		24167026	24167397		38.17	protein_coding
MQTL_3D_4	3D	TraesCS3D02G057900		24167527	24167970		44.37	protein_coding
MQTL_3D_4	3D	TraesCS3D02G058000		24170651	24171346		32.9	protein_coding
MQTL_3D_4	3D	TraesCS3D02G058100		24501375	24502806		55.45	protein_coding
MQTL_3D_4	3D	TraesCS3D02G058200		24871065	24873533		45.44	protein_coding
MQTL_3D_4	3D	TraesCS3D02G058300		25121982	25127028		50.74	protein_coding
MQTL_3D_4	3D	ENSRNA050022990	U6 spliceosomal RNA	25130120	25130222	U6	46.6	snRNA
MQTL_3D_4	3D	TraesCS3D02G058400		25131647	25134751		46.67	protein_coding
MQTL_3D_4	3D	TraesCS3D02G058500		25160892	25161032		58.16	protein_coding
MQTL_3D_4	3D	TraesCS3D02G058600		25190330	25190467		55.8	protein_coding
MQTL_3D_4	3D	TraesCS3D02G058800		25518311	25521605		45.13	protein_coding
MQTL_3D_4	3D	TraesCS3D02G058900		25524273	25528807		46.88	protein_coding
MQTL_3D_4	3D	TraesCS3D02G059000		25784109	25785617		47.38	protein_coding
MQTL_3D_4	3D	TraesCS3D02G059100		25965405	25971781		40.31	protein_coding
MQTL_3D_4	3D	TraesCS3D02G059200		25984402	25987828		42.72	protein_coding
MQTL_3D_4	3D	TraesCS3D02G059300		26018009	26019634		47.66	protein_coding
MQTL_3D_4	3D	TraesCS3D02G059400		26072833	26075163		48.56	protein_coding
MQTL_3D_4	3D	TraesCS3D02G059500		26117468	26118835		51.61	protein_coding
MQTL_3D_4	3D	TraesCS3D02G059600		26125959	26127356		50.5	protein_coding
MQTL_3D_4	3D	TraesCS3D02G059700		26161485	26163097		48.17	protein_coding
MQTL_3D_4	3D	TraesCS3D02G059800		26164446	26168004		45.57	protein_coding
MQTL_3D_4	3D	TraesCS3D02G059900		26174541	26176947		47.9	protein_coding
MQTL_3D_4	3D	TraesCS3D02G060000		26215280	26216063		43.88	protein_coding
MQTL_3D_4	3D	TraesCS3D02G060100		26257100	26261534		44.42	protein_coding
MQTL_3D_4	3D	TraesCS3D02G060200		26262119	26262337		70.78	protein_coding
MQTL_3D_4	3D	TraesCS3D02G060300		26270268	26274372		41.02	protein_coding
MQTL_3D_4	3D	TraesCS3D02G060400		26290206	26294113		42.25	protein_coding
MQTL_3D_4	3D	TraesCS3D02G060500		26300459	26304466		43.11	protein_coding
MQTL_3D_4	3D	TraesCS3D02G060600		26304021	26306257		46.04	protein_coding
MQTL_3D_4	3D	TraesCS3D02G060700		26313578	26324747		48.61	protein_coding
MQTL_3D_4	3D	TraesCS3D02G060800		26443482	26446505		55.52	protein_coding
MQTL_3D_4	3D	TraesCS3D02G060900		26449214	26453950		41.5	protein_coding
MQTL_3D_4	3D	TraesCS3D02G061000		26454124	26456093		47.72	protein_coding
MQTL_3D_4	3D	ENSRNA050008523	tRNA-Leu for anticodon CAG	26467779	26467859	tRNA-Leu	54.32	tRNA
MQTL_3D_4	3D	TraesCS3D02G061100		26578118	26579431		64.38	protein_coding
MQTL_3D_4	3D	TraesCS3D02G061200		26583638	26587073		46.27	protein_coding
MQTL_3D_4	3D	ENSRNA050008521	tRNA-Leu for anticodon CAG	26588357	26588437	tRNA-Leu	54.32	tRNA
MQTL_3D_4	3D	ENSRNA050008519	tRNA-Leu for anticodon CAG	26592066	26592146	tRNA-Leu	54.32	tRNA
MQTL_3D_4	3D	TraesCS3D02G061300		26642274	26643082		60.2	protein_coding
MQTL_3D_4	3D	TraesCS3D02G061400		26648845	26649562		60.86	protein_coding
MQTL_3D_4	3D	TraesCS3D02G061500		26681594	26683879		47.94	protein_coding
MQTL_3D_4	3D	TraesCS3D02G061600		26686700	26687196		56.54	protein_coding
MQTL_3D_4	3D	TraesCS3D02G061700		26813932	26815973		48.48	protein_coding
MQTL_3D_4	3D	TraesCS3D02G061800		27054173	27054770		53.51	protein_coding
MQTL_3D_4	3D	TraesCS3D02G061900		27058938	27061263		47.85	protein_coding
MQTL_3D_4	3D	TraesCS3D02G062100		27171625	27172098		54.64	protein_coding
MQTL_3D_4	3D	TraesCS3D02G062200	Protein MAK16 homolog [Source:UniProtKB/TrEMBL;Acc:A0A1D5WVP5]	27246366	27251285		42.76	protein_coding
MQTL_3D_4	3D	TraesCS3D02G062300		27550514	27551182		52.02	protein_coding
MQTL_3D_4	3D	TraesCS3D02G062400		27559545	27564411		45.35	protein_coding
MQTL_3D_4	3D	TraesCS3D02G062500		27651652	27653793		47.53	protein_coding
MQTL_3D_4	3D	TraesCS3D02G062600		27655988	27657928		49.36	protein_coding
MQTL_3D_4	3D	TraesCS3D02G062700		27663416	27666333		45.54	protein_coding
MQTL_3D_4	3D	TraesCS3D02G062800		27680818	27681282		40.22	protein_coding
MQTL_3D_4	3D	TraesCS3D02G062900		27759756	27761451		47.35	protein_coding
MQTL_3D_4	3D	TraesCS3D02G063000		27877099	27880506		41.87	protein_coding
MQTL_3D_4	3D	TraesCS3D02G063100		27879069	27884090		43.37	protein_coding
MQTL_3D_4	3D	TraesCS3D02G063200		27889153	27890382		52.11	protein_coding
MQTL_3D_4	3D	TraesCS3D02G063300		27939449	27940594		52.01	protein_coding
MQTL_3D_4	3D	TraesCS3D02G063400		27944057	27944756		52.29	protein_coding
MQTL_3D_4	3D	TraesCS3D02G063500		27948572	27950285		45.33	protein_coding
MQTL_3D_4	3D	TraesCS3D02G063600		27951230	27956292		44.89	protein_coding
MQTL_3D_4	3D	TraesCS3D02G063700		28122301	28124109		40.57	protein_coding
MQTL_3D_4	3D	TraesCS3D02G063800		28133484	28135630		48.44	protein_coding
MQTL_3D_4	3D	TraesCS3D02G063900		28215195	28218346		44.92	protein_coding
MQTL_3D_4	3D	TraesCS3D02G064000		28233046	28236786		48.76	protein_coding
MQTL_3D_4	3D	TraesCS3D02G064100		28326340	28329337		40.89	protein_coding
MQTL_3D_4	3D	TraesCS3D02G064200		28330521	28333024		46.33	protein_coding
MQTL_3D_4	3D	TraesCS3D02G064300		28380825	28382676		43.03	protein_coding
MQTL_3D_4	3D	TraesCS3D02G064500		28478977	28479498		50.57	protein_coding
MQTL_3D_4	3D	TraesCS3D02G064600		28485518	28487806		39.84	protein_coding
MQTL_3D_4	3D	TraesCS3D02G064700		28493564	28495678		49.93	protein_coding
MQTL_3D_4	3D	TraesCS3D02G064800		28499308	28501394		47.77	protein_coding
MQTL_3D_4	3D	TraesCS3D02G064900	Mediator of RNA polymerase II transcription subunit 9 [Source:Projected from Arabidopsis thaliana (AT1G55080) UniProtKB/Swiss-Prot;Acc:Q8RWA2]	28505632	28510800		39.81	protein_coding
MQTL_3D_4	3D	ENSRNA050008517	tRNA-Glu for anticodon CUC	28518374	28518446	tRNA-Glu	61.64	tRNA
MQTL_3D_4	3D	TraesCS3D02G065000		28546602	28548106		61.73	protein_coding
MQTL_3D_4	3D	TraesCS3D02G065100		28590752	28592313		60.56	protein_coding
MQTL_3D_4	3D	TraesCS3D02G065200		28593535	28596986		46.55	protein_coding
MQTL_3D_4	3D	TraesCS3D02G065300		28733081	28735558		50.28	protein_coding
MQTL_3D_4	3D	TraesCS3D02G065400		28744988	28746874		47.96	protein_coding
MQTL_3D_4	3D	ENSRNA050022984	5S ribosomal RNA	28835251	28835369	5S_rRNA	53.78	rRNA
MQTL_3D_4	3D	ENSRNA050022985	5S ribosomal RNA	28835671	28835789	5S_rRNA	55.46	rRNA
MQTL_3D_4	3D	ENSRNA050022991	5S ribosomal RNA	28836091	28836209	5S_rRNA	50.42	rRNA
MQTL_3D_4	3D	TraesCS3D02G065500		28944365	28945568		65.45	protein_coding
MQTL_3D_4	3D	TraesCS3D02G065600		28965940	28967059		48.84	protein_coding
MQTL_3D_4	3D	TraesCS3D02G065700		28991394	28992136		56.8	protein_coding
MQTL_3D_4	3D	TraesCS3D02G065800	actin-related protein 5 [Source:Projected from Arabidopsis thaliana (AT3G12380) TAIR;Acc:AT3G12380]	29165377	29172091		42.86	protein_coding
MQTL_3D_4	3D	TraesCS3D02G065900		29249262	29250493		60.55	protein_coding
MQTL_3D_4	3D	TraesCS3D02G066000		29275568	29278280		44.12	protein_coding
MQTL_3D_4	3D	TraesCS3D02G066100	E3 ubiquitin-protein ligase [Source:UniProtKB/TrEMBL;Acc:A0A1D5WX05]	29281632	29282828		66.92	protein_coding
MQTL_3D_4	3D	TraesCS3D02G066200	E3 ubiquitin-protein ligase [Source:UniProtKB/TrEMBL;Acc:A0A1D5WX61]	29307961	29309437		63.91	protein_coding
MQTL_3D_4	3D	TraesCS3D02G066300		29382878	29383454		50.95	protein_coding
MQTL_3D_4	3D	TraesCS3D02G066400		29608002	29608399		48.74	protein_coding
MQTL_3D_4	3D	TraesCS3D02G066500		29610051	29613355		48.32	protein_coding
MQTL_3D_4	3D	TraesCS3D02G066600		29620224	29620918		44.6	protein_coding
MQTL_3D_4	3D	TraesCS3D02G066700		29623870	29624245		55.59	protein_coding
MQTL_3D_4	3D	TraesCS3D02G066800		29645018	29645639		49.68	protein_coding
MQTL_3D_4	3D	TraesCS3D02G066900		29689549	29702772		40.29	protein_coding
MQTL_3D_4	3D	TraesCS3D02G067000		29703340	29705895		50.2	protein_coding
MQTL_3D_4	3D	TraesCS3D02G067100		29789480	29789653		65.52	protein_coding
MQTL_3D_4	3D	TraesCS3D02G067200		29800661	29800831		66.08	protein_coding
MQTL_3D_4	3D	TraesCS3D02G067300		29812169	29812339		66.67	protein_coding
MQTL_3D_4	3D	TraesCS3D02G067400		29861234	29861404		66.08	protein_coding
MQTL_3D_4	3D	TraesCS3D02G067500		29880033	29882190		56.39	protein_coding
MQTL_3D_4	3D	TraesCS3D02G067600		29882969	29888439		41.71	protein_coding
MQTL_3D_4	3D	TraesCS3D02G067700		29940293	29942461		43.06	protein_coding
MQTL_3D_4	3D	TraesCS3D02G067800		29945453	29947483		43.08	protein_coding
MQTL_3D_4	3D	TraesCS3D02G067900		29951188	29953260		43.85	protein_coding
MQTL_3D_4	3D	TraesCS3D02G068000		29967361	29969360		47.65	protein_coding
MQTL_3D_4	3D	TraesCS3D02G068100		30005733	30011241		42.26	protein_coding
MQTL_3D_4	3D	TraesCS3D02G068200		30052701	30060285		47.04	protein_coding
MQTL_3D_4	3D	TraesCS3D02G068300		30060494	30061507		46.75	protein_coding
MQTL_3D_4	3D	TraesCS3D02G068400		30085076	30088314		39.12	protein_coding
MQTL_3D_4	3D	TraesCS3D02G068500		30219780	30232628		41.53	protein_coding
MQTL_3D_4	3D	TraesCS3D02G068600	Adenylyl-sulfate kinase [Source:UniProtKB/TrEMBL;Acc:A0A341T095]	30235692	30239665		42.68	protein_coding
MQTL_3D_4	3D	TraesCS3D02G068700		30265195	30265945		37.68	protein_coding
MQTL_3D_4	3D	TraesCS3D02G068800		30277230	30281540		42.19	protein_coding
MQTL_3D_4	3D	TraesCS3D02G068900	Chromatin-remodeling complex ATPase [Source:UniProtKB/TrEMBL;Acc:A0A341SVP1]	30293140	30301298		41.32	protein_coding
MQTL_3D_4	3D	TraesCS3D02G069000		30359215	30360960		48.57	protein_coding

## Sheet: 4A
MQTL	Chr No	Gene stable ID	Gene description	Gene start (bp)	Gene end (bp)	Gene name	Gene % GC content	Gene type
MQTL_4A_1	4A	TraesCS4A02G193400		474931724	474936003		43.25	protein_coding
MQTL_4A_1	4A	TraesCS4A02G193600		475395967	475398916		46.68	protein_coding
MQTL_4A_1	4A	TraesCS4A02G193700		475417929	475423746		41.63	protein_coding
MQTL_4A_1	4A	TraesCS4A02G193800		475579120	475579921		54.61	protein_coding
MQTL_4A_1	4A	TraesCS4A02G193900		475902468	475907188		44.04	protein_coding
MQTL_4A_1	4A	TraesCS4A02G194000		475910507	475914797		50.55	protein_coding
MQTL_4A_1	4A	TraesCS4A02G194100		475914716	475919210		41.42	protein_coding
MQTL_4A_1	4A	TraesCS4A02G194200		476065837	476066397		71.66	protein_coding
MQTL_4A_1	4A	TraesCS4A02G194300	Non-specific lipid-transfer protein [Source:UniProtKB/TrEMBL;Acc:W5DS60]	476142148	476142510		68.32	protein_coding
MQTL_4A_1	4A	TraesCS4A02G194400		476145671	476146036		70.77	protein_coding
MQTL_4A_1	4A	TraesCS4A02G194500		476337257	476343608		43.15	protein_coding
MQTL_4A_1	4A	TraesCS4A02G194600		476344575	476346723		53.23	protein_coding
MQTL_4A_1	4A	TraesCS4A02G194700		476743915	476753207		43.94	protein_coding
MQTL_4A_1	4A	TraesCS4A02G194800	Non-specific serine/threonine protein kinase [Source:UniProtKB/TrEMBL;Acc:A0A341TIR6]	476977837	476980583		46.92	protein_coding
MQTL_4A_1	4A	TraesCS4A02G194900		477019516	477022924		43.94	protein_coding
MQTL_4A_1	4A	TraesCS4A02G195000		477024828	477029460		41.53	protein_coding
MQTL_4A_1	4A	TraesCS4A02G195100		477026271	477026606		47.32	protein_coding
MQTL_4A_1	4A	TraesCS4A02G195200		477032306	477035449		45.2	protein_coding
MQTL_4A_1	4A	TraesCS4A02G195300		477057534	477067179		46.19	protein_coding
MQTL_4A_1	4A	TraesCS4A02G195400		477307254	477313281		43.5	protein_coding
MQTL_4A_1	4A	TraesCS4A02G195500		477833177	477834566		58.35	protein_coding
MQTL_4A_1	4A	TraesCS4A02G195600	ADP,ATP carrier protein [Source:UniProtKB/TrEMBL;Acc:A0A341TIS5]	477877837	477884513		40.11	protein_coding
MQTL_4A_1	4A	TraesCS4A02G195700		477886284	477888720		43.7	protein_coding
MQTL_4A_1	4A	TraesCS4A02G195800		478191003	478195155		50.49	protein_coding
MQTL_4A_1	4A	TraesCS4A02G195900		478209590	478210863		60.05	protein_coding
MQTL_4A_1	4A	TraesCS4A02G196000	Peroxidase [Source:UniProtKB/TrEMBL;Acc:A0A341TMW4]	478217663	478219918		50.66	protein_coding
MQTL_4A_1	4A	TraesCS4A02G196100		478227516	478228331		41.05	protein_coding
MQTL_4A_1	4A	TraesCS4A02G196200		478228425	478228727		43.23	protein_coding
MQTL_4A_1	4A	TraesCS4A02G196300	Peroxidase [Source:UniProtKB/TrEMBL;Acc:W5DTX9]	478300114	478302824		48.87	protein_coding
MQTL_4A_1	4A	TraesCS4A02G196400	Peroxidase [Source:UniProtKB/TrEMBL;Acc:A0A1D5X7K4]	478338115	478340127		50.77	protein_coding
MQTL_4A_1	4A	TraesCS4A02G196500		478742823	478746089		47.54	protein_coding
MQTL_4A_1	4A	TraesCS4A02G196600		478746431	478747568		63.44	protein_coding
MQTL_4A_1	4A	ENSRNA050008230	tRNA-Pro for anticodon CGG	478747769	478747840	tRNA-Pro	56.94	tRNA
MQTL_4A_1	4A	TraesCS4A02G196700		478750835	478752801		49.72	protein_coding
MQTL_4A_1	4A	TraesCS4A02G196800		478866288	478868416		55.71	protein_coding
MQTL_4A_1	4A	TraesCS4A02G196900		479400417	479402618		46.82	protein_coding
MQTL_4A_1	4A	TraesCS4A02G197000		479411679	479419371		40.25	protein_coding
MQTL_4A_1	4A	TraesCS4A02G197100		479429746	479430999		47.37	protein_coding
MQTL_4A_1	4A	TraesCS4A02G197200		479623243	479625450		49.46	protein_coding
MQTL_4A_1	4A	TraesCS4A02G197300		480556438	480557244		45.35	protein_coding
MQTL_4A_1	4A	TraesCS4A02G197400		481063295	481065479		49.43	protein_coding
MQTL_4A_1	4A	TraesCS4A02G197600		481408942	481415573		42.88	protein_coding
MQTL_4A_1	4A	TraesCS4A02G197700		481416693	481420866		44.2	protein_coding
MQTL_4A_1	4A	TraesCS4A02G197800		482132463	482133573		61.84	protein_coding
MQTL_4A_1	4A	TraesCS4A02G197900		482134390	482139438		45.4	protein_coding
MQTL_4A_1	4A	TraesCS4A02G198000		482391409	482392520		57.46	protein_coding
MQTL_4A_1	4A	TraesCS4A02G198100		483174478	483177756		56.82	protein_coding
MQTL_4A_1	4A	TraesCS4A02G198200		483381554	483383956		55.01	protein_coding
MQTL_4A_1	4A	TraesCS4A02G198300		483949823	483951642		55.49	protein_coding
MQTL_4A_1	4A	TraesCS4A02G198400		484097808	484099293		43.47	protein_coding
MQTL_4A_1	4A	TraesCS4A02G198500		484234157	484236976		50.04	protein_coding
MQTL_4A_1	4A	TraesCS4A02G198600		484672134	484673187		67.84	protein_coding
MQTL_4A_1	4A	TraesCS4A02G198700		484731277	484732686		59.08	protein_coding
MQTL_4A_1	4A	TraesCS4A02G198800	HVA22-like protein [Source:UniProtKB/TrEMBL;Acc:A0A1D5X7W1]	485278727	485284222		42.61	protein_coding
MQTL_4A_1	4A	TraesCS4A02G198900		485284287	485285112		60.17	protein_coding
MQTL_4A_1	4A	TraesCS4A02G199000		485458846	485461944		59.05	protein_coding
MQTL_4A_1	4A	TraesCS4A02G199100		485708252	485709243		58.77	protein_coding
MQTL_4A_1	4A	TraesCS4A02G199200	UDP-glucose 6-dehydrogenase [Source:UniProtKB/TrEMBL;Acc:W5DP16]	486122131	486127187		46.87	protein_coding
MQTL_4A_1	4A	TraesCS4A02G199300		486638814	486643389		41.65	protein_coding
MQTL_4A_1	4A	TraesCS4A02G199400	Pentatricopeptide repeat-containing protein At3g26782, mitochondrial [Source:Projected from Arabidopsis thaliana (AT3G26782) UniProtKB/Swiss-Prot;Acc:Q9LW32]	486645140	486648476		50.52	protein_coding
MQTL_4A_1	4A	TraesCS4A02G199500		487553398	487555210		45.84	protein_coding
MQTL_4A_1	4A	TraesCS4A02G199600		487860038	487866498		41.35	protein_coding
MQTL_4A_1	4A	TraesCS4A02G199700		487868350	487868991		69.94	protein_coding
MQTL_4A_1	4A	TraesCS4A02G199800		487887936	487892157		45.49	protein_coding
MQTL_4A_1	4A	TraesCS4A02G199900		487916223	487918506		59.76	protein_coding
MQTL_4A_1	4A	TraesCS4A02G200000	Non-specific serine/threonine protein kinase [Source:UniProtKB/TrEMBL;Acc:A0A096UQJ4]	488110425	488112320		63.77	protein_coding
MQTL_4A_2	4A	TraesCS4A02G122200	Protein high chlorophyll fluorescent 107 [Source:Projected from Arabidopsis thaliana (AT3G17040) UniProtKB/Swiss-Prot;Acc:Q8RWG2]	151293054	151297778		44.7	protein_coding
MQTL_4A_2	4A	TraesCS4A02G122300		151298640	151307683		40.48	protein_coding
MQTL_4A_2	4A	TraesCS4A02G122400		151307908	151317324		56.36	protein_coding
MQTL_4A_2	4A	TraesCS4A02G122500	Phytochrome [Source:UniProtKB/TrEMBL;Acc:A0A341TM97]	151945624	151953947		45.37	protein_coding
MQTL_4A_2	4A	TraesCS4A02G122600		152049226	152049666		62.13	protein_coding
MQTL_4A_2	4A	TraesCS4A02G122700		152650024	152651768		56.91	protein_coding
MQTL_4A_2	4A	TraesCS4A02G122800	Probable enoyl-CoA hydratase 1, peroxisomal [Source:Projected from Arabidopsis thaliana (AT4G16210) UniProtKB/Swiss-Prot;Acc:Q6NL24]	152738600	152741394		46.05	protein_coding
MQTL_4A_2	4A	TraesCS4A02G122900		153240435	153252430		39.5	protein_coding
MQTL_4A_2	4A	TraesCS4A02G123000		153254792	153256483		66.08	protein_coding
MQTL_4A_2	4A	TraesCS4A02G123100	Calcium-binding protein CP1 [Source:Projected from Arabidopsis thaliana (AT5G49480) UniProtKB/Swiss-Prot;Acc:Q9FDX6]	153779436	153780238		61.15	protein_coding
MQTL_4A_2	4A	TraesCS4A02G123200		154354577	154356543		55.67	protein_coding
MQTL_4A_2	4A	TraesCS4A02G123300	Protein SUPPRESSOR OF QUENCHING 1, chloroplastic [Source:Projected from Arabidopsis thaliana (AT1G56500) UniProtKB/Swiss-Prot;Acc:Q8VZ10]	154499880	154528943		46.02	protein_coding
MQTL_4A_2	4A	TraesCS4A02G123400		154925848	154927147		61.31	protein_coding
MQTL_4A_2	4A	TraesCS4A02G123500		155594032	155594265		60.68	protein_coding
MQTL_4A_2	4A	TraesCS4A02G123600		155807067	155810764		42.56	protein_coding
MQTL_4A_2	4A	TraesCS4A02G123700	GPN-loop GTPase [Source:UniProtKB/TrEMBL;Acc:A0A341TJL8]	155828800	155833851		45.15	protein_coding
MQTL_4A_2	4A	TraesCS4A02G123800		156135118	156140811		46.59	protein_coding
MQTL_4A_2	4A	TraesCS4A02G123900		156797702	156803567		41.31	protein_coding
MQTL_4A_2	4A	TraesCS4A02G124000		157203611	157208143		40.46	protein_coding
MQTL_4A_2	4A	TraesCS4A02G124100		157317551	157318149		59.77	protein_coding
MQTL_4A_2	4A	TraesCS4A02G124200		157320457	157324178		46.29	protein_coding
MQTL_4A_2	4A	TraesCS4A02G124300		157326627	157337364		53.48	protein_coding
MQTL_4A_2	4A	TraesCS4A02G124400		157557526	157559855		50.6	protein_coding
MQTL_4A_2	4A	TraesCS4A02G124500		157562001	157562572		54.37	protein_coding
MQTL_4A_2	4A	TraesCS4A02G124600		157568783	157571464		48.66	protein_coding
MQTL_4A_2	4A	TraesCS4A02G124700		157691945	157693099		56.8	protein_coding
MQTL_4A_2	4A	TraesCS4A02G124800		158177888	158189707		45.5	protein_coding
MQTL_4A_2	4A	TraesCS4A02G124900	MYB transcription factor [Source:Projected from Arabidopsis thaliana (AT1G48000) UniProtKB/TrEMBL;Acc:Q94CJ3]	159293547	159295696		56.88	protein_coding
MQTL_4A_2	4A	TraesCS4A02G125000	30S ribosomal protein S1, chloroplastic [Source:Projected from Arabidopsis thaliana (AT5G30510) UniProtKB/Swiss-Prot;Acc:Q93VC7]	159506201	159509944		43.78	protein_coding
MQTL_4A_2	4A	TraesCS4A02G125100		160246890	160259371		45.73	protein_coding
MQTL_4A_2	4A	TraesCS4A02G125200		161152432	161152941		62.75	protein_coding
MQTL_4A_2	4A	TraesCS4A02G125300	Hexosyltransferase [Source:UniProtKB/TrEMBL;Acc:W5DZ91]	161280179	161281871		57.59	protein_coding
MQTL_4A_2	4A	TraesCS4A02G125400		161397334	161398001		67.51	protein_coding
MQTL_4A_2	4A	TraesCS4A02G125500		161427810	161430983		46.69	protein_coding
MQTL_4A_2	4A	TraesCS4A02G125600		162071718	162079853		43.81	protein_coding
MQTL_4A_2	4A	TraesCS4A02G126100		162408029	162410169		51.28	protein_coding
MQTL_4A_2	4A	TraesCS4A02G126200	Glucose-6-phosphate 1-dehydrogenase [Source:UniProtKB/TrEMBL;Acc:W5DWK1]	162413633	162418441		42.15	protein_coding
MQTL_4A_2	4A	TraesCS4A02G126300		162423186	162427249		42.69	protein_coding
MQTL_4A_2	4A	TraesCS4A02G126400		162813353	162814263		58.4	protein_coding
MQTL_4A_2	4A	TraesCS4A02G126500		163264920	163270325		42.16	protein_coding
MQTL_4A_2	4A	TraesCS4A02G126600		163345723	163347867		60.79	protein_coding
MQTL_4A_2	4A	TraesCS4A02G126700		163816897	163819398		51.24	protein_coding
MQTL_4A_2	4A	TraesCS4A02G126800	Non-specific serine/threonine protein kinase [Source:UniProtKB/TrEMBL;Acc:A0A1D5XAP3]	163825377	163830254		40.39	protein_coding
MQTL_4A_2	4A	TraesCS4A02G126900	Small and basic intrinsic protein 21 [Source:Projected from Arabidopsis thaliana (AT3G56950) UniProtKB/TrEMBL;Acc:F4J0V0]	163913571	163918461		49.62	protein_coding
MQTL_4A_2	4A	TraesCS4A02G127000		163918838	163933128		47.87	protein_coding
MQTL_4A_2	4A	TraesCS4A02G127100		164312435	164313346		63.93	protein_coding
MQTL_4A_2	4A	TraesCS4A02G127200		164507094	164511692		49.73	protein_coding
MQTL_4A_2	4A	TraesCS4A02G127300		164509486	164509785		42	protein_coding
MQTL_4A_2	4A	TraesCS4A02G127400	Guanylate kinase family protein [Source: Projected from Oryza sativa (Os03g0320900)]	164515231	164517408		46.69	protein_coding
MQTL_4A_2	4A	TraesCS4A02G127500		164522241	164526139		44.63	protein_coding
MQTL_4A_2	4A	TraesCS4A02G127600		164625769	164627254		66.62	protein_coding
MQTL_4A_2	4A	TraesCS4A02G127700		164630810	164636485		40.1	protein_coding
MQTL_4A_2	4A	TraesCS4A02G127900	Peroxidase [Source:UniProtKB/TrEMBL;Acc:W5DZW4]	164686255	164688478		53.69	protein_coding
MQTL_4A_2	4A	TraesCS4A02G128000		164712388	164718363		40.85	protein_coding
MQTL_4A_2	4A	TraesCS4A02G128100		165354674	165356110		48.23	protein_coding
MQTL_4A_2	4A	TraesCS4A02G128200		165356191	165358111		49.56	protein_coding
MQTL_4A_2	4A	TraesCS4A02G128300	tRNA-specific adenosine deaminase TAD2 [Source:Projected from Arabidopsis thaliana (AT1G48175) UniProtKB/Swiss-Prot;Acc:Q6IDB6]	165358156	165361279		44.59	protein_coding
MQTL_4A_2	4A	TraesCS4A02G128400		165366150	165382241		45.46	protein_coding
MQTL_4A_2	4A	TraesCS4A02G128500		165411221	165413517		54.2	protein_coding
MQTL_4A_2	4A	TraesCS4A02G128600	Adenylylsulfatase HINT1 [Source:Projected from Arabidopsis thaliana (AT3G56490) UniProtKB/Swiss-Prot;Acc:Q8GUN2]	165706543	165711635		44.37	protein_coding
MQTL_4A_2	4A	TraesCS4A02G128700		165712374	165712877		65.28	protein_coding
MQTL_4A_2	4A	TraesCS4A02G128800		165749924	165756079		47.19	protein_coding
MQTL_4A_2	4A	TraesCS4A02G128900		165755388	165758038		52.92	protein_coding
MQTL_4A_2	4A	TraesCS4A02G129000		166297504	166300513		40.9	protein_coding
MQTL_4A_2	4A	TraesCS4A02G129100		166881390	166883128		62.33	protein_coding
MQTL_4A_2	4A	TraesCS4A02G129200		167745082	167749768		39.62	protein_coding
MQTL_4A_2	4A	TraesCS4A02G129300		168545241	168547174		55.84	protein_coding
MQTL_4A_2	4A	TraesCS4A02G129400		168792099	168794054		63.24	protein_coding
MQTL_4A_2	4A	TraesCS4A02G129500		169247830	169248534		54.89	protein_coding
MQTL_4A_2	4A	TraesCS4A02G129600		169901129	169903353		52	protein_coding
MQTL_4A_2	4A	TraesCS4A02G129700		170113931	170118962		40.76	protein_coding
MQTL_4A_2	4A	TraesCS4A02G129800		170156688	170158391		57.04	protein_coding
MQTL_4A_2	4A	TraesCS4A02G129900	Pyruvate kinase [Source:UniProtKB/TrEMBL;Acc:W5E0C8]	170167794	170171384		45.25	protein_coding
MQTL_4A_2	4A	TraesCS4A02G130000		170625840	170628564		39.23	protein_coding
MQTL_4A_2	4A	TraesCS4A02G130100		170631991	170632197		57.97	protein_coding
MQTL_4A_2	4A	TraesCS4A02G130200		170708103	170711065		47.25	protein_coding
MQTL_4A_2	4A	TraesCS4A02G130300	Phospholipid-transporting ATPase [Source:UniProtKB/TrEMBL;Acc:W5E041]	171203397	171220062		52.47	protein_coding
MQTL_4A_2	4A	TraesCS4A02G130400		172013978	172016031		50.24	protein_coding
MQTL_4A_2	4A	TraesCS4A02G130500		173401635	173402252		63.27	protein_coding
MQTL_4A_2	4A	TraesCS4A02G130600		173630224	173632115		56.66	protein_coding
MQTL_4A_2	4A	TraesCS4A02G130700		173641887	173645116		40.8	protein_coding
MQTL_4A_2	4A	TraesCS4A02G130800		173931420	173933411		55.67	protein_coding
MQTL_4A_2	4A	TraesCS4A02G130900		173934591	173935455		43.7	protein_coding
MQTL_4A_2	4A	TraesCS4A02G131000		174155319	174157653		52.63	protein_coding
MQTL_4A_2	4A	TraesCS4A02G131100	Guanine nucleotide exchange factor SPIKE 1 [Source:Projected from Arabidopsis thaliana (AT4G16340) UniProtKB/Swiss-Prot;Acc:Q8SAB7]	174984852	174999040		41.22	protein_coding
MQTL_4A_2	4A	TraesCS4A02G131200		174999369	175003026		45.11	protein_coding
MQTL_4A_2	4A	TraesCS4A02G131300		175397146	175405444		45.14	protein_coding
MQTL_4A_2	4A	TraesCS4A02G131400		175409310	175413214		47.78	protein_coding
MQTL_4A_2	4A	TraesCS4A02G131500		175852400	175857540		53.36	protein_coding
MQTL_4A_2	4A	TraesCS4A02G131600	Alpha-1,3-glucosyltransferase [Source:UniProtKB/TrEMBL;Acc:W5DY86]	175857973	175860812		46.06	protein_coding
MQTL_4A_2	4A	TraesCS4A02G131700	MYB-CC family protein, Pi-starvation signalin [Source: Projected from Oryza sativa (Os03g0329900)]	176536122	176543809		41.96	protein_coding
MQTL_4A_2	4A	TraesCS4A02G131800	Hexosyltransferase [Source:UniProtKB/TrEMBL;Acc:W5DYC9]	176596050	176601315		41.85	protein_coding
MQTL_4A_2	4A	TraesCS4A02G131900		176859270	176867614		53.61	protein_coding
MQTL_4A_2	4A	TraesCS4A02G132000		176867803	176874734		43.36	protein_coding
MQTL_4A_2	4A	TraesCS4A02G132100		177518472	177518777		38.24	protein_coding
MQTL_4A_2	4A	TraesCS4A02G132200		177612143	177615592		47.28	protein_coding
MQTL_4A_2	4A	TraesCS4A02G132300		177616243	177618037		50.92	protein_coding
MQTL_4A_2	4A	TraesCS4A02G132400		178371462	178373679		46.12	protein_coding
MQTL_4A_2	4A	TraesCS4A02G132500	Similar to Cytochrome P450 CYP714B3 [Source: Projected from Oryza sativa (Os03g0332100)]	178374151	178378322		49.83	protein_coding
MQTL_4A_2	4A	TraesCS4A02G132600		178985383	178988886		52.63	protein_coding
MQTL_4A_2	4A	TraesCS4A02G132700		179051996	179069618		47.76	protein_coding
MQTL_4A_2	4A	TraesCS4A02G132800		179137481	179142074		49.63	protein_coding
MQTL_4A_2	4A	TraesCS4A02G132900	Hydroxyacylglutathione hydrolase cytoplasmic [Source:Projected from Arabidopsis thaliana (AT3G10850) UniProtKB/TrEMBL;Acc:Q0WQY6]	179141849	179145967		43.31	protein_coding
MQTL_4A_2	4A	TraesCS4A02G133000		179194904	179195251		50.86	protein_coding
MQTL_4A_2	4A	TraesCS4A02G133100		179541461	179542870		56.45	protein_coding
MQTL_4A_2	4A	TraesCS4A02G133200	ABC transporter I family member 6, chloroplastic [Source:Projected from Arabidopsis thaliana (AT3G10670) UniProtKB/Swiss-Prot;Acc:Q9CAF5]	179545970	179551731		40.84	protein_coding
MQTL_4A_2	4A	TraesCS4A02G133300		180270248	180270613		39.89	protein_coding
MQTL_4A_2	4A	TraesCS4A02G133400		180395994	180398221		48.83	protein_coding
MQTL_4A_2	4A	TraesCS4A02G133500		180402784	180407056		39.97	protein_coding
MQTL_4A_2	4A	TraesCS4A02G133600		180836094	180836740		64.61	protein_coding
MQTL_4A_2	4A	TraesCS4A02G133700		181618043	181631141		40.55	protein_coding
MQTL_4A_2	4A	TraesCS4A02G133800		181707588	181710961		55.6	protein_coding
MQTL_4A_2	4A	TraesCS4A02G133900	Peroxidase [Source:UniProtKB/TrEMBL;Acc:W5DXB2]	182057412	182060108		42.94	protein_coding
MQTL_4A_2	4A	TraesCS4A02G134000		182123649	182128424		39.66	protein_coding
MQTL_4A_2	4A	TraesCS4A02G134100	Photosystem II repair protein PSB27-H1, chloroplastic [Source:Projected from Arabidopsis thaliana (AT1G03600) UniProtKB/Swiss-Prot;Acc:Q9LR64]	182128608	182129419		63.18	protein_coding
MQTL_4A_2	4A	TraesCS4A02G134300	Non-specific serine/threonine protein kinase [Source:UniProtKB/TrEMBL;Acc:A0A341TK32]	182216577	182220634		44.63	protein_coding
MQTL_4A_3	4A	TraesCS4A02G359400		632733384	632737139		42.07	protein_coding
MQTL_4A_3	4A	TraesCS4A02G359500	Similar to Squamosa promoter-binding-like protein 6 [Source: Projected from Oryza sativa (Os03g0833300)]	632857804	632864321		44.86	protein_coding
MQTL_4A_3	4A	TraesCS4A02G359700		632939939	632940920		42.77	protein_coding
MQTL_4A_3	4A	TraesCS4A02G359800		632943907	632949856		50.08	protein_coding
MQTL_4A_3	4A	TraesCS4A02G359900		632989596	632991508		64.4	protein_coding
MQTL_4A_3	4A	TraesCS4A02G360000		632998265	632999875		66.67	protein_coding
MQTL_4A_3	4A	TraesCS4A02G360200		633064116	633076845		46.35	protein_coding
MQTL_4A_3	4A	TraesCS4A02G360100		633066696	633070722		44.85	protein_coding
MQTL_4A_3	4A	ENSRNA050021598	Eukaryotic small subunit ribosomal RNA	633421160	633421254	SSU_rRNA_eukarya	51.58	rRNA
MQTL_4A_3	4A	ENSRNA050021592	Eukaryotic small subunit ribosomal RNA	633421386	633422403	SSU_rRNA_eukarya	51.38	rRNA
MQTL_4A_3	4A	TraesCS4A02G360300		633426072	633426399		43.29	protein_coding
MQTL_4A_3	4A	TraesCS4A02G360400		633447683	633449675		49.67	protein_coding
MQTL_4A_3	4A	TraesCS4A02G360500		633468260	633468745		44.44	protein_coding
MQTL_4A_3	4A	ENSRNA050021594	Eukaryotic small subunit ribosomal RNA	633504595	633505051	SSU_rRNA_eukarya	50.98	rRNA
MQTL_4A_3	4A	ENSRNA050021590	Eukaryotic small subunit ribosomal RNA	633505054	633506065	SSU_rRNA_eukarya	51.58	rRNA
MQTL_4A_3	4A	ENSRNA050021597	Eukaryotic small subunit ribosomal RNA	633529380	633529687	SSU_rRNA_eukarya	51.62	rRNA
MQTL_4A_3	4A	ENSRNA050021593	Eukaryotic small subunit ribosomal RNA	633529689	633530701	SSU_rRNA_eukarya	51.23	rRNA
MQTL_4A_3	4A	ENSRNA050021591	Eukaryotic small subunit ribosomal RNA	633577170	633578188	SSU_rRNA_eukarya	51.52	rRNA
MQTL_4A_3	4A	ENSRNA050021596	Eukaryotic small subunit ribosomal RNA	633622149	633622328	SSU_rRNA_eukarya	55.56	rRNA
MQTL_4A_3	4A	ENSRNA050021595	Eukaryotic small subunit ribosomal RNA	633683004	633683183	SSU_rRNA_eukarya	57.22	rRNA
MQTL_4A_3	4A	TraesCS4A02G360600		633686853	633687338		44.03	protein_coding
MQTL_4A_3	4A	ENSRNA050021589	Eukaryotic small subunit ribosomal RNA	633736394	633737412	SSU_rRNA_eukarya	51.62	rRNA
MQTL_4A_3	4A	TraesCS4A02G360700		634393500	634398675		50.97	protein_coding
MQTL_4A_3	4A	TraesCS4A02G360800		634418112	634420843		47.91	protein_coding
MQTL_4A_3	4A	TraesCS4A02G360900		634450393	634453107		47.77	protein_coding
MQTL_4A_3	4A	TraesCS4A02G361000		634508985	634509788		75	protein_coding
MQTL_4A_3	4A	TraesCS4A02G361100		634733842	634738644		42.18	protein_coding
MQTL_4A_3	4A	TraesCS4A02G361200		634742494	634742865		65.05	protein_coding
MQTL_4A_3	4A	TraesCS4A02G361300		634835929	634842324		42.28	protein_coding
MQTL_4A_3	4A	TraesCS4A02G361400		634843648	634847721		51.37	protein_coding
MQTL_4A_3	4A	TraesCS4A02G361500		635273850	635275746		59.09	protein_coding
MQTL_4A_3	4A	TraesCS4A02G361600		635301435	635303406		57.1	protein_coding
MQTL_4A_3	4A	TraesCS4A02G361700		635724274	635726390		52.81	protein_coding
MQTL_4A_3	4A	TraesCS4A02G361800		635847152	635849496		48.96	protein_coding
MQTL_4A_3	4A	TraesCS4A02G361900		635927667	635934219		43.37	protein_coding
MQTL_4A_3	4A	TraesCS4A02G362000		635959443	635965136		42.63	protein_coding
MQTL_4A_3	4A	TraesCS4A02G362100		636034471	636037588		40.73	protein_coding
MQTL_4A_3	4A	TraesCS4A02G362200		636067205	636078576		49.88	protein_coding
MQTL_4A_3	4A	TraesCS4A02G362300		636082904	636085325		40.79	protein_coding
MQTL_4A_3	4A	TraesCS4A02G362400		636099635	636104763		44.71	protein_coding
MQTL_4A_3	4A	TraesCS4A02G362500		636113048	636113803		46.56	protein_coding
MQTL_4A_3	4A	TraesCS4A02G362600		636216194	636216508		57.14	protein_coding
MQTL_4A_3	4A	TraesCS4A02G362700		636258594	636261025		39.56	protein_coding
MQTL_4A_3	4A	TraesCS4A02G362800		636313715	636341140		44.8	protein_coding
MQTL_4A_3	4A	TraesCS4A02G362900		636323893	636324201		60.84	protein_coding
MQTL_4A_3	4A	TraesCS4A02G363000		636376456	636377024		38.66	protein_coding
MQTL_4A_3	4A	TraesCS4A02G363100		636573130	636580769		49.16	protein_coding
MQTL_4A_3	4A	TraesCS4A02G363200		636640579	636643953		48.12	protein_coding
MQTL_4A_3	4A	TraesCS4A02G363300		636646493	636654945		43.06	protein_coding
MQTL_4A_3	4A	TraesCS4A02G363400		636655764	636658774		51.94	protein_coding
MQTL_4A_3	4A	TraesCS4A02G363500		636661245	636664303		44	protein_coding
MQTL_4A_3	4A	TraesCS4A02G363600		636668127	636669020		71.92	protein_coding
MQTL_4A_3	4A	TraesCS4A02G363700		636677006	636682301		46.37	protein_coding
MQTL_4A_3	4A	TraesCS4A02G363800		636684198	636689246		45.53	protein_coding
MQTL_4A_3	4A	TraesCS4A02G363900		636962209	636967351		45.89	protein_coding
MQTL_4A_3	4A	TraesCS4A02G364000		636978482	636981509		48.65	protein_coding
MQTL_4A_3	4A	TraesCS4A02G364100		637534539	637534838		60.67	protein_coding
MQTL_4A_3	4A	TraesCS4A02G364200		637737082	637741717		47.65	protein_coding
MQTL_4A_3	4A	TraesCS4A02G364300		637893156	637897355		51.79	protein_coding
MQTL_4A_3	4A	TraesCS4A02G364400		637920894	637924268		45.69	protein_coding
MQTL_4A_3	4A	TraesCS4A02G364500		637929625	637929873		75.1	protein_coding
MQTL_4A_3	4A	TraesCS4A02G364600		637931096	637934944		45.02	protein_coding
MQTL_4A_3	4A	TraesCS4A02G364700		637965765	637966751		60.39	protein_coding
MQTL_4A_3	4A	TraesCS4A02G364800		638169432	638175110		42.31	protein_coding
MQTL_4A_3	4A	TraesCS4A02G364900		638213514	638218791		42.69	protein_coding
MQTL_4A_3	4A	TraesCS4A02G365000		638220812	638222572		62.12	protein_coding
MQTL_4A_3	4A	TraesCS4A02G365100		638240325	638241099		42.06	protein_coding
MQTL_4A_3	4A	TraesCS4A02G365200		638791886	638796883		42.98	protein_coding
MQTL_4A_3	4A	TraesCS4A02G365300		638802544	638803095		69.38	protein_coding
MQTL_4A_3	4A	TraesCS4A02G365400		639025281	639026179		61.4	protein_coding
MQTL_4A_3	4A	TraesCS4A02G365500		639041179	639042170		57.56	protein_coding
MQTL_4A_3	4A	TraesCS4A02G365600		639043102	639048969		51.04	protein_coding
MQTL_4A_3	4A	TraesCS4A02G365700		639055390	639056410		57.39	protein_coding
MQTL_4A_3	4A	TraesCS4A02G365800		639073027	639073960		61.56	protein_coding
MQTL_4A_3	4A	TraesCS4A02G365900		639184075	639185056		67.92	protein_coding
MQTL_4A_3	4A	TraesCS4A02G366000		639195774	639200178		52.33	protein_coding
MQTL_4A_3	4A	TraesCS4A02G366100		639202369	639205641		50.29	protein_coding
MQTL_4A_3	4A	TraesCS4A02G366200		639205694	639209249		43.42	protein_coding
MQTL_4A_3	4A	TraesCS4A02G366300		639375955	639384382		44.8	protein_coding
MQTL_4A_3	4A	TraesCS4A02G366400		639977555	639978165		54.01	protein_coding
MQTL_4A_3	4A	TraesCS4A02G366500		639986103	639986958		64.72	protein_coding
MQTL_4A_3	4A	TraesCS4A02G366600		639993484	639997436		46.93	protein_coding
MQTL_4A_3	4A	TraesCS4A02G366700		640002357	640006923		45.3	protein_coding
MQTL_4A_3	4A	TraesCS4A02G366800		640049484	640050822		65.57	protein_coding
MQTL_4A_3	4A	TraesCS4A02G366900		640052226	640058611		48.18	protein_coding
MQTL_4A_3	4A	TraesCS4A02G367000		640154780	640155157		58.73	protein_coding
MQTL_4A_3	4A	TraesCS4A02G367100		640175194	640177744		41.63	protein_coding
MQTL_4A_3	4A	TraesCS4A02G367200	SPX domain gene 4 [Source:Projected from Arabidopsis thaliana (AT5G15330) TAIR;Acc:AT5G15330]	640212737	640216546		45.22	protein_coding
MQTL_4A_3	4A	TraesCS4A02G367300		640232228	640233158		63.48	protein_coding
MQTL_4A_3	4A	TraesCS4A02G367400		640234483	640237916		45.55	protein_coding
MQTL_4A_3	4A	TraesCS4A02G367500		640249027	640253138		45.53	protein_coding
MQTL_4A_3	4A	TraesCS4A02G367600		640804457	640812389		36.92	protein_coding
MQTL_4A_3	4A	TraesCS4A02G367800		640916508	640916894		75.71	protein_coding
MQTL_4A_3	4A	ENSRNA050017276	U6 spliceosomal RNA	640920308	640920410	U6	40.78	snRNA
MQTL_4A_3	4A	TraesCS4A02G367900		640922121	640922483		75.21	protein_coding
MQTL_4A_3	4A	TraesCS4A02G368000		640935724	640936834		41.31	protein_coding
MQTL_4A_3	4A	ENSRNA050017274	U6 spliceosomal RNA	640938776	640938878	U6	47.57	snRNA
MQTL_4A_3	4A	TraesCS4A02G368100		640999946	641000927		64.77	protein_coding
MQTL_4A_3	4A	TraesCS4A02G368200		641249185	641255447		41.6	protein_coding
MQTL_4A_3	4A	TraesCS4A02G368300		641290836	641294901		57.59	protein_coding
MQTL_4A_3	4A	TraesCS4A02G368400		641295514	641297417		52.21	protein_coding
MQTL_4A_3	4A	TraesCS4A02G368500		641359531	641360279		57.14	protein_coding
MQTL_4A_3	4A	TraesCS4A02G368600		641381912	641383915		62.23	protein_coding
MQTL_4A_3	4A	TraesCS4A02G368700		641400899	641401733		54.01	protein_coding
MQTL_4A_3	4A	TraesCS4A02G368800	Uncharacterized protein At1g48350 [Source:Projected from Arabidopsis thaliana (AT1G48350) UniProtKB/TrEMBL;Acc:Q0WWC5]	641402570	641405034		44.22	protein_coding
MQTL_4A_3	4A	TraesCS4A02G368900		641416703	641417851		49.78	protein_coding
MQTL_4A_3	4A	TraesCS4A02G369000		641419023	641419583		68.45	protein_coding
MQTL_4A_3	4A	TraesCS4A02G369100	Dirigent protein [Source:UniProtKB/TrEMBL;Acc:W5DV07]	641442053	641442959		58.99	protein_coding
MQTL_4A_3	4A	TraesCS4A02G369200	Glutamate decarboxylase [Source:UniProtKB/TrEMBL;Acc:A0A341U1S2]	641451084	641452850		59.37	protein_coding
MQTL_4A_3	4A	TraesCS4A02G369300		641480637	641481593		53.81	protein_coding
MQTL_4A_3	4A	TraesCS4A02G369400		641502408	641502998		61.93	protein_coding
MQTL_4A_3	4A	TraesCS4A02G369500		641504088	641508259		50.91	protein_coding
MQTL_4A_3	4A	TraesCS4A02G369600		641507108	641508163		67.33	protein_coding
MQTL_4A_3	4A	TraesCS4A02G369700		641576696	641577250		63.6	protein_coding
MQTL_4A_3	4A	TraesCS4A02G369800		641579434	641580135		60.83	protein_coding
MQTL_4A_3	4A	TraesCS4A02G369900		641588610	641589297		58.87	protein_coding
MQTL_4A_3	4A	TraesCS4A02G370000		641591342	641597354		43.61	protein_coding
MQTL_4A_3	4A	TraesCS4A02G370100		641599581	641601407		54.79	protein_coding
MQTL_4A_3	4A	TraesCS4A02G370200		641602488	641602763		67.75	protein_coding
MQTL_4A_3	4A	TraesCS4A02G370300		641610693	641610974		69.86	protein_coding
MQTL_4A_3	4A	TraesCS4A02G370400		642186330	642186605		65.58	protein_coding
MQTL_4A_3	4A	TraesCS4A02G370500		642209939	642213850		59.53	protein_coding
MQTL_4A_3	4A	TraesCS4A02G370600		642284232	642290461		48.89	protein_coding
MQTL_4A_3	4A	TraesCS4A02G370700		642365326	642365630		56.39	protein_coding
MQTL_4A_3	4A	TraesCS4A02G370800		642508649	642508909		60.15	protein_coding
MQTL_4A_3	4A	TraesCS4A02G370900		642828415	642829965		53.26	protein_coding
MQTL_4A_3	4A	TraesCS4A02G371000		642903155	642903419		67.17	protein_coding
MQTL_4A_3	4A	TraesCS4A02G371100		643998553	644002766		50.26	protein_coding
MQTL_4A_3	4A	TraesCS4A02G371200		644771008	644772317		42.75	protein_coding
MQTL_4A_3	4A	TraesCS4A02G371300		644922447	644922845		49.87	protein_coding
MQTL_4A_3	4A	TraesCS4A02G371400		645401108	645405060		48.44	protein_coding
MQTL_4A_3	4A	TraesCS4A02G371500		645409953	645411293		42.28	protein_coding
MQTL_4A_3	4A	TraesCS4A02G371600		645420108	645423485		49.08	protein_coding
MQTL_4A_3	4A	TraesCS4A02G371700		646291797	646294187		46.38	protein_coding
MQTL_4A_3	4A	TraesCS4A02G371800	metallopeptidase M24 family protein [Source:Projected from Arabidopsis thaliana (AT3G51800) TAIR;Acc:AT3G51800]	646312265	646317821		45.19	protein_coding
MQTL_4A_3	4A	TraesCS4A02G371900		646619302	646620052		51.8	protein_coding
MQTL_4A_3	4A	TraesCS4A02G372100		646775410	646788385		41.34	protein_coding
MQTL_4A_3	4A	ENSRNA050008258	tRNA-Gly for anticodon UCC	647034221	647034292	tRNA-Gly	54.17	tRNA
MQTL_4A_3	4A	TraesCS4A02G372200		647087353	647093572		43.02	protein_coding
MQTL_4A_3	4A	TraesCS4A02G372300		647098868	647100333		44.82	protein_coding
MQTL_4A_3	4A	TraesCS4A02G372400		647178286	647182770		47.34	protein_coding
MQTL_4A_3	4A	TraesCS4A02G372500		647194421	647219850		42.71	protein_coding
MQTL_4A_3	4A	TraesCS4A02G372600	Hypersensitive induced response protein 4 [Source:UniProtKB/TrEMBL;Acc:C0KTS8]	647276665	647279967		47.23	protein_coding
MQTL_4A_3	4A	TraesCS4A02G372700		647320051	647321491		50.31	protein_coding
MQTL_4A_3	4A	TraesCS4A02G372800		647863453	647864144		45.95	protein_coding
MQTL_4A_3	4A	TraesCS4A02G372900		648133419	648134235		58.75	protein_coding
MQTL_4A_3	4A	TraesCS4A02G373000		648260941	648261809		58.11	protein_coding
MQTL_4A_3	4A	TraesCS4A02G373100		648462016	648463896		39.55	protein_coding
MQTL_4A_3	4A	TraesCS4A02G373200		648654225	648654684		63.7	protein_coding
MQTL_4A_3	4A	TraesCS4A02G373300		648784518	648785110		64.59	protein_coding
MQTL_4A_3	4A	TraesCS4A02G373400		648794180	648795295		57.89	protein_coding
MQTL_4A_3	4A	TraesCS4A02G373500		648874363	648876588		37.6	protein_coding
MQTL_4A_3	4A	TraesCS4A02G373600		648880646	648882928		54.88	protein_coding
MQTL_4A_3	4A	TraesCS4A02G373700		648890436	648893704		45.33	protein_coding
MQTL_4A_3	4A	TraesCS4A02G373800		648894104	648897077		45.76	protein_coding
MQTL_4A_3	4A	TraesCS4A02G373900		648946023	648948379		46.58	protein_coding
MQTL_4A_3	4A	TraesCS4A02G374000		648950295	648951056		62.47	protein_coding
MQTL_4A_3	4A	TraesCS4A02G374200		649007564	649009222		40.81	protein_coding
MQTL_4A_3	4A	TraesCS4A02G374300		649145365	649147026		40.85	protein_coding
MQTL_4A_3	4A	TraesCS4A02G374400		649174843	649175944		42.38	protein_coding
MQTL_4A_3	4A	TraesCS4A02G374500		649184648	649186300		41.02	protein_coding
MQTL_4A_3	4A	TraesCS4A02G374600	ATP-dependent Clp protease proteolytic subunit [Source:UniProtKB/TrEMBL;Acc:A0A341TPH9]	649202511	649206342		44.21	protein_coding
MQTL_4A_3	4A	TraesCS4A02G374700	AT-hook motif nuclear-localized protein [Source:UniProtKB/TrEMBL;Acc:W5DL27]	649427987	649429535		65.91	protein_coding
MQTL_4A_3	4A	TraesCS4A02G375000	Kinesin-like protein [Source:UniProtKB/TrEMBL;Acc:A0A1D5X5I1]	649802920	649811600		41.22	protein_coding
MQTL_4A_3	4A	TraesCS4A02G375100		649894129	649897860		43.84	protein_coding
MQTL_4A_3	4A	TraesCS4A02G375200		649899040	649902738		46.5	protein_coding
MQTL_4A_3	4A	TraesCS4A02G375300		649904073	649908511		42.44	protein_coding
MQTL_4A_3	4A	TraesCS4A02G375400		650041359	650046207		45.29	protein_coding
MQTL_4A_3	4A	TraesCS4A02G375500		650058657	650059016		73.61	protein_coding
MQTL_4A_3	4A	TraesCS4A02G375600		650066597	650073069		41.91	protein_coding
MQTL_4A_3	4A	TraesCS4A02G375700		650074308	650076895		47.95	protein_coding
MQTL_4A_3	4A	TraesCS4A02G375800		650301293	650306037		46.87	protein_coding
MQTL_4A_3	4A	TraesCS4A02G375900		650311820	650314357		63.99	protein_coding
MQTL_4A_3	4A	TraesCS4A02G376000		650367950	650370241		48.17	protein_coding
MQTL_4A_3	4A	TraesCS4A02G376100		650373631	650376281		53.68	protein_coding
MQTL_4A_3	4A	TraesCS4A02G376200		650599016	650602015		45.03	protein_coding
MQTL_4A_3	4A	TraesCS4A02G376300		650657613	650660090		40.56	protein_coding
MQTL_4A_3	4A	TraesCS4A02G376400		650842421	650847794		52.51	protein_coding
MQTL_4A_3	4A	TraesCS4A02G376500		650870217	650872091		55.68	protein_coding
MQTL_4A_3	4A	TraesCS4A02G376600		651346591	651352222		42.77	protein_coding
MQTL_4A_3	4A	TraesCS4A02G376700	Nitrate reductase [Source:UniProtKB/TrEMBL;Acc:A0A341TPK2]	651365942	651370213		52.6	protein_coding
MQTL_4A_3	4A	TraesCS4A02G376800	RBR-type E3 ubiquitin transferase [Source:UniProtKB/TrEMBL;Acc:A0A1D5X8Q5]	651568140	651569615		67.28	protein_coding
MQTL_4A_3	4A	TraesCS4A02G376900		651623778	651627938		47.1	protein_coding
MQTL_4A_3	4A	TraesCS4A02G377000		651637545	651638361		46.76	protein_coding
MQTL_4A_3	4A	TraesCS4A02G377100		651985464	651985862		54.39	protein_coding
MQTL_4A_3	4A	TraesCS4A02G377300		652184300	652187898		47.65	protein_coding
MQTL_4A_3	4A	TraesCS4A02G377500		652849148	652859228		42.15	protein_coding
MQTL_4A_3	4A	TraesCS4A02G377600		653073897	653077037		53.18	protein_coding
MQTL_4A_3	4A	TraesCS4A02G377700		653959382	653960644		54.63	protein_coding
MQTL_4A_3	4A	TraesCS4A02G377800		654057318	654059682		54.88	protein_coding
MQTL_4A_3	4A	TraesCS4A02G377900		655251401	655255149		41.56	protein_coding
MQTL_4A_3	4A	TraesCS4A02G378000		655255412	655257746		48.74	protein_coding
MQTL_4A_3	4A	TraesCS4A02G378100		655258730	655260806		51.85	protein_coding
MQTL_4A_3	4A	TraesCS4A02G378200		655260982	655264234		48.6	protein_coding
MQTL_4A_3	4A	TraesCS4A02G378300		655431817	655436975		47.06	protein_coding
MQTL_4A_3	4A	TraesCS4A02G378400	Mediator of RNA polymerase II transcription subunit 17 [Source:UniProtKB/TrEMBL;Acc:A0A1D5X2K5]	655623729	655627496		51.09	protein_coding
MQTL_4A_3	4A	TraesCS4A02G378500		656029365	656031374		49.55	protein_coding
MQTL_4A_3	4A	TraesCS4A02G378600		656149091	656150358		43.53	protein_coding
MQTL_4A_3	4A	TraesCS4A02G378700		656249761	656250309		56.28	protein_coding
MQTL_4A_3	4A	TraesCS4A02G378800		656250415	656250909		48.69	protein_coding
MQTL_4A_3	4A	TraesCS4A02G378900		656480235	656481155		50.05	protein_coding
MQTL_4A_3	4A	TraesCS4A02G379000		656498242	656500730		47.41	protein_coding
MQTL_4A_3	4A	TraesCS4A02G379100		656707892	656708563		50.45	protein_coding
MQTL_4A_3	4A	TraesCS4A02G379200		656747149	656749198		48.29	protein_coding
MQTL_4A_4	4A	TraesCS4A02G474600		733760057	733762355		57.89	protein_coding
MQTL_4A_4	4A	TraesCS4A02G473900		733670552	733672307		56.83	protein_coding
MQTL_4A_4	4A	TraesCS4A02G474300	Site-determining protein [Source:UniProtKB/TrEMBL;Acc:A0A1D5X830]	733712295	733714594		54.39	protein_coding
MQTL_4A_4	4A	TraesCS4A02G474900		733999524	734002546		45.29	protein_coding
MQTL_4A_4	4A	TraesCS4A02G476000		734625513	734652037		43.52	protein_coding
MQTL_4A_4	4A	TraesCS4A02G472900		732919817	732920113		67.68	protein_coding
MQTL_4A_4	4A	TraesCS4A02G473200		733388562	733390031		68.37	protein_coding
MQTL_4A_4	4A	TraesCS4A02G475900		734581845	734587928		42.21	protein_coding
MQTL_4A_4	4A	TraesCS4A02G474800		733989941	733994648		41.23	protein_coding
MQTL_4A_4	4A	TraesCS4A02G475300		734287521	734289666		42.08	protein_coding
MQTL_4A_4	4A	TraesCS4A02G475400		734384798	734389060		42.86	protein_coding
MQTL_4A_4	4A	TraesCS4A02G475600		734445396	734447094		44.79	protein_coding
MQTL_4A_4	4A	TraesCS4A02G476300		734872932	734882760		42.39	protein_coding
MQTL_4A_4	4A	TraesCS4A02G472800		732813572	732815242		59.25	protein_coding
MQTL_4A_4	4A	TraesCS4A02G474200		733705236	733711789		46.52	protein_coding
MQTL_4A_4	4A	TraesCS4A02G475100		734050475	734053813		44.38	protein_coding
MQTL_4A_4	4A	TraesCS4A02G472400	WAT1-related protein [Source:UniProtKB/TrEMBL;Acc:W5DSQ4]	732769817	732771721		60.05	protein_coding
MQTL_4A_4	4A	TraesCS4A02G475800		734577676	734579857		40.74	protein_coding
MQTL_4A_4	4A	TraesCS4A02G472700		732788530	732789451		60.74	protein_coding
MQTL_4A_4	4A	TraesCS4A02G474500		733746024	733749121		45.48	protein_coding
MQTL_4A_4	4A	TraesCS4A02G473700		733631359	733631800		40.72	protein_coding
MQTL_4A_4	4A	TraesCS4A02G473800		733638666	733640450		53.39	protein_coding
MQTL_4A_4	4A	TraesCS4A02G476100		734729967	734734889		43.02	protein_coding
MQTL_4A_4	4A	TraesCS4A02G475700		734481412	734484647		40.64	protein_coding
MQTL_4A_4	4A	TraesCS4A02G472600		732778803	732781271		50.63	protein_coding
MQTL_4A_4	4A	TraesCS4A02G474100		733695945	733700152		44.27	protein_coding
MQTL_4A_4	4A	TraesCS4A02G474400		733741397	733743053		53.05	protein_coding
MQTL_4A_4	4A	TraesCS4A02G475200		734101756	734108378		43.54	protein_coding
MQTL_4A_4	4A	TraesCS4A02G473400		733430875	733433950		45.57	protein_coding
MQTL_4A_4	4A	TraesCS4A02G472500	Ferredoxin--NADP reductase, chloroplastic [Source:UniProtKB/TrEMBL;Acc:A0A1D5X268]	732771648	732774321		50.41	protein_coding
MQTL_4A_4	4A	TraesCS4A02G475000		734016505	734019100		37.79	protein_coding
MQTL_4A_4	4A	TraesCS4A02G474700		733925074	733930454		43.77	protein_coding
MQTL_4A_4	4A	TraesCS4A02G473600		733604168	733606057		65.13	protein_coding
MQTL_4A_4	4A	TraesCS4A02G473500		733558566	733560415		53.41	protein_coding
MQTL_4A_4	4A	TraesCS4A02G473000		732959545	732977556		48.52	protein_coding
MQTL_4A_4	4A	TraesCS4A02G476400		734917472	734920300		43.58	protein_coding
MQTL_4A_4	4A	TraesCS4A02G474000	GS-4A [Source:UniProtKB/TrEMBL;Acc:A0A1D5X822]	733693080	733695651		49.14	protein_coding
MQTL_4A_4	4A	TraesCS4A02G475500		734432379	734434565		41.88	protein_coding
MQTL_4A_4	4A	TraesCS4A02G476200		734876054	734879430		42.85	protein_coding
MQTL_4A_4	4A	TraesCS4A02G473100		733118532	733118717		55.38	protein_coding
MQTL_4A_4	4A	TraesCS4A02G473300		733420749	733423532		59.38	protein_coding
MQTL_4A_4	4A	ENSRNA050023719	Plant signal recognition particle RNA	733000916	733001219	Plant_SRP	60.2	SRP_RNA
MQTL_4A_4	4A	ENSRNA050023720	Plant signal recognition particle RNA	732970944	732971247	Plant_SRP	60.86	SRP_RNA
MQTL_4A_4	4A	ENSRNA050023721	Plant signal recognition particle RNA	732972956	732973259	Plant_SRP	61.51	SRP_RNA
MQTL_4A_4	4A	ENSRNA050023722	Plant signal recognition particle RNA	733119998	733120301	Plant_SRP	58.55	SRP_RNA
MQTL_4A_4	4A	ENSRNA050023723	Plant signal recognition particle RNA	733060184	733060487	Plant_SRP	59.54	SRP_RNA
MQTL_4A_4	4A	ENSRNA050023724	Plant signal recognition particle RNA	732968124	732968427	Plant_SRP	59.87	SRP_RNA
MQTL_4A_4	4A	ENSRNA050023725	Plant signal recognition particle RNA	732905668	732905971	Plant_SRP	59.21	SRP_RNA
MQTL_4A_4	4A	ENSRNA050023726	Plant signal recognition particle RNA	732998403	732998708	Plant_SRP	59.8	SRP_RNA
MQTL_4A_4	4A	ENSRNA050023728	Plant signal recognition particle RNA	733245030	733245333	Plant_SRP	59.21	SRP_RNA
MQTL_4A_4	4A	ENSRNA050023729	Plant signal recognition particle RNA	732961995	732962297	Plant_SRP	58.75	SRP_RNA
MQTL_4A_4	4A	ENSRNA050023730	Plant signal recognition particle RNA	732964649	732964952	Plant_SRP	57.89	SRP_RNA
MQTL_4A_4	4A	ENSRNA050023731	Plant signal recognition particle RNA	732980793	732981097	Plant_SRP	57.38	SRP_RNA
MQTL_4A_4	4A	ENSRNA050023732	Plant signal recognition particle RNA	732986112	732986415	Plant_SRP	56.91	SRP_RNA
MQTL_4A_4	4A	ENSRNA050023733	Plant signal recognition particle RNA	732992708	732992987	Plant_SRP	59.64	SRP_RNA
MQTL_4A_4	4A	ENSRNA050023734	Plant signal recognition particle RNA	733242150	733242534	Plant_SRP	58.96	SRP_RNA
MQTL_4A_4	4A	ENSRNA050023735	Plant signal recognition particle RNA	732982960	732983239	Plant_SRP	59.64	SRP_RNA
MQTL_4A_4	4A	ENSRNA050023736	Plant signal recognition particle RNA	733122526	733122776	Plant_SRP	59.76	SRP_RNA
MQTL_4A_4	4A	ENSRNA050023737	Plant signal recognition particle RNA	733062712	733062961	Plant_SRP	58.8	SRP_RNA

## Sheet: 4B
MQTL	Chr No	Gene stable ID	Gene description	Gene start (bp)	Gene end (bp)	Gene name	Gene % GC content	Gene type
MQTL_4B_1	4B	TraesCS4B02G312400		602038622	602039362		62.89	protein_coding
MQTL_4B_1	4B	TraesCS4B02G312600		602448691	602450598		62.89	protein_coding
MQTL_4B_1	4B	TraesCS4B02G312900		602698430	602698756		63.61	protein_coding
MQTL_4B_1	4B	TraesCS4B02G313000		602781247	602785271		45.32	protein_coding
MQTL_4B_1	4B	TraesCS4B02G313055		602893139	602893615		65.2	protein_coding
MQTL_4B_1	4B	TraesCS4B02G313100		603025686	603026165		61.67	protein_coding
MQTL_4B_1	4B	TraesCS4B02G313200		603037996	603038475		63.96	protein_coding
MQTL_4B_1	4B	TraesCS4B02G313300		603144552	603144977		64.08	protein_coding
MQTL_4B_1	4B	TraesCS4B02G313400		603148473	603148898		65.73	protein_coding
MQTL_4B_1	4B	TraesCS4B02G313500		603166175	603166910		57.88	protein_coding
MQTL_4B_1	4B	TraesCS4B02G313600		603166967	603170050		46.63	protein_coding
MQTL_4B_1	4B	TraesCS4B02G313700		603185178	603190059		49.82	protein_coding
MQTL_4B_1	4B	TraesCS4B02G313800	Cytokinin riboside 5'-monophosphate phosphoribohydrolase [Source:UniProtKB/TrEMBL;Acc:A0A1D6DE67]	603516739	603520960		49.27	protein_coding
MQTL_4B_1	4B	TraesCS4B02G313900		603999906	604005704		41.21	protein_coding
MQTL_4B_1	4B	TraesCS4B02G314000	EMB1691 [Source:Projected from Arabidopsis thaliana (AT4G09980) UniProtKB/TrEMBL;Acc:A0A178V0G2]	604047937	604053870		45.18	protein_coding
MQTL_4B_1	4B	TraesCS4B02G314100		604054165	604056125		43.85	protein_coding
MQTL_4B_1	4B	TraesCS4B02G314200	Tubulin-folding cofactor C [Source:Projected from Arabidopsis thaliana (AT4G39920) UniProtKB/Swiss-Prot;Acc:Q9SMR2]	604057163	604058969		54.84	protein_coding
MQTL_4B_1	4B	TraesCS4B02G314300	Glycosyltransferase [Source:UniProtKB/TrEMBL;Acc:A0A1D5XNC5]	604139307	604140767		68.04	protein_coding
MQTL_4B_1	4B	ENSRNA050020612	U2 spliceosomal RNA	604141380	604141575	U2	47.96	snRNA
MQTL_4B_1	4B	TraesCS4B02G314400		604141499	604141609		43.24	protein_coding
MQTL_4B_1	4B	TraesCS4B02G314500		604143984	604144205		59.91	protein_coding
MQTL_4B_1	4B	TraesCS4B02G314600		604145048	604149423		44.86	protein_coding
MQTL_4B_1	4B	TraesCS4B02G314700		604150480	604151788		70.21	protein_coding
MQTL_4B_1	4B	TraesCS4B02G314800		604201801	604203302		54.26	protein_coding
MQTL_4B_1	4B	TraesCS4B02G314900		604203797	604206975		44.51	protein_coding
MQTL_4B_1	4B	TraesCS4B02G315000		604443525	604443899		70.13	protein_coding
MQTL_4B_1	4B	TraesCS4B02G315100		604532120	604533458		61.61	protein_coding
MQTL_4B_1	4B	TraesCS4B02G315200		604549411	604551256		62.03	protein_coding
MQTL_4B_1	4B	TraesCS4B02G315300	Mitogen-activated protein kinase kinase 6 [Source:Projected from Arabidopsis thaliana (AT5G56580) UniProtKB/Swiss-Prot;Acc:Q9FJV0]	604681934	604696971		42.06	protein_coding
MQTL_4B_1	4B	TraesCS4B02G315400	Calmodulin-binding receptor-like cytoplasmic kinase 2 [Source:Projected from Arabidopsis thaliana (AT4G00330) UniProtKB/Swiss-Prot;Acc:Q8VZJ9]	604877284	604880717		46.33	protein_coding
MQTL_4B_1	4B	TraesCS4B02G315500		604888285	604888680		44.44	protein_coding
MQTL_4B_1	4B	TraesCS4B02G315600		605169239	605172598		48.63	protein_coding
MQTL_4B_1	4B	TraesCS4B02G315700		605278997	605279545		70.49	protein_coding
MQTL_4B_1	4B	TraesCS4B02G315800		605397066	605398811		63.29	protein_coding
MQTL_4B_1	4B	TraesCS4B02G315900	Sulfotransferase [Source:UniProtKB/TrEMBL;Acc:W5E7A8]	605517236	605518808		56.71	protein_coding
MQTL_4B_1	4B	TraesCS4B02G316100	LOB domain-containing protein 33 [Source:Projected from Arabidopsis thaliana (AT5G06080) UniProtKB/Swiss-Prot;Acc:Q9LHS8]	605682776	605683517		68.06	protein_coding
MQTL_4B_1	4B	TraesCS4B02G316200	ASYMMETRIC LEAVES2 (AS2)/LATERAL ORGAN BOUNDARIES (LOB) domain transcription factor, Crown root formatio [Source: Projected from Oryza sativa (Os03g0149100)]	605691920	605693239		57.65	protein_coding
MQTL_4B_1	4B	TraesCS4B02G316300		605828696	605831894		44.55	protein_coding
MQTL_4B_1	4B	TraesCS4B02G316400	WAT1-related protein [Source:UniProtKB/TrEMBL;Acc:A0A341UBT4]	605930819	605933060		56.87	protein_coding
MQTL_4B_1	4B	TraesCS4B02G316500		605939265	605943067		48.05	protein_coding
MQTL_4B_1	4B	TraesCS4B02G316600		606181272	606182758		62.54	protein_coding
MQTL_4B_1	4B	TraesCS4B02G316700		606552922	606555581		59.17	protein_coding
MQTL_4B_1	4B	TraesCS4B02G316800		606755147	606755515		68.02	protein_coding
MQTL_4B_1	4B	TraesCS4B02G316900	Phosphate transporter protein [Source:UniProtKB/TrEMBL;Acc:A0A0E3G8K2]	606764514	606766528		61.69	protein_coding
MQTL_4B_1	4B	TraesCS4B02G317000	Phosphate transporter protein [Source:UniProtKB/TrEMBL;Acc:A0A0E3IET8]	606816672	606818496		56.88	protein_coding
MQTL_4B_1	4B	TraesCS4B02G317100	Phosphate transporter protein [Source:UniProtKB/TrEMBL;Acc:A0A0E3IEQ5]	606866119	606867696		59	protein_coding
MQTL_4B_1	4B	TraesCS4B02G317200	Phosphate transporter protein [Source:UniProtKB/TrEMBL;Acc:W5E578]	606907389	606909200		57.01	protein_coding
MQTL_4B_1	4B	TraesCS4B02G317300		606915221	606921429		42.37	protein_coding
MQTL_4B_1	4B	TraesCS4B02G317400		607278535	607286749		41.28	protein_coding
MQTL_4B_1	4B	TraesCS4B02G317500		607287454	607288456		50.55	protein_coding
MQTL_4B_1	4B	TraesCS4B02G317600		607288631	607289140		72.35	protein_coding
MQTL_4B_1	4B	TraesCS4B02G317700		607290121	607291117		64.39	protein_coding
MQTL_4B_1	4B	TraesCS4B02G317800		607432590	607438499		44.08	protein_coding
MQTL_4B_1	4B	TraesCS4B02G317900		607841692	607844537		45.92	protein_coding
MQTL_4B_1	4B	TraesCS4B02G318000	Beta-carotene hydroxylase B2 [Source:UniProtKB/TrEMBL;Acc:K7XR41]	608623469	608625598		61.5	protein_coding
MQTL_4B_1	4B	TraesCS4B02G318100		608655884	608656560		38.11	protein_coding
MQTL_4B_1	4B	TraesCS4B02G318200		608669212	608673751		40.64	protein_coding
MQTL_4B_1	4B	TraesCS4B02G318300		608942139	608945525		45.53	protein_coding
MQTL_4B_1	4B	TraesCS4B02G318400		608966570	608970682		50.09	protein_coding
MQTL_4B_1	4B	TraesCS4B02G318500		608976514	608980908		43.87	protein_coding
MQTL_4B_1	4B	TraesCS4B02G318600		609313597	609317830		39.4	protein_coding
MQTL_4B_1	4B	TraesCS4B02G318700	DUF21 domain-containing protein At5g52790 [Source:Projected from Arabidopsis thaliana (AT5G52790) UniProtKB/Swiss-Prot;Acc:Q9LTD8]	609406584	609412691		42.24	protein_coding
MQTL_4B_1	4B	TraesCS4B02G318800		609426176	609429265		56.28	protein_coding
MQTL_4B_1	4B	TraesCS4B02G318900		609474210	609479148		46.78	protein_coding
MQTL_4B_1	4B	TraesCS4B02G319000		609487063	609490663		45.54	protein_coding
MQTL_4B_1	4B	TraesCS4B02G319100		609495357	609498836		47.05	protein_coding
MQTL_4B_1	4B	TraesCS4B02G319200		609505303	609510574		41.79	protein_coding
MQTL_4B_1	4B	TraesCS4B02G319300		609512763	609516685		43.77	protein_coding
MQTL_4B_1	4B	TraesCS4B02G319400		609575097	609575483		69.25	protein_coding
MQTL_4B_1	4B	TraesCS4B02G319500		610244063	610244482		67.86	protein_coding
MQTL_4B_1	4B	TraesCS4B02G319600		610407283	610409645		54.59	protein_coding
MQTL_4B_1	4B	TraesCS4B02G319700		610434568	610435485		69.06	protein_coding
MQTL_4B_1	4B	TraesCS4B02G319800		610561863	610563584		56.91	protein_coding
MQTL_4B_1	4B	TraesCS4B02G319900	Non-specific serine/threonine protein kinase [Source:UniProtKB/TrEMBL;Acc:A0A1D5XN49]	611018334	611022561		42.81	protein_coding
MQTL_4B_1	4B	TraesCS4B02G320100		611320027	611320980		61.53	protein_coding
MQTL_4B_1	4B	TraesCS4B02G320200		611424977	611426602		44.83	protein_coding
MQTL_4B_1	4B	TraesCS4B02G320300		611550707	611558121		45.22	protein_coding
MQTL_4B_1	4B	ENSRNA050019878	Eukaryotic large subunit ribosomal RNA	611710857	611711168	LSU_rRNA_eukarya	51.28	rRNA
MQTL_4B_1	4B	TraesCS4B02G320400		611852547	611855239		58.23	protein_coding
MQTL_4B_1	4B	TraesCS4B02G320500		611856043	611861548		43.41	protein_coding
MQTL_4B_1	4B	TraesCS4B02G320600		612024567	612027930		54.79	protein_coding
MQTL_4B_1	4B	TraesCS4B02G320700		612028016	612028900		59.21	protein_coding
MQTL_4B_1	4B	ENSRNA050011411	tRNA-Asn for anticodon GUU	612029779	612029852	tRNA-Asn	56.76	tRNA
MQTL_4B_1	4B	TraesCS4B02G320800		612177187	612178467		37.47	protein_coding
MQTL_4B_1	4B	TraesCS4B02G320900		612209038	612210819		38.95	protein_coding
MQTL_4B_1	4B	TraesCS4B02G321000		612213462	612220804		40.62	protein_coding
MQTL_4B_1	4B	TraesCS4B02G321100		612250435	612254084		43.12	protein_coding
MQTL_4B_1	4B	TraesCS4B02G321200		612259916	612261542		68.78	protein_coding
MQTL_4B_1	4B	TraesCS4B02G321300		612262071	612284007		38.84	protein_coding
MQTL_4B_1	4B	TraesCS4B02G321400		612324072	612325124		62.96	protein_coding
MQTL_4B_1	4B	TraesCS4B02G321500	DNA polymerase delta small subunit [Source:Projected from Arabidopsis thaliana (AT2G42120) UniProtKB/TrEMBL;Acc:F4IM00]	612331312	612340081		44.88	protein_coding
MQTL_4B_1	4B	TraesCS4B02G321700		612498661	612499386		44.9	protein_coding
MQTL_4B_1	4B	TraesCS4B02G321800	Calcium-dependent protein kinase, isoform 11 (EC 2.7.1.-) (CDPK 11) [Source: Projected from Oryza sativa (Os03g0128700)]	612759007	612763642		41.96	protein_coding
MQTL_4B_1	4B	TraesCS4B02G321900		612759860	612765476		47.28	protein_coding
MQTL_4B_1	4B	TraesCS4B02G322000		612842636	612847137		39.32	protein_coding
MQTL_4B_1	4B	TraesCS4B02G322100	MLO-like protein [Source:UniProtKB/TrEMBL;Acc:A0A341UIF5]	612855666	612873425		52.78	protein_coding
MQTL_4B_1	4B	TraesCS4B02G322200		612876650	612877884		60.32	protein_coding
MQTL_4B_1	4B	TraesCS4B02G322300		613031990	613041407		42.43	protein_coding
MQTL_4B_1	4B	TraesCS4B02G322400		613143237	613145211		54.73	protein_coding
MQTL_4B_1	4B	TraesCS4B02G322500	Dolichyl-diphosphooligosaccharide--protein glycosyltransferase subunit 1 [Source:UniProtKB/TrEMBL;Acc:W5E443]	613150087	613155041		41.74	protein_coding
MQTL_4B_1	4B	TraesCS4B02G322600		613155188	613158144		44.2	protein_coding
MQTL_4B_1	4B	TraesCS4B02G322700	MLO-like protein [Source:UniProtKB/TrEMBL;Acc:A0A1D5XJZ2]	613157952	613160922		54.09	protein_coding
MQTL_4B_1	4B	TraesCS4B02G322800		613315969	613318295		49.76	protein_coding
MQTL_4B_1	4B	TraesCS4B02G322900	Ribonuclease II family protein [Source:Projected from Arabidopsis thaliana (AT2G17510) UniProtKB/TrEMBL;Acc:F4INI6]	613317681	613327825		41.07	protein_coding
MQTL_4B_1	4B	TraesCS4B02G323000	Glyceraldehyde-3-phosphate dehydrogenase [Source:UniProtKB/TrEMBL;Acc:A0A1D5XJY0]	613374314	613376834		59.58	protein_coding
MQTL_4B_1	4B	TraesCS4B02G323100	Glycosyltransferase [Source:UniProtKB/TrEMBL;Acc:A0A1D5XG89]	613699705	613702187		55.42	protein_coding
MQTL_4B_1	4B	TraesCS4B02G323200		613714927	613715175		66.67	protein_coding
MQTL_4B_1	4B	TraesCS4B02G323300	MYB3 [Source:UniProtKB/TrEMBL;Acc:A0A1D5XG87]	613753689	613754765		59.05	protein_coding
MQTL_4B_1	4B	TraesCS4B02G323400		613905713	613906024		70.83	protein_coding
MQTL_4B_1	4B	TraesCS4B02G323500	Cytochrome c-type biogenesis protein [Source:UniProtKB/TrEMBL;Acc:A0A1D5XG82]	613907130	613912305		40.53	protein_coding
MQTL_4B_1	4B	TraesCS4B02G323600		614056366	614066557		54.77	protein_coding
MQTL_4B_1	4B	TraesCS4B02G323700		614059189	614062271		65.55	protein_coding
MQTL_4B_1	4B	TraesCS4B02G323800		614154335	614159258		45.09	protein_coding
MQTL_4B_1	4B	ENSRNA050019879	Small nucleolar RNA R44/J54/Z268 family	614258972	614259061	snoR44_J54	42.22	snoRNA
MQTL_4B_1	4B	ENSRNA050019880	Small nucleolar RNA Z152/R70/R12/	614259977	614260071	snoZ152	44.21	snoRNA
MQTL_4B_1	4B	TraesCS4B02G323900		614719604	614721885		64.5	protein_coding
MQTL_4B_1	4B	TraesCS4B02G324000		615133747	615134484		56.1	protein_coding
MQTL_4B_1	4B	TraesCS4B02G324100		615149735	615149983		70.28	protein_coding
MQTL_4B_1	4B	TraesCS4B02G324200		615192101	615195318		47.83	protein_coding
MQTL_4B_1	4B	TraesCS4B02G324300		615245483	615254657		47.34	protein_coding
MQTL_4B_1	4B	TraesCS4B02G324400		615336121	615338965		46.99	protein_coding
MQTL_4B_1	4B	TraesCS4B02G324500		615556773	615563195		44.62	protein_coding
MQTL_4B_1	4B	TraesCS4B02G324600		615710807	615711566		64.34	protein_coding
MQTL_4B_1	4B	TraesCS4B02G324800		615772879	615773246		70.92	protein_coding
MQTL_4B_1	4B	TraesCS4B02G324900		615773183	615781940		53.7	protein_coding
MQTL_4B_1	4B	TraesCS4B02G325000		615782379	615784251		44.53	protein_coding
MQTL_4B_1	4B	TraesCS4B02G325100	Hypersensitive response protein [Source:UniProtKB/TrEMBL;Acc:A5HE90]	615829048	615834070		41.11	protein_coding
MQTL_4B_1	4B	TraesCS4B02G325200		615834623	615835040		47.85	protein_coding
MQTL_4B_1	4B	TraesCS4B02G325300		616270150	616274971		44.07	protein_coding
MQTL_4B_1	4B	TraesCS4B02G325400		616303987	616304794		68.94	protein_coding
MQTL_4B_1	4B	TraesCS4B02G325500		616305024	616310542		52.04	protein_coding
MQTL_4B_1	4B	TraesCS4B02G325600		616735574	616736753		62.12	protein_coding
MQTL_4B_1	4B	TraesCS4B02G325700		616967466	616968769		62.12	protein_coding
MQTL_4B_1	4B	TraesCS4B02G325800	Catalase [Source:UniProtKB/TrEMBL;Acc:A0A1D5XGM1]	616987050	616991167		53.42	protein_coding
MQTL_4B_1	4B	TraesCS4B02G325900		616996675	617004496		45.78	protein_coding
MQTL_4B_1	4B	TraesCS4B02G326000		617280163	617285430		41.63	protein_coding
MQTL_4B_1	4B	TraesCS4B02G326100		617286146	617289206		43.81	protein_coding
MQTL_4B_1	4B	TraesCS4B02G326200	Solute carrier family 40 protein [Source:UniProtKB/TrEMBL;Acc:A0A341UIL5]	617325466	617333691		49.98	protein_coding
MQTL_4B_1	4B	TraesCS4B02G326400		617379778	617382696		47.24	protein_coding
MQTL_4B_1	4B	TraesCS4B02G326500		617403634	617404164		45.95	protein_coding
MQTL_4B_1	4B	TraesCS4B02G326600		617424022	617424397		48.4	protein_coding
MQTL_4B_1	4B	TraesCS4B02G326700	Signal recognition particle 43 kDa protein, chloroplastic [Source:Projected from Arabidopsis thaliana (AT2G47450) UniProtKB/Swiss-Prot;Acc:O22265]	617437269	617438450		72.25	protein_coding
MQTL_4B_1	4B	TraesCS4B02G326800		617624144	617628553		51.25	protein_coding
MQTL_4B_1	4B	TraesCS4B02G326900		617765022	617767228		57.82	protein_coding
MQTL_4B_1	4B	TraesCS4B02G327000		617857258	617859506		49.36	protein_coding
MQTL_4B_1	4B	TraesCS4B02G327100		618074542	618075935		60.4	protein_coding
MQTL_4B_1	4B	TraesCS4B02G327200		618157053	618159913		57.46	protein_coding
MQTL_4B_1	4B	TraesCS4B02G327300		618226201	618227679		51.72	protein_coding
MQTL_4B_1	4B	TraesCS4B02G327400		618250702	618252293		49.69	protein_coding
MQTL_4B_1	4B	TraesCS4B02G327500		618347171	618348406		69.09	protein_coding
MQTL_4B_1	4B	TraesCS4B02G327700		618587670	618588742		52.47	protein_coding
MQTL_4B_1	4B	TraesCS4B02G327800		618587679	618595742		51.64	protein_coding
MQTL_4B_1	4B	TraesCS4B02G327900		618614356	618614751		52.27	protein_coding
MQTL_4B_1	4B	TraesCS4B02G328000	Alpha-amylase/trypsin inhibitor CM16 [Source:UniProtKB/Swiss-Prot;Acc:P16159]	618646955	618647906		48.63	protein_coding
MQTL_4B_1	4B	TraesCS4B02G328100	Alpha amylase inhibitor protein [Source:UniProtKB/TrEMBL;Acc:Q53YX8]	618654367	618654873		59.57	protein_coding
MQTL_4B_1	4B	TraesCS4B02G328200		619075081	619080315		45.58	protein_coding
MQTL_4B_1	4B	TraesCS4B02G328300		619222702	619225022		49.33	protein_coding
MQTL_4B_1	4B	TraesCS4B02G328400		619363496	619367707		56.36	protein_coding
MQTL_4B_1	4B	TraesCS4B02G328500		619443660	619450112		36.45	protein_coding
MQTL_4B_1	4B	TraesCS4B02G328600		619588582	619590024		61.19	protein_coding
MQTL_4B_1	4B	TraesCS4B02G328700		619658148	619659540		60.3	protein_coding
MQTL_4B_1	4B	TraesCS4B02G328800		619773422	619774985		58.31	protein_coding
MQTL_4B_1	4B	TraesCS4B02G328900		619786538	619788033		58.82	protein_coding
MQTL_4B_1	4B	TraesCS4B02G329000		619808325	619809833		43.01	protein_coding
MQTL_4B_1	4B	TraesCS4B02G329100		619934398	619935858		59.82	protein_coding
MQTL_4B_1	4B	TraesCS4B02G329200		619988862	619989804		52.17	protein_coding
MQTL_4B_1	4B	TraesCS4B02G329300		620029100	620029801		63.39	protein_coding
MQTL_4B_1	4B	TraesCS4B02G329400		620050068	620055121		45.67	protein_coding
MQTL_4B_1	4B	TraesCS4B02G329500	Peptidoglycan-binding Lysin subgroup domain containing protein [Source: Projected from Oryza sativa (Os03g0133400)]	620056284	620061823		49.06	protein_coding
MQTL_4B_1	4B	TraesCS4B02G329700		620945130	620947084		63.68	protein_coding
MQTL_4B_1	4B	TraesCS4B02G329800		620965591	620968223		57.31	protein_coding
MQTL_4B_1	4B	TraesCS4B02G329900		620969694	620971759		55.95	protein_coding
MQTL_4B_1	4B	TraesCS4B02G330000		621074407	621095767		45.03	protein_coding
MQTL_4B_1	4B	TraesCS4B02G330100		621189275	621191701		63.16	protein_coding
MQTL_4B_1	4B	TraesCS4B02G330200		621279403	621281217		65.79	protein_coding
MQTL_4B_1	4B	TraesCS4B02G330300		621326837	621332216		42.86	protein_coding
MQTL_4B_1	4B	TraesCS4B02G330400		621429665	621437200		43.02	protein_coding
MQTL_4B_1	4B	TraesCS4B02G330500		621438434	621441003		64.47	protein_coding
MQTL_4B_1	4B	TraesCS4B02G330600		621667176	621669677		42.89	protein_coding
MQTL_4B_1	4B	TraesCS4B02G330700		621671148	621673434		63.75	protein_coding
MQTL_4B_1	4B	TraesCS4B02G330800		621674219	621675854		58.44	protein_coding
MQTL_4B_1	4B	TraesCS4B02G330900		621678745	621680030		56.77	protein_coding
MQTL_4B_1	4B	TraesCS4B02G331000		621705614	621707323		46.43	protein_coding
MQTL_4B_1	4B	TraesCS4B02G331100		621713481	621714697		53.99	protein_coding
MQTL_4B_1	4B	TraesCS4B02G331200		621751919	621753288		69.56	protein_coding
MQTL_4B_1	4B	TraesCS4B02G331300		621818915	621821849		52.74	protein_coding
MQTL_4B_1	4B	TraesCS4B02G331400		621944896	621949676		38.07	protein_coding
MQTL_4B_1	4B	TraesCS4B02G331500		621951586	621965998		41.89	protein_coding
MQTL_4B_1	4B	TraesCS4B02G331700		621985138	621985839		60.83	protein_coding
MQTL_4B_1	4B	ENSRNA050019805	microRNA MIR171_1	622071693	622071800	MIR171_1	60.19	pre_miRNA
MQTL_4B_1	4B	TraesCS4B02G331800	AT5G66055 protein [Source:Projected from Arabidopsis thaliana (AT5G66055) UniProtKB/TrEMBL;Acc:B9DF91]	622112556	622116570		44.31	protein_coding
MQTL_4B_1	4B	TraesCS4B02G331900		622333584	622334878		55.52	protein_coding
MQTL_4B_1	4B	TraesCS4B02G332000		622476321	622478648		48.93	protein_coding
MQTL_4B_1	4B	TraesCS4B02G332100		622488625	622488846		59.01	protein_coding
MQTL_4B_1	4B	TraesCS4B02G332200		622501633	622502280		46.91	protein_coding
MQTL_4B_1	4B	TraesCS4B02G332300		622770939	622784063		39.39	protein_coding
MQTL_4B_1	4B	TraesCS4B02G332400		623022856	623024549		43.33	protein_coding
MQTL_4B_1	4B	TraesCS4B02G332500		623061194	623063414		51.63	protein_coding
MQTL_4B_1	4B	TraesCS4B02G332600	Methyltransferase [Source:UniProtKB/TrEMBL;Acc:A0A1D5XHI6]	623163542	623166788		53.99	protein_coding
MQTL_4B_1	4B	TraesCS4B02G332700		623224664	623225612		55.01	protein_coding
MQTL_4B_1	4B	TraesCS4B02G332800	Group3 late embryogenesis abundant protein [Source:UniProtKB/TrEMBL;Acc:A7VL25]	623226593	623227518		51.19	protein_coding
MQTL_4B_1	4B	TraesCS4B02G332900		623317678	623318310		46.29	protein_coding
MQTL_4B_1	4B	ENSRNA050019804	Group II catalytic intron	623333535	623333673	Intron_gpII	51.8	sense_intronic
MQTL_4B_1	4B	TraesCS4B02G333100		623346151	623346385		46.81	protein_coding
MQTL_4B_1	4B	TraesCS4B02G333200		623643277	623646933		33.72	protein_coding
MQTL_4B_1	4B	TraesCS4B02G333300		623785824	623787646		37.08	protein_coding
MQTL_4B_1	4B	TraesCS4B02G333400		623953628	623957023		36.22	protein_coding
MQTL_4B_1	4B	TraesCS4B02G333500		624523609	624529608		42.57	protein_coding
MQTL_4B_1	4B	TraesCS4B02G333600		624737206	624738699		41.93	protein_coding
MQTL_4B_1	4B	TraesCS4B02G333700		624861163	624863068		63.54	protein_coding
MQTL_4B_1	4B	TraesCS4B02G333800		624871166	624871803		64.73	protein_coding
MQTL_4B_1	4B	TraesCS4B02G333900		625073249	625075558		44.89	protein_coding
MQTL_4B_1	4B	ENSRNA050011409	tRNA-Pro for anticodon AGG	625077156	625077227	tRNA-Pro	54.17	tRNA
MQTL_4B_1	4B	TraesCS4B02G334000	At1g76060 [Source:Projected from Arabidopsis thaliana (AT1G76060) UniProtKB/TrEMBL;Acc:Q63Z96]	625118770	625119268		78.16	protein_coding
MQTL_4B_1	4B	TraesCS4B02G334100	Pentatricopeptide repeat-containing protein At4g35130, chloroplastic [Source:Projected from Arabidopsis thaliana (AT4G35130) UniProtKB/Swiss-Prot;Acc:O49619]	625119942	625122311		55.65	protein_coding
MQTL_4B_1	4B	TraesCS4B02G334200		625223909	625225561		46.1	protein_coding
MQTL_4B_1	4B	TraesCS4B02G334300		625330683	625333777		39.06	protein_coding
MQTL_4B_1	4B	TraesCS4B02G334400		625334283	625337175		38.96	protein_coding
MQTL_4B_1	4B	TraesCS4B02G334500		625380655	625382966		63.67	protein_coding
MQTL_4B_1	4B	TraesCS4B02G334600		625401325	625402347		63.34	protein_coding
MQTL_4B_1	4B	TraesCS4B02G334700		625530701	625532372		61.78	protein_coding
MQTL_4B_1	4B	TraesCS4B02G334800		625961349	625964331		43.35	protein_coding
MQTL_4B_1	4B	TraesCS4B02G334900		625971468	625977021		42.47	protein_coding
MQTL_4B_1	4B	TraesCS4B02G335100	Aconitate hydratase [Source:UniProtKB/TrEMBL;Acc:A0A341U8D8]	626007336	626012023		41.47	protein_coding
MQTL_4B_1	4B	TraesCS4B02G335200		626068045	626069037		55.69	protein_coding
MQTL_4B_1	4B	TraesCS4B02G335300		626071598	626074498		41.81	protein_coding
MQTL_4B_1	4B	TraesCS4B02G335400		626409284	626410896		52.32	protein_coding
MQTL_4B_1	4B	TraesCS4B02G335500		627318288	627322521		50.38	protein_coding
MQTL_4B_1	4B	TraesCS4B02G335600		627322881	627327060		46.39	protein_coding
MQTL_4B_1	4B	TraesCS4B02G335800	CSC1-like protein At4g35870 [Source:Projected from Arabidopsis thaliana (AT4G35870) UniProtKB/Swiss-Prot;Acc:Q9SZT4]	627519072	627524699		44.85	protein_coding
MQTL_4B_1	4B	TraesCS4B02G335900		627554562	627556146		67.95	protein_coding
MQTL_4B_1	4B	TraesCS4B02G336000		627811471	627813100		67.06	protein_coding
MQTL_4B_1	4B	TraesCS4B02G336100	Mitochondrial outer membrane protein porin 4 [Source:Projected from Arabidopsis thaliana (AT5G57490) UniProtKB/Swiss-Prot;Acc:Q9FKM2]	627938881	627944104		49.5	protein_coding
MQTL_4B_1	4B	TraesCS4B02G336200		628068724	628070722		58.78	protein_coding
MQTL_4B_1	4B	ENSRNA050019803	U12 minor spliceosomal RNA	628562186	628562345	U12	55	snRNA
MQTL_4B_1	4B	TraesCS4B02G336300		628575277	628579222		48.1	protein_coding
MQTL_4B_1	4B	TraesCS4B02G336400		628660003	628661788		56.66	protein_coding
MQTL_4B_1	4B	TraesCS4B02G336500		628708937	628710502		59.51	protein_coding
MQTL_4B_1	4B	TraesCS4B02G336600		629047423	629048373		53.73	protein_coding
MQTL_4B_1	4B	TraesCS4B02G336700		629225922	629227213		51.32	protein_coding
MQTL_4B_1	4B	TraesCS4B02G336900		629507242	629509084		40.15	protein_coding
MQTL_4B_1	4B	TraesCS4B02G337000		629770952	629773891		58.95	protein_coding
MQTL_4B_1	4B	TraesCS4B02G337100		629853393	629854094		60.26	protein_coding
MQTL_4B_1	4B	TraesCS4B02G337200		629908175	629909384		44.55	protein_coding
MQTL_4B_1	4B	TraesCS4B02G337300		629946765	629951381		43.3	protein_coding
MQTL_4B_1	4B	TraesCS4B02G337400		629953697	629954585		55.23	protein_coding
MQTL_4B_1	4B	TraesCS4B02G337500	Purple acid phosphatase [Source:UniProtKB/TrEMBL;Acc:A0A1D5XJB8]	629961621	629963231		62.69	protein_coding
MQTL_4B_1	4B	TraesCS4B02G337600		629985915	629990758		39.7	protein_coding
MQTL_4B_1	4B	TraesCS4B02G337700		630014080	630015904		50.79	protein_coding
MQTL_4B_1	4B	TraesCS4B02G337800		630041683	630044658		46.29	protein_coding
MQTL_4B_1	4B	TraesCS4B02G337900		630535799	630537784		45.07	protein_coding
MQTL_4B_1	4B	TraesCS4B02G338000		630632976	630637542		43.65	protein_coding
MQTL_4B_1	4B	TraesCS4B02G338100		630638174	630639491		66.31	protein_coding
MQTL_4B_1	4B	TraesCS4B02G338200		630642228	630645907		69.18	protein_coding
MQTL_4B_1	4B	TraesCS4B02G338300		631071271	631074232		37.74	protein_coding
MQTL_4B_1	4B	ENSRNA050020812	Antisense RNA which regulates isiA expression	631328839	631329009	IsrR	39.77	antisense_RNA
MQTL_4B_1	4B	TraesCS4B02G338400		631412675	631427945		39.71	protein_coding
MQTL_4B_1	4B	TraesCS4B02G338500		631527135	631532355		40.55	protein_coding
MQTL_4B_1	4B	TraesCS4B02G338600		631570538	631575540		51.93	protein_coding
MQTL_4B_1	4B	ENSRNA050011458	tRNA-Gly for anticodon GCC	631578864	631578934	tRNA-Gly	59.15	tRNA
MQTL_4B_1	4B	TraesCS4B02G338700		631607982	631609068		57.31	protein_coding
MQTL_4B_1	4B	TraesCS4B02G338800		631837597	631841181		43.65	protein_coding
MQTL_4B_1	4B	TraesCS4B02G338900		631894947	631899366		42.69	protein_coding
MQTL_4B_1	4B	TraesCS4B02G339000		632121295	632125750		44.08	protein_coding
MQTL_4B_1	4B	TraesCS4B02G339100		632321495	632323158		64.72	protein_coding
MQTL_4B_1	4B	ENSRNA050011459	tRNA-Gly for anticodon GCC	632328070	632328140	tRNA-Gly	60.56	tRNA
MQTL_4B_1	4B	TraesCS4B02G339200		632328425	632329863		63.79	protein_coding
MQTL_4B_1	4B	TraesCS4B02G339300		632499466	632500782		60.59	protein_coding
MQTL_4B_1	4B	TraesCS4B02G339400		632660933	632662797		57.8	protein_coding
MQTL_4B_1	4B	TraesCS4B02G339500		632702825	632706102		43.95	protein_coding
MQTL_4B_1	4B	TraesCS4B02G339600		632863850	632875890		50.69	protein_coding
MQTL_4B_1	4B	TraesCS4B02G339700		633141892	633150012		44.38	protein_coding
MQTL_4B_1	4B	TraesCS4B02G339800		633282519	633289836		46.7	protein_coding
MQTL_4B_1	4B	TraesCS4B02G339900		633305573	633305835		52.85	protein_coding
MQTL_4B_1	4B	TraesCS4B02G340000		633325593	633330076		46.9	protein_coding
MQTL_4B_1	4B	TraesCS4B02G340100	Peroxidase [Source:UniProtKB/TrEMBL;Acc:A0A341U5S8]	633398868	633400326		57.57	protein_coding
MQTL_4B_1	4B	TraesCS4B02G340200	Peroxidase [Source:UniProtKB/TrEMBL;Acc:A0A1D5XLQ1]	633465904	633467455		58.31	protein_coding
MQTL_4B_1	4B	TraesCS4B02G340300		633621135	633630368		44.02	protein_coding
MQTL_4B_1	4B	TraesCS4B02G340400		633630444	633636455		51.62	protein_coding
MQTL_4B_1	4B	TraesCS4B02G340500		633759874	633761093		63.77	protein_coding
MQTL_4B_1	4B	TraesCS4B02G340600		633762143	633765009		42.17	protein_coding
MQTL_4B_1	4B	TraesCS4B02G340700	Methyltransferase [Source:UniProtKB/TrEMBL;Acc:A0A1D5Y154]	633777864	633784889		41.3	protein_coding
MQTL_4B_1	4B	TraesCS4B02G340800		633910240	633910527		55.9	protein_coding
MQTL_4B_1	4B	TraesCS4B02G340900	Mechanosensitive ion channel protein [Source:UniProtKB/TrEMBL;Acc:A0A1D6RXF0]	633932648	633936810		51.19	protein_coding
MQTL_4B_1	4B	TraesCS4B02G341000	Mechanosensitive ion channel protein [Source:UniProtKB/TrEMBL;Acc:A0A341UA54]	634075874	634079899		52.01	protein_coding
MQTL_4B_1	4B	TraesCS4B02G341100		634183331	634192269		40.8	protein_coding
MQTL_4B_1	4B	TraesCS4B02G341200		634308732	634317594		48.63	protein_coding
MQTL_4B_1	4B	TraesCS4B02G341300		634325083	634331809		42.32	protein_coding
MQTL_4B_1	4B	TraesCS4B02G341400		634332444	634338284		40.37	protein_coding
MQTL_4B_1	4B	TraesCS4B02G341500		634340070	634344702		41.96	protein_coding
MQTL_4B_1	4B	TraesCS4B02G341600		634459004	634461004		60.77	protein_coding
MQTL_4B_1	4B	TraesCS4B02G341700		634465226	634466822		41.08	protein_coding
MQTL_4B_1	4B	TraesCS4B02G341800		634725586	634728220		56.74	protein_coding
MQTL_4B_1	4B	TraesCS4B02G341900		634764853	634766379		67.39	protein_coding
MQTL_4B_1	4B	TraesCS4B02G342000		634981052	634983184		59.12	protein_coding
MQTL_4B_1	4B	TraesCS4B02G342100		635029924	635030493		69.65	protein_coding
MQTL_4B_1	4B	TraesCS4B02G342300		635460370	635461547		56.96	protein_coding
MQTL_4B_1	4B	TraesCS4B02G342400		635867746	635869281		65.95	protein_coding
MQTL_4B_1	4B	TraesCS4B02G342500		635944709	635946531		55.95	protein_coding
MQTL_4B_1	4B	TraesCS4B02G342600		636609346	636611257		54.65	protein_coding
MQTL_4B_1	4B	TraesCS4B02G342700		636635672	636686315		44.54	protein_coding
MQTL_4B_1	4B	TraesCS4B02G342715		636688719	636701568		52.34	protein_coding
MQTL_4B_1	4B	TraesCS4B02G342800		636737253	636738575		67.57	protein_coding
MQTL_4B_1	4B	TraesCS4B02G342900		636781857	636783655		64.42	protein_coding
MQTL_4B_1	4B	TraesCS4B02G343000		636799150	636802057		63.79	protein_coding
MQTL_4B_1	4B	TraesCS4B02G343100		636916138	636918886		40.23	protein_coding
MQTL_4B_1	4B	TraesCS4B02G343200		636921012	636932262		43.14	protein_coding
MQTL_4B_1	4B	TraesCS4B02G343285		636969901	636970569		39.76	protein_coding
MQTL_4B_1	4B	TraesCS4B02G343287		636970983	636971456		41.14	protein_coding
MQTL_4B_1	4B	TraesCS4B02G343307		636980768	636981553		41.09	protein_coding
MQTL_4B_1	4B	TraesCS4B02G343309		636981647	636982072		41.55	protein_coding
MQTL_4B_1	4B	TraesCS4B02G343300		636982115	636984919		42	protein_coding
MQTL_4B_1	4B	TraesCS4B02G343500		637333392	637337190		48.57	protein_coding
MQTL_4B_1	4B	TraesCS4B02G343600		637345811	637346289		37.79	protein_coding
MQTL_4B_1	4B	TraesCS4B02G343700		637385777	637388761		49.05	protein_coding
MQTL_4B_1	4B	TraesCS4B02G343800	MRP5 [Source:Projected from Arabidopsis thaliana (AT1G04120) UniProtKB/TrEMBL;Acc:A0A178WGC2]	637389539	637396491		49.62	protein_coding
MQTL_4B_1	4B	TraesCS4B02G344000		637621554	637622958		60	protein_coding
MQTL_4B_1	4B	TraesCS4B02G344100		637623712	637628173		49.98	protein_coding
MQTL_4B_1	4B	TraesCS4B02G344200		637722285	637725028		63.92	protein_coding
MQTL_4B_1	4B	TraesCS4B02G344300	Beta-amylase [Source:UniProtKB/TrEMBL;Acc:A0A1D5XHR6]	637736691	637739835		60	protein_coding
MQTL_4B_1	4B	TraesCS4B02G344400		637979318	637981133		48.95	protein_coding
MQTL_4B_1	4B	TraesCS4B02G344500		638115620	638120497		41.68	protein_coding
MQTL_4B_1	4B	TraesCS4B02G344600	50S ribosomal protein L5, chloroplastic [Source:Projected from Arabidopsis thaliana (AT4G01310) UniProtKB/Swiss-Prot;Acc:O04603]	638120954	638122290		57.37	protein_coding
MQTL_4B_1	4B	TraesCS4B02G344700		638122183	638125126		56.93	protein_coding
MQTL_4B_1	4B	TraesCS4B02G344800		638146755	638148381		57.65	protein_coding
MQTL_4B_1	4B	TraesCS4B02G344900		638174898	638181320		55.46	protein_coding
MQTL_4B_1	4B	TraesCS4B02G345000		638307256	638307954		56.51	protein_coding
MQTL_4B_1	4B	TraesCS4B02G345100		638579165	638580307		64.74	protein_coding
MQTL_4B_1	4B	TraesCS4B02G345200		638588470	638590339		57.91	protein_coding
MQTL_4B_1	4B	TraesCS4B02G345300		638843360	638844703		40.77	protein_coding
MQTL_4B_1	4B	TraesCS4B02G345400		638985714	638988861		64.33	protein_coding
MQTL_4B_1	4B	TraesCS4B02G345500		639009506	639012136		63.59	protein_coding
MQTL_4B_1	4B	TraesCS4B02G345600		639122052	639126868		56.76	protein_coding
MQTL_4B_1	4B	TraesCS4B02G345700		639149236	639151658		58.36	protein_coding
MQTL_4B_1	4B	TraesCS4B02G345800		639452139	639453299		54.78	protein_coding
MQTL_4B_1	4B	TraesCS4B02G345900		639474169	639480660		47.54	protein_coding
MQTL_4B_1	4B	TraesCS4B02G346000		639842728	639846630		45.71	protein_coding
MQTL_4B_1	4B	TraesCS4B02G346100	Homeobox protein knotted-1-like 7 [Source:Projected from Arabidopsis thaliana (AT1G62990) UniProtKB/Swiss-Prot;Acc:Q9FPQ8]	639847073	639852246		45.17	protein_coding
MQTL_4B_1	4B	TraesCS4B02G346200		640006920	640011111		47.92	protein_coding
MQTL_4B_1	4B	TraesCS4B02G346300		640017640	640019742		45.84	protein_coding
MQTL_4B_1	4B	TraesCS4B02G346400		640025491	640027513		63.57	protein_coding
MQTL_4B_1	4B	TraesCS4B02G346500		640103317	640103895		68.22	protein_coding
MQTL_4B_1	4B	TraesCS4B02G346600		640103980	640106859		48.06	protein_coding
MQTL_4B_1	4B	TraesCS4B02G346700	MIKC-type MADS-box transcription factor WM21B [Source:UniProtKB/TrEMBL;Acc:A9J202]	640289448	640303822		46.69	protein_coding
MQTL_4B_1	4B	TraesCS4B02G346800		640325992	640326979		50.81	protein_coding
MQTL_4B_1	4B	TraesCS4B02G346900		640532917	640536498		50.7	protein_coding
MQTL_4B_1	4B	TraesCS4B02G347000		640577580	640579956		46.11	protein_coding
MQTL_4B_1	4B	TraesCS4B02G347100		640822132	640824966		58.48	protein_coding
MQTL_4B_2	4B	TraesCS4B02G353300		644879360	644880028		61.73	protein_coding
MQTL_4B_2	4B	TraesCS4B02G353400		645084113	645084496		72.4	protein_coding
MQTL_4B_2	4B	TraesCS4B02G353500		645296707	645299520		49.82	protein_coding
MQTL_4B_2	4B	TraesCS4B02G353600		645300088	645304809		42.14	protein_coding
MQTL_4B_2	4B	TraesCS4B02G353700		645318616	645322567		43.5	protein_coding
MQTL_4B_2	4B	TraesCS4B02G353800		645428028	645431545		48.27	protein_coding
MQTL_4B_2	4B	TraesCS4B02G353900		645457882	645458214		66.37	protein_coding
MQTL_4B_2	4B	TraesCS4B02G354000		645896593	645897773		54.78	protein_coding
MQTL_4B_2	4B	TraesCS4B02G354100		645966816	645967364		49.54	protein_coding
MQTL_4B_2	4B	TraesCS4B02G354200		646112635	646115571		45.97	protein_coding
MQTL_4B_2	4B	TraesCS4B02G354300		646117258	646121590		58.57	protein_coding
MQTL_4B_2	4B	TraesCS4B02G354400		646129250	646129816		75.31	protein_coding
MQTL_4B_2	4B	TraesCS4B02G354500		646137573	646143568		48.95	protein_coding
MQTL_4B_2	4B	TraesCS4B02G354600		646139984	646142986		45.02	protein_coding
MQTL_4B_2	4B	TraesCS4B02G354700		646145800	646146702		66.89	protein_coding
MQTL_4B_2	4B	TraesCS4B02G354800		646174632	646175273		70.4	protein_coding
MQTL_4B_2	4B	TraesCS4B02G354900		646182872	646183336		66.88	protein_coding
MQTL_4B_2	4B	TraesCS4B02G355000	Riboflavin biosynthesis protein PYRD, chloroplastic [Source:Projected from Arabidopsis thaliana (AT4G20960) UniProtKB/Swiss-Prot;Acc:Q8GWP5]	646187143	646189840		51.67	protein_coding
MQTL_4B_2	4B	TraesCS4B02G355100	Putative PEX11-1 protein [Source:UniProtKB/TrEMBL;Acc:C6K7C6]	646193428	646195589		50.93	protein_coding
MQTL_4B_2	4B	TraesCS4B02G355200		646215545	646222275		38.34	protein_coding
MQTL_4B_2	4B	TraesCS4B02G355300		646223370	646225282		70.47	protein_coding
MQTL_4B_2	4B	TraesCS4B02G355400		646322480	646323639		46.38	protein_coding
MQTL_4B_2	4B	TraesCS4B02G355500		646366906	646368837		45.24	protein_coding
MQTL_4B_2	4B	TraesCS4B02G355600	CRR1 [Source:Projected from Arabidopsis thaliana (AT5G52100) UniProtKB/TrEMBL;Acc:A0A178UH15]	646655238	646657479		49.2	protein_coding
MQTL_4B_2	4B	TraesCS4B02G355700		646657922	646660701		46.83	protein_coding
MQTL_4B_2	4B	TraesCS4B02G355800		646668115	646672694		48.28	protein_coding
MQTL_4B_2	4B	TraesCS4B02G355900		646818225	646819084		64.77	protein_coding
MQTL_4B_2	4B	TraesCS4B02G356000		646843491	646857585		51.92	protein_coding
MQTL_4B_2	4B	TraesCS4B02G356100		646862708	646864601		57.44	protein_coding
MQTL_4B_2	4B	TraesCS4B02G356200		646872753	646873436		41.23	protein_coding
MQTL_4B_2	4B	TraesCS4B02G356300		646922532	646924895		48.39	protein_coding
MQTL_4B_2	4B	TraesCS4B02G356400		646967414	646967968		60.54	protein_coding
MQTL_4B_2	4B	TraesCS4B02G356500		646968108	646973292		43.07	protein_coding
MQTL_4B_2	4B	TraesCS4B02G356600	Rhomboid-like protein [Source:UniProtKB/TrEMBL;Acc:A0A1D6DCA4]	646973292	646976284		55.3	protein_coding
MQTL_4B_2	4B	TraesCS4B02G356700		647029967	647035594		43.37	protein_coding
MQTL_4B_2	4B	TraesCS4B02G356800		647622640	647626484		53.5	protein_coding
MQTL_4B_2	4B	TraesCS4B02G356900		647635585	647640055		56.01	protein_coding
MQTL_4B_2	4B	TraesCS4B02G357000		647664691	647665074		44.79	protein_coding
MQTL_4B_2	4B	TraesCS4B02G357100		647692300	647693971		61.78	protein_coding
MQTL_4B_2	4B	TraesCS4B02G357200		647712208	647729731		46.11	protein_coding
MQTL_4B_2	4B	TraesCS4B02G357300		647758599	647759375		57.4	protein_coding
MQTL_4B_2	4B	TraesCS4B02G357400		648061628	648067359		44.91	protein_coding
MQTL_4B_2	4B	TraesCS4B02G357500		648090814	648093615		43.97	protein_coding
MQTL_4B_2	4B	TraesCS4B02G357600		648194509	648195237		68.45	protein_coding
MQTL_4B_2	4B	TraesCS4B02G357700		648219918	648220631		68.35	protein_coding
MQTL_4B_2	4B	TraesCS4B02G357800		648243609	648244505		69.79	protein_coding
MQTL_4B_2	4B	TraesCS4B02G357900		648314589	648319660		43.59	protein_coding
MQTL_4B_2	4B	TraesCS4B02G358000		648498795	648502912		40.72	protein_coding
MQTL_4B_2	4B	TraesCS4B02G358100		648514058	648516196		69.14	protein_coding
MQTL_4B_2	4B	TraesCS4B02G358200		648572439	648574084		63	protein_coding
MQTL_4B_2	4B	TraesCS4B02G358300		648694470	648695631		65.15	protein_coding
MQTL_4B_2	4B	TraesCS4B02G358400		648912253	648914008		60.82	protein_coding
MQTL_4B_2	4B	TraesCS4B02G358500		649221583	649222957		66.98	protein_coding
MQTL_4B_2	4B	TraesCS4B02G358600		649353802	649355825		62.7	protein_coding
MQTL_4B_2	4B	TraesCS4B02G358700		649359374	649361289		44.26	protein_coding
MQTL_4B_2	4B	TraesCS4B02G358800		649469807	649475248		45.33	protein_coding
MQTL_4B_2	4B	TraesCS4B02G358900	CASP-like protein [Source:UniProtKB/TrEMBL;Acc:A0A1D6RXI1]	649490285	649492763		42.15	protein_coding
MQTL_4B_2	4B	TraesCS4B02G359000		649527096	649528529		43.58	protein_coding
MQTL_4B_2	4B	TraesCS4B02G359100		649540860	649549259		44.81	protein_coding
MQTL_4B_2	4B	TraesCS4B02G359200		649582862	649585550		44.44	protein_coding
MQTL_4B_2	4B	TraesCS4B02G359300		649602163	649607404		52.75	protein_coding
MQTL_4B_2	4B	TraesCS4B02G359400		649624168	649624431		52.27	protein_coding
MQTL_4B_2	4B	TraesCS4B02G359500		649835123	649837054		58.02	protein_coding
MQTL_4B_2	4B	TraesCS4B02G359600		650036775	650039477		53.46	protein_coding
MQTL_4B_2	4B	TraesCS4B02G359700		650107768	650110116		54.62	protein_coding
MQTL_4B_2	4B	TraesCS4B02G359800		650169595	650171680		56.81	protein_coding
MQTL_4B_2	4B	TraesCS4B02G359900		650269749	650271356		56.28	protein_coding
MQTL_4B_2	4B	TraesCS4B02G360000		650271891	650273036		46.95	protein_coding
MQTL_4B_2	4B	TraesCS4B02G360100		650407052	650411906		40.35	protein_coding
MQTL_4B_2	4B	TraesCS4B02G360200		650487748	650488819		43.94	protein_coding
MQTL_4B_2	4B	TraesCS4B02G360300		650527621	650529551		42.36	protein_coding
MQTL_4B_2	4B	TraesCS4B02G360400		650600613	650601680		50.19	protein_coding
MQTL_4B_2	4B	TraesCS4B02G360500	Bifunctional fucokinase/fucose pyrophosphorylase [Source:Projected from Arabidopsis thaliana (AT1G01220) UniProtKB/Swiss-Prot;Acc:Q9LNJ9]	650631712	650636559		50.87	protein_coding
MQTL_4B_2	4B	TraesCS4B02G360600		650655847	650659356		45.98	protein_coding
MQTL_4B_2	4B	TraesCS4B02G360700		650665159	650666967		47.32	protein_coding
MQTL_4B_2	4B	TraesCS4B02G360800	SEX4 [Source:Projected from Arabidopsis thaliana (AT3G52180) UniProtKB/TrEMBL;Acc:A0A178VES0]	650683204	650688747		42.03	protein_coding
MQTL_4B_2	4B	TraesCS4B02G360900		650689571	650690289		63.7	protein_coding
MQTL_4B_2	4B	TraesCS4B02G361000		650696121	650699080		49.86	protein_coding
MQTL_4B_2	4B	TraesCS4B02G361100		650701185	650702364		65.34	protein_coding
MQTL_4B_2	4B	TraesCS4B02G361200		650705820	650706975		66.35	protein_coding
MQTL_4B_2	4B	TraesCS4B02G361300		650728588	650730524		58.18	protein_coding
MQTL_4B_2	4B	TraesCS4B02G361400		650864326	650865432		49.59	protein_coding
MQTL_4B_2	4B	TraesCS4B02G361500		650881870	650885114		54.39	protein_coding
MQTL_4B_2	4B	TraesCS4B02G361600		650886426	650887769		50.82	protein_coding
MQTL_4B_2	4B	TraesCS4B02G361700		650888272	650896311		42.3	protein_coding
MQTL_4B_2	4B	TraesCS4B02G361800		650934964	650937855		46.06	protein_coding
MQTL_4B_2	4B	ENSRNA050011461	tRNA-Cys for anticodon GCA	650938407	650938478	tRNA-Cys	55.56	tRNA
MQTL_4B_2	4B	ENSRNA050011463	tRNA-Cys for anticodon GCA	650952408	650952479	tRNA-Cys	50	tRNA
MQTL_4B_2	4B	TraesCS4B02G361900	Anion transporter, Silicon efflux transporter, Arsenic species (As) uptak [Source: Projected from Oryza sativa (Os03g0107300)]	650960656	650963338		54.49	protein_coding
MQTL_4B_2	4B	TraesCS4B02G362000		650972572	650975515		38.25	protein_coding
MQTL_4B_2	4B	TraesCS4B02G362100		651021983	651023082		57.64	protein_coding
MQTL_4B_2	4B	TraesCS4B02G362200		651147675	651148031		58.82	protein_coding
MQTL_4B_2	4B	TraesCS4B02G362300		651514337	651515590		60.85	protein_coding
MQTL_4B_2	4B	TraesCS4B02G362400		651735240	651735728		43.35	protein_coding
MQTL_4B_2	4B	TraesCS4B02G362500		651752889	651754068		56.44	protein_coding
MQTL_4B_2	4B	TraesCS4B02G362600		651769125	651770263		56.8	protein_coding
MQTL_4B_2	4B	TraesCS4B02G362800		651904068	651904442		61.87	protein_coding
MQTL_4B_2	4B	TraesCS4B02G362900		651976125	651976367		66.26	protein_coding
MQTL_4B_2	4B	TraesCS4B02G363000	Branched-chain-amino-acid aminotransferase [Source:UniProtKB/TrEMBL;Acc:A0A1D5XIB8]	651987162	651990893		42.6	protein_coding
MQTL_4B_2	4B	TraesCS4B02G363100	Fatty acyl-CoA reductase [Source:UniProtKB/TrEMBL;Acc:A0A341UAR9]	651991316	651994109		47.02	protein_coding
MQTL_4B_2	4B	TraesCS4B02G363200	E3 ubiquitin-protein ligase [Source:UniProtKB/TrEMBL;Acc:A0A1D5XIB6]	652001040	652003347		47.44	protein_coding
MQTL_4B_2	4B	TraesCS4B02G363300		652233249	652236586		44.13	protein_coding
MQTL_4B_2	4B	TraesCS4B02G363400		652272282	652277787		48.75	protein_coding
MQTL_4B_2	4B	TraesCS4B02G363500		652279101	652284529		44.37	protein_coding
MQTL_4B_2	4B	TraesCS4B02G363600		652284107	652284520		64.25	protein_coding
MQTL_4B_2	4B	TraesCS4B02G363700		652288572	652291539		47.29	protein_coding
MQTL_4B_2	4B	TraesCS4B02G363800		652371031	652373935		46.91	protein_coding
MQTL_4B_2	4B	TraesCS4B02G363900		652376002	652378727		47.32	protein_coding
MQTL_4B_2	4B	TraesCS4B02G364000		652398013	652400195		49.84	protein_coding
MQTL_4B_2	4B	TraesCS4B02G364100		652414628	652416298		54.34	protein_coding
MQTL_4B_2	4B	TraesCS4B02G364200	Mediator of RNA polymerase II transcription subunit 12 [Source:Projected from Arabidopsis thaliana (AT4G00450) UniProtKB/Swiss-Prot;Acc:H3K2Y6]	652767652	652779567		44.21	protein_coding
MQTL_4B_2	4B	TraesCS4B02G364300		652813915	652817934		49.15	protein_coding
MQTL_4B_2	4B	TraesCS4B02G364400		652852840	652857989		51.03	protein_coding
MQTL_4B_3	4B	TraesCS4B02G245900	Transcription factor CRC [Source:Projected from Arabidopsis thaliana (AT1G69180) UniProtKB/TrEMBL;Acc:Q1PFF1]	509033072	509037528		42.14	protein_coding
MQTL_4B_3	4B	TraesCS4B02G246000		510302918	510306705		48.15	protein_coding
MQTL_4B_3	4B	TraesCS4B02G246100		510307677	510316681		42.79	protein_coding
MQTL_4B_3	4B	TraesCS4B02G246200		510351913	510352656		62.37	protein_coding
MQTL_4B_3	4B	TraesCS4B02G246400	Expansin [Source:UniProtKB/TrEMBL;Acc:A0A1D5XJX0]	510433938	510435155		49.75	protein_coding
MQTL_4B_3	4B	TraesCS4B02G246500	Expansin [Source:UniProtKB/TrEMBL;Acc:W5E431]	510481042	510482214		50.21	protein_coding
MQTL_4B_3	4B	TraesCS4B02G246600	Expansin [Source:UniProtKB/TrEMBL;Acc:W5E470]	510561499	510562782		49.53	protein_coding
MQTL_4B_3	4B	TraesCS4B02G246700		510824896	510829607		43.97	protein_coding
MQTL_4B_3	4B	TraesCS4B02G246800		510831051	510844574		44.7	protein_coding
MQTL_4B_3	4B	TraesCS4B02G246900	Replication protein A subunit [Source:UniProtKB/TrEMBL;Acc:A0A341U730]	511158215	511161394		47.77	protein_coding
MQTL_4B_3	4B	TraesCS4B02G247000		511162306	511169307		47.4	protein_coding
MQTL_4B_3	4B	TraesCS4B02G247100		511162337	511162780		57.88	protein_coding
MQTL_4B_3	4B	TraesCS4B02G247200		511885266	511885580		58.41	protein_coding
MQTL_4B_3	4B	TraesCS4B02G247300	Purple acid phosphatase [Source:UniProtKB/TrEMBL;Acc:A0A1D5XH12]	512161903	512166443		46.44	protein_coding
MQTL_4B_3	4B	TraesCS4B02G247400	Protein RIK [Source:Projected from Arabidopsis thaliana (AT3G29390) UniProtKB/Swiss-Prot;Acc:Q9LIA4]	512167002	512173784		40.8	protein_coding
MQTL_4B_3	4B	TraesCS4B02G247500	Histone H3 [Source:UniProtKB/TrEMBL;Acc:A0A341UFY8]	512334816	512335226		69.83	protein_coding
MQTL_4B_3	4B	TraesCS4B02G247600	RUS3 [Source:Projected from Arabidopsis thaliana (AT1G13770) UniProtKB/TrEMBL;Acc:A0A178WJD5]	512548911	512554071		43.32	protein_coding
MQTL_4B_3	4B	TraesCS4B02G247700		512555892	512563476		43.67	protein_coding
MQTL_4B_3	4B	TraesCS4B02G247800		512662899	512703947		42.06	protein_coding
MQTL_4B_3	4B	TraesCS4B02G247900		512747098	512768145		38.87	protein_coding
MQTL_4B_3	4B	TraesCS4B02G248000		512796886	512797772		63.36	protein_coding
MQTL_4B_3	4B	TraesCS4B02G248100		513078405	513079167		65.01	protein_coding
MQTL_4B_3	4B	TraesCS4B02G248200		513080076	513089668		44.33	protein_coding
MQTL_4B_3	4B	TraesCS4B02G248300		513097514	513099713		43.23	protein_coding
MQTL_4B_3	4B	TraesCS4B02G248400		513450673	513451923		59.71	protein_coding
MQTL_4B_3	4B	ENSRNA050011434	tRNA-Ser for anticodon UGA	513453203	513453284	tRNA-Ser	56.1	tRNA
MQTL_4B_3	4B	TraesCS4B02G248500		513723603	513727823		42.12	protein_coding
MQTL_4B_3	4B	TraesCS4B02G248600		514043685	514050146		48.27	protein_coding
MQTL_4B_3	4B	TraesCS4B02G248700		514054847	514059870		44.01	protein_coding
MQTL_4B_3	4B	TraesCS4B02G248800		514060441	514064138		46.73	protein_coding
MQTL_4B_3	4B	TraesCS4B02G248900		514585001	514585647		56.88	protein_coding
MQTL_4B_3	4B	TraesCS4B02G249000		514604563	514607732		42.52	protein_coding
MQTL_4B_3	4B	TraesCS4B02G249100		515051205	515052250		55.45	protein_coding
MQTL_4B_3	4B	TraesCS4B02G249200		515052660	515057661		40.5	protein_coding
MQTL_4B_3	4B	TraesCS4B02G249300		515060833	515063643		47.67	protein_coding
MQTL_4B_3	4B	TraesCS4B02G249400		515065751	515066416		53.75	protein_coding
MQTL_4B_3	4B	TraesCS4B02G249500		515070119	515071582		74.25	protein_coding
MQTL_4B_3	4B	TraesCS4B02G249600		515139978	515144374		42.69	protein_coding
MQTL_4B_3	4B	TraesCS4B02G249700	Hexosyltransferase [Source:UniProtKB/TrEMBL;Acc:A0A341U2K3]	515158725	515166196		42.18	protein_coding
MQTL_4B_3	4B	TraesCS4B02G249800		515176166	515177776		45.62	protein_coding
MQTL_4B_3	4B	TraesCS4B02G249900		515177974	515179645		45.22	protein_coding
MQTL_4B_3	4B	TraesCS4B02G250000		515560721	515564663		48.24	protein_coding
MQTL_4B_3	4B	TraesCS4B02G250100		516502987	516507646		44.36	protein_coding
MQTL_4B_3	4B	ENSRNA050020079	Small nucleolar RNA snoR101	516744163	516744223	snoR101	39.34	snoRNA
MQTL_4B_3	4B	TraesCS4B02G250200		516859188	516863494		44.39	protein_coding
MQTL_4B_3	4B	TraesCS4B02G250300		516866853	516867203		53.28	protein_coding
MQTL_4B_3	4B	TraesCS4B02G250400	Cytokinin riboside 5'-monophosphate phosphoribohydrolase [Source:UniProtKB/TrEMBL;Acc:W5E7C7]	516951473	516957806		41.66	protein_coding
MQTL_4B_3	4B	TraesCS4B02G250500		516968919	516972932		43.6	protein_coding
MQTL_4B_3	4B	TraesCS4B02G250600		517007288	517008571		63.08	protein_coding
MQTL_4B_3	4B	TraesCS4B02G250700		517161074	517162834		44.86	protein_coding
MQTL_4B_3	4B	TraesCS4B02G250800		517213058	517216258		47.95	protein_coding
MQTL_4B_3	4B	TraesCS4B02G250900		517264511	517266752		42.91	protein_coding
MQTL_4B_3	4B	TraesCS4B02G251000		517272871	517275387		42.11	protein_coding
MQTL_4B_3	4B	TraesCS4B02G251100		517437345	517440818		56.85	protein_coding
MQTL_4B_3	4B	TraesCS4B02G251200		517491609	517494849		44.77	protein_coding
MQTL_4B_3	4B	TraesCS4B02G251300		517561381	517562217		62.72	protein_coding
MQTL_4B_3	4B	TraesCS4B02G251400		517618190	517618952		61.47	protein_coding
MQTL_4B_3	4B	TraesCS4B02G251500		517622558	517623667		59.73	protein_coding
MQTL_4B_3	4B	TraesCS4B02G251600		517747691	517757164		41.41	protein_coding
MQTL_4B_3	4B	TraesCS4B02G251700		517757732	517759205		52.71	protein_coding
MQTL_4B_3	4B	TraesCS4B02G251800		517954577	517955860		57.4	protein_coding
MQTL_4B_3	4B	TraesCS4B02G251900		517959681	517965656		54.6	protein_coding
MQTL_4B_3	4B	ENSRNA050020078	U1 spliceosomal RNA	517986440	517986601	U1	45.06	snRNA
MQTL_4B_3	4B	TraesCS4B02G252000		518078535	518081161		56.91	protein_coding
MQTL_4B_3	4B	TraesCS4B02G252100		518095173	518099859		55.24	protein_coding
MQTL_4B_3	4B	TraesCS4B02G252200	Cysteine proteinase inhibitor [Source:UniProtKB/TrEMBL;Acc:A0A1D5XG68]	518140721	518141253		55.53	protein_coding
MQTL_4B_3	4B	TraesCS4B02G252300	Cysteine proteinase inhibitor [Source:UniProtKB/TrEMBL;Acc:A0A1D5XG69]	518147612	518148025		63.77	protein_coding
MQTL_4B_3	4B	TraesCS4B02G252400	Methionine--tRNA ligase, chloroplastic/mitochondrial [Source:Projected from Arabidopsis thaliana (AT3G55400) UniProtKB/Swiss-Prot;Acc:Q9M2T9]	518148057	518155566		39.99	protein_coding
MQTL_4B_3	4B	TraesCS4B02G252500	S-acyltransferase [Source:UniProtKB/TrEMBL;Acc:A0A1D5XFB1]	518637248	518641494		46.6	protein_coding
MQTL_4B_3	4B	TraesCS4B02G252600		518641761	518644062		39.7	protein_coding
MQTL_4B_3	4B	TraesCS4B02G252800		518682729	518683169		52.83	protein_coding
MQTL_4B_3	4B	TraesCS4B02G252900		518687124	518688205		60.17	protein_coding
MQTL_4B_3	4B	TraesCS4B02G253000		518871342	518876711		43.15	protein_coding
MQTL_4B_3	4B	TraesCS4B02G253100		518877166	518880072		45.51	protein_coding
MQTL_4B_3	4B	TraesCS4B02G253200		519044467	519051764		51.16	protein_coding
MQTL_4B_3	4B	TraesCS4B02G253300		519248791	519258117		40.31	protein_coding
MQTL_4B_3	4B	TraesCS4B02G253400		519325307	519326819		38.93	protein_coding
MQTL_4B_3	4B	TraesCS4B02G253500		519339393	519347702		39.99	protein_coding
MQTL_4B_3	4B	TraesCS4B02G253700	Dirigent protein [Source:UniProtKB/TrEMBL;Acc:A0A341U7B3]	519375640	519376432		59.77	protein_coding
MQTL_4B_3	4B	TraesCS4B02G253800		519377218	519380157		41.22	protein_coding
MQTL_4B_3	4B	TraesCS4B02G253900		519403756	519405220		64.78	protein_coding
MQTL_4B_3	4B	TraesCS4B02G254000		519405490	519408110		48.72	protein_coding
MQTL_4B_3	4B	TraesCS4B02G254100		519487916	519488443		67.05	protein_coding
MQTL_4B_3	4B	TraesCS4B02G254200		519495857	519497407		59.77	protein_coding
MQTL_4B_3	4B	TraesCS4B02G254300	Integral membrane protein [Source: Projected from Oryza sativa (Os03g0208500)]	519606095	519609317		46.79	protein_coding
MQTL_4B_3	4B	TraesCS4B02G254400	Protein RBL [Source:Projected from Arabidopsis thaliana (AT3G21060) UniProtKB/Swiss-Prot;Acc:Q5E915]	519789255	519794917		45.01	protein_coding
MQTL_4B_3	4B	TraesCS4B02G254500		519797884	519800335		62.97	protein_coding
MQTL_4B_3	4B	TraesCS4B02G254600		519819756	519820118		54.27	protein_coding
MQTL_4B_3	4B	TraesCS4B02G254700		519823034	519824884		64.83	protein_coding
MQTL_4B_3	4B	TraesCS4B02G254800		520209554	520214681		40.87	protein_coding
MQTL_4B_3	4B	TraesCS4B02G254900		520219514	520222048		42.01	protein_coding
MQTL_4B_3	4B	TraesCS4B02G255000		520223160	520226414		46.05	protein_coding
MQTL_4B_3	4B	TraesCS4B02G255100		520228101	520231890		48.15	protein_coding
MQTL_4B_3	4B	TraesCS4B02G255200	Dirigent protein [Source:UniProtKB/TrEMBL;Acc:A0A341U9U2]	520231052	520231655		66.89	protein_coding
MQTL_4B_3	4B	TraesCS4B02G255300		520237346	520238879		45.24	protein_coding
MQTL_4B_3	4B	TraesCS4B02G255400		520239492	520242190		49.24	protein_coding
MQTL_4B_3	4B	TraesCS4B02G255500		520396246	520398996		61.07	protein_coding
MQTL_4B_3	4B	TraesCS4B02G255600	CASP-like protein [Source:UniProtKB/TrEMBL;Acc:A0A341UG80]	520399419	520404040		47.17	protein_coding
MQTL_4B_3	4B	TraesCS4B02G255700		520419045	520419789		63.22	protein_coding
MQTL_4B_3	4B	TraesCS4B02G255800		520521876	520524180		34.92	protein_coding
MQTL_4B_3	4B	TraesCS4B02G255900	Sulfhydryl oxidase [Source:UniProtKB/TrEMBL;Acc:A0A1D5XJI4]	520887264	520890014		43.91	protein_coding
MQTL_4B_3	4B	TraesCS4B02G256000		520890479	520891775		47.19	protein_coding
MQTL_4B_3	4B	TraesCS4B02G256100		520896684	520912292		45.59	protein_coding
MQTL_4B_3	4B	TraesCS4B02G256200		521572756	521574213		59.26	protein_coding
MQTL_4B_3	4B	TraesCS4B02G256300		521710970	521712644		52	protein_coding
MQTL_4B_3	4B	TraesCS4B02G256400		521714500	521719264		42.77	protein_coding
MQTL_4B_3	4B	TraesCS4B02G256500		522077876	522084640		59.26	protein_coding
MQTL_4B_3	4B	TraesCS4B02G256600		522332644	522338122		46.56	protein_coding
MQTL_4B_3	4B	TraesCS4B02G256700		522404803	522405066		53.41	protein_coding
MQTL_4B_3	4B	TraesCS4B02G256800		522407491	522410805		44.83	protein_coding
MQTL_4B_3	4B	TraesCS4B02G256900	MAPR4 [Source:Projected from Arabidopsis thaliana (AT4G14965) UniProtKB/TrEMBL;Acc:A0A178UY73]	522411951	522419230		41.84	protein_coding
MQTL_4B_3	4B	TraesCS4B02G257000	5'-3' exonuclease family protein [Source:Projected from Arabidopsis thaliana (AT3G28030) UniProtKB/TrEMBL;Acc:A0A1I9LM66]	522420096	522428150		41.75	protein_coding
MQTL_4B_3	4B	TraesCS4B02G257100		522439641	522440690		65.62	protein_coding
MQTL_4B_3	4B	TraesCS4B02G257200		522503541	522505317		55.26	protein_coding
MQTL_4B_3	4B	TraesCS4B02G257300		522521722	522533082		52.58	protein_coding
MQTL_4B_3	4B	TraesCS4B02G257400		522669469	522670650		65.14	protein_coding
MQTL_4B_3	4B	TraesCS4B02G257500		522682235	522683407		62.23	protein_coding
MQTL_4B_3	4B	ENSRNA050011440	tRNA-Met for anticodon CAU	522685158	522685229	tRNA-Met	59.72	tRNA
MQTL_4B_3	4B	TraesCS4B02G257600		522686671	522689792		45.74	protein_coding
MQTL_4B_3	4B	TraesCS4B02G257700		523439833	523448523		42.57	protein_coding
MQTL_4B_3	4B	TraesCS4B02G257800	Formin-like protein [Source:UniProtKB/TrEMBL;Acc:A0A1D5XLG4]	523449381	523453843		56.6	protein_coding
MQTL_4B_3	4B	TraesCS4B02G257900		523947474	523949643		59.91	protein_coding
MQTL_4B_3	4B	TraesCS4B02G258000	Calcium-transporting ATPase [Source:UniProtKB/TrEMBL;Acc:A0A1D5XNK8]	524003832	524011219		45.26	protein_coding
MQTL_4B_3	4B	TraesCS4B02G258100		524147826	524149660		40	protein_coding
MQTL_4B_3	4B	TraesCS4B02G258200	Alpha/beta hydrolase, Strigolactone receptor, Strigolactone perception, Reguration of shoot branchin [Source: Projected from Oryza sativa (Os03g0203200)]	524706141	524708046		60.86	protein_coding
MQTL_4B_3	4B	TraesCS4B02G258300		524888625	524898224		39.8	protein_coding
MQTL_4B_3	4B	TraesCS4B02G258400		524899637	524900845		63.11	protein_coding
MQTL_4B_3	4B	TraesCS4B02G258500		525171419	525178610		39.57	protein_coding
MQTL_4B_3	4B	TraesCS4B02G258700		525267451	525271268		42.61	protein_coding
MQTL_4B_3	4B	TraesCS4B02G258800		525301661	525305062		42.42	protein_coding
MQTL_4B_3	4B	TraesCS4B02G258900		525306990	525307882		55.32	protein_coding
MQTL_4B_3	4B	TraesCS4B02G259000		525389148	525393781		44.28	protein_coding
MQTL_4B_3	4B	TraesCS4B02G259109		526267994	526271379		47.73	protein_coding
MQTL_4B_3	4B	TraesCS4B02G259100		526272863	526276188		56.49	protein_coding
MQTL_4B_3	4B	TraesCS4B02G259200		526723930	526726342		42.02	protein_coding
MQTL_4B_3	4B	TraesCS4B02G259300	Elongator complex protein 5 [Source:Projected from Arabidopsis thaliana (AT2G18410) UniProtKB/Swiss-Prot;Acc:F4IQJ2]	526726516	526729679		40.87	protein_coding
MQTL_4B_3	4B	TraesCS4B02G259400		526735697	526740310		56.63	protein_coding
MQTL_4B_3	4B	TraesCS4B02G259500	Adenylyl-sulfate kinase [Source:UniProtKB/TrEMBL;Acc:A0A1D5XM58]	526928359	526933554		43.03	protein_coding
MQTL_4B_3	4B	TraesCS4B02G259600		526939795	526943433		43.09	protein_coding
MQTL_4B_3	4B	TraesCS4B02G259700		526945663	526951205		41.15	protein_coding
MQTL_4B_3	4B	TraesCS4B02G259800		526952976	526955975		45	protein_coding
MQTL_4B_3	4B	TraesCS4B02G259900		526956171	526958570		46.54	protein_coding
MQTL_4B_3	4B	TraesCS4B02G260000		527002099	527004643		43.69	protein_coding
MQTL_4B_3	4B	TraesCS4B02G260100		527004752	527008628		41.94	protein_coding
MQTL_4B_3	4B	TraesCS4B02G260200		527008887	527011147		46.66	protein_coding
MQTL_4B_3	4B	ENSRNA050024293	U2 spliceosomal RNA	527120105	527120300	U2	51.53	snRNA
MQTL_4B_3	4B	TraesCS4B02G260300		527276119	527280600		43.86	protein_coding
MQTL_4B_3	4B	TraesCS4B02G260400	SURF1-like protein [Source:UniProtKB/TrEMBL;Acc:A0A1D6RXF9]	527281217	527287436		50.82	protein_coding
MQTL_4B_3	4B	TraesCS4B02G260500	Protein NPGR1 [Source:Projected from Arabidopsis thaliana (AT1G27460) UniProtKB/Swiss-Prot;Acc:Q9CB03]	527290185	527296141		43.88	protein_coding
MQTL_4B_3	4B	TraesCS4B02G260600	40S ribosomal protein S3a [Source:UniProtKB/TrEMBL;Acc:A0A1D6RXF7]	527296876	527299268		46.05	protein_coding
MQTL_4B_3	4B	TraesCS4B02G260700		527643576	527644400		62.55	protein_coding
MQTL_4B_3	4B	TraesCS4B02G260800		527978987	527985158		51.28	protein_coding
MQTL_4B_3	4B	TraesCS4B02G260900		529296850	529298585		61.64	protein_coding
MQTL_4B_3	4B	TraesCS4B02G261000		529355752	529357230		62.07	protein_coding
MQTL_4B_3	4B	TraesCS4B02G261100		529676529	529678029		58.76	protein_coding
MQTL_4B_3	4B	ENSRNA050011432	tRNA-Leu for anticodon AAG	529846321	529846401	tRNA-Leu	55.56	tRNA
MQTL_4B_3	4B	TraesCS4B02G261200		529848815	529852223		50.92	protein_coding
MQTL_4B_3	4B	ENSRNA050024294	Small nucleolar RNA snoR80	529977182	529977315	snoR80	44.03	snoRNA
MQTL_4B_3	4B	TraesCS4B02G261300		530206375	530207757		52.13	protein_coding
MQTL_4B_3	4B	TraesCS4B02G261400		530465777	530472375		48.9	protein_coding
MQTL_4B_3	4B	TraesCS4B02G261500		530472488	530475814		42.23	protein_coding
MQTL_4B_3	4B	TraesCS4B02G261600	Homeodomain-leucine zipper transcription factor, Regulation of panicle exsertio [Source: Projected from Oryza sativa (Os03g0198600)]	530519680	530521181		54.86	protein_coding
MQTL_4B_3	4B	TraesCS4B02G261700		530522670	530526934		41.5	protein_coding
MQTL_4B_3	4B	TraesCS4B02G261800		530965441	530969722		43.27	protein_coding
MQTL_4B_3	4B	TraesCS4B02G261900		531049967	531056241		42.44	protein_coding
MQTL_4B_3	4B	ENSRNA050024130	Small nucleolar RNA Z223	531057388	531057484	snoZ223	40.21	snoRNA
MQTL_4B_3	4B	ENSRNA050024138	Small nucleolar RNA Z278	531057605	531057719	snoZ278	49.57	snoRNA
MQTL_4B_3	4B	ENSRNA050024134	Small nucleolar RNA SNORD25	531058384	531058479	SNORD25	44.79	snoRNA
MQTL_4B_3	4B	ENSRNA050024139	Small nucleolar RNA Z278	531059514	531059628	snoZ278	52.17	snoRNA
MQTL_4B_3	4B	ENSRNA050024140	Small nucleolar RNA Z199	531059678	531059751	snoZ199	33.78	snoRNA
MQTL_4B_3	4B	ENSRNA050024129	Small nucleolar RNA R64/Z200 family	531059968	531060060	snoR64	37.63	snoRNA
MQTL_4B_3	4B	ENSRNA050024136	Small nucleolar RNA Z199	531060219	531060292	snoZ199	32.43	snoRNA
MQTL_4B_3	4B	ENSRNA050024127	Small nucleolar RNA R64/Z200 family	531060512	531060604	snoR64	37.63	snoRNA
MQTL_4B_3	4B	ENSRNA050024137	Small nucleolar RNA Z199	531060765	531060838	snoZ199	32.43	snoRNA
MQTL_4B_3	4B	ENSRNA050024133	Small nucleolar RNA SNORD25	531062403	531062498	SNORD25	44.79	snoRNA
MQTL_4B_3	4B	ENSRNA050024131	Small nucleolar RNA Z223	531065136	531065230	snoZ223	41.05	snoRNA
MQTL_4B_3	4B	ENSRNA050024135	Small nucleolar RNA Z278	531065368	531065482	snoZ278	52.17	snoRNA
MQTL_4B_3	4B	ENSRNA050024128	Small nucleolar RNA Z101	531065986	531066082	snoZ101	39.18	snoRNA
MQTL_4B_3	4B	ENSRNA050024125	Small nucleolar RNA Z101	531066270	531066363	snoZ101	40.43	snoRNA
MQTL_4B_3	4B	ENSRNA050024142	Small nucleolar RNA Z102/R77	531066430	531066516	snoZ102_R77	37.93	snoRNA
MQTL_4B_3	4B	ENSRNA050024126	Small nucleolar RNA Z101	531066879	531066976	snoZ101	40.82	snoRNA
MQTL_4B_3	4B	ENSRNA050024143	Small nucleolar RNA snR60/Z15/Z230/Z193/J17	531067618	531067712	snosnR60_Z15	35.79	snoRNA
MQTL_4B_3	4B	ENSRNA050024124	Small nucleolar RNA Z43	531067813	531067908	snoZ43	45.83	snoRNA
MQTL_4B_3	4B	ENSRNA050024141	Small nucleolar RNA U31b	531068244	531068330	snoU31b	43.68	snoRNA
MQTL_4B_3	4B	ENSRNA050024132	Small nucleolar RNA SNORD25	531068537	531068632	SNORD25	43.75	snoRNA
MQTL_4B_3	4B	TraesCS4B02G262000		531093503	531094527		69.95	protein_coding
MQTL_4B_3	4B	TraesCS4B02G262100		531106091	531107538		42.82	protein_coding
MQTL_4B_3	4B	TraesCS4B02G262200		531245466	531246821		60.91	protein_coding
MQTL_4B_3	4B	TraesCS4B02G262300		531479149	531480520		54.01	protein_coding
MQTL_4B_3	4B	ENSRNA050011429	tRNA-Phe for anticodon GAA	531488254	531488326	tRNA-Phe	58.9	tRNA
MQTL_4B_3	4B	ENSRNA050011427	tRNA-Phe for anticodon GAA	531570522	531570594	tRNA-Phe	58.9	tRNA
MQTL_4B_3	4B	TraesCS4B02G262400		531578424	531581497		61.16	protein_coding
MQTL_4B_3	4B	TraesCS4B02G262500	WAT1-related protein [Source:UniProtKB/TrEMBL;Acc:A0A341UGH0]	532255317	532257012		54.72	protein_coding
MQTL_4B_3	4B	TraesCS4B02G262600	At5g42970 [Source:Projected from Arabidopsis thaliana (AT5G42970) UniProtKB/TrEMBL;Acc:Q1H5B6]	532431534	532438326		40.64	protein_coding
MQTL_4B_3	4B	TraesCS4B02G262700		532438585	532441554		57.81	protein_coding
MQTL_4B_3	4B	TraesCS4B02G262800		532580525	532582940		58.15	protein_coding
MQTL_4B_3	4B	TraesCS4B02G262900		532718662	532721014		62.47	protein_coding
MQTL_4B_3	4B	TraesCS4B02G263000		533487078	533491391		37.81	protein_coding
MQTL_4B_3	4B	TraesCS4B02G263100	30S ribosomal protein S10, chloroplastic [Source:Projected from Arabidopsis thaliana (AT3G13120) UniProtKB/Swiss-Prot;Acc:Q9LK61]	533498076	533501119		44.28	protein_coding
MQTL_4B_3	4B	TraesCS4B02G263200		533499672	533500538		41.75	protein_coding
MQTL_4B_3	4B	TraesCS4B02G263300		533723477	533724406		70.54	protein_coding
MQTL_4B_3	4B	TraesCS4B02G263400	SNE [Source:Projected from Arabidopsis thaliana (AT5G48170) UniProtKB/TrEMBL;Acc:A0A178UIU3]	534327195	534327743		76.14	protein_coding
MQTL_4B_3	4B	TraesCS4B02G263500	CASP-like protein [Source:UniProtKB/TrEMBL;Acc:A0A1D5XMH2]	534404010	534408924		47.43	protein_coding
MQTL_4B_3	4B	TraesCS4B02G263700		534721884	534722318		69.43	protein_coding
MQTL_4B_3	4B	TraesCS4B02G263800		534728685	534732208		44.35	protein_coding
MQTL_4B_3	4B	TraesCS4B02G263900		534735014	534738513		44.46	protein_coding
MQTL_4B_3	4B	TraesCS4B02G264100		535045771	535050808		51.23	protein_coding
MQTL_4B_3	4B	TraesCS4B02G264300	RNA cytidine acetyltransferase [Source:UniProtKB/TrEMBL;Acc:A0A341U7P3]	535070273	535080559		41.28	protein_coding
MQTL_4B_3	4B	TraesCS4B02G264400	Probable ribosome biogenesis protein [Source:UniProtKB/TrEMBL;Acc:A0A1D5XH00]	535080749	535086394		44.78	protein_coding
MQTL_4B_3	4B	TraesCS4B02G264500	EDTS5 [Source:Projected from Arabidopsis thaliana (AT2G13810) UniProtKB/TrEMBL;Acc:A0A178VQ02]	535085266	535088908		51	protein_coding
MQTL_4B_3	4B	TraesCS4B02G264600		535238823	535243751		44.05	protein_coding
MQTL_4B_3	4B	TraesCS4B02G264700	Carboxypeptidase [Source:UniProtKB/TrEMBL;Acc:A0A341U7P5]	535247075	535251438		40.24	protein_coding
MQTL_4B_3	4B	TraesCS4B02G264800		535330145	535346919		45.99	protein_coding
MQTL_4B_3	4B	TraesCS4B02G264900		535747341	535747903		70.34	protein_coding
MQTL_4B_3	4B	TraesCS4B02G265100	Cytochrome b561 and DOMON domain-containing protein [Source:UniProtKB/TrEMBL;Acc:A0A341U341]	536117744	536120213		55.99	protein_coding
MQTL_4B_3	4B	TraesCS4B02G265200		536412001	536412570		72.46	protein_coding
MQTL_4B_3	4B	TraesCS4B02G265300		536576768	536579558		43.64	protein_coding
MQTL_4B_3	4B	TraesCS4B02G265400		536701901	536705305		42.94	protein_coding
MQTL_4B_3	4B	TraesCS4B02G265500	Cytochrome b561 and DOMON domain-containing protein [Source:UniProtKB/TrEMBL;Acc:A0A341UA56]	536894668	536896339		67.28	protein_coding
MQTL_4B_3	4B	TraesCS4B02G265600		536917003	536919543		49.63	protein_coding
MQTL_4B_3	4B	TraesCS4B02G265700		536919750	536923727		44.41	protein_coding
MQTL_4B_3	4B	TraesCS4B02G265800		537153895	537157766		43.37	protein_coding
MQTL_4B_3	4B	TraesCS4B02G265900		537367569	537371970		54.73	protein_coding
MQTL_4B_3	4B	TraesCS4B02G266000	FRIGIDA-like protein [Source:UniProtKB/TrEMBL;Acc:A0A1D5XLS0]	537474854	537480040		43.82	protein_coding
MQTL_4B_3	4B	TraesCS4B02G266100		537484707	537488475		58.66	protein_coding
MQTL_4B_3	4B	TraesCS4B02G266200		537818046	537824231		45.73	protein_coding
MQTL_4B_3	4B	TraesCS4B02G266300		538267413	538271488		44.04	protein_coding
MQTL_4B_3	4B	TraesCS4B02G266400		538385255	538386882		39.86	protein_coding
MQTL_4B_3	4B	TraesCS4B02G266500		538673506	538675932		38.85	protein_coding
MQTL_4B_3	4B	TraesCS4B02G266600		538676607	538679254		61.25	protein_coding
MQTL_4B_3	4B	TraesCS4B02G266700		538997044	539003064		43.07	protein_coding
MQTL_4B_3	4B	TraesCS4B02G266800		539045541	539045789		64.26	protein_coding
MQTL_4B_3	4B	TraesCS4B02G266900		539479135	539479617		59.42	protein_coding
MQTL_4B_3	4B	TraesCS4B02G267000	Ubiquitin carboxyl-terminal hydrolase 26 [Source:Projected from Arabidopsis thaliana (AT3G49600) UniProtKB/Swiss-Prot;Acc:Q9SCJ9]	539503833	539515611		40.33	protein_coding
MQTL_4B_3	4B	TraesCS4B02G267200		539965615	539970295		49.43	protein_coding
MQTL_4B_3	4B	TraesCS4B02G267300		540314471	540314905		61.38	protein_coding
MQTL_4B_3	4B	TraesCS4B02G267400		540319394	540323912		47.44	protein_coding
MQTL_4B_3	4B	TraesCS4B02G267500		540718393	540722344		44.74	protein_coding
MQTL_4B_3	4B	TraesCS4B02G267600		540725707	540726668		60.71	protein_coding
MQTL_4B_3	4B	TraesCS4B02G267700	Protein UPSTREAM OF FLC [Source:Projected from Arabidopsis thaliana (AT5G10150) UniProtKB/Swiss-Prot;Acc:Q9LX14]	541363253	541365268		58.68	protein_coding
MQTL_4B_3	4B	TraesCS4B02G267800		541447782	541450794		41.03	protein_coding
MQTL_4B_3	4B	TraesCS4B02G267900	Carboxypeptidase [Source:UniProtKB/TrEMBL;Acc:A0A1D5XGP0]	541470934	541473136		61.1	protein_coding
MQTL_4B_3	4B	TraesCS4B02G268000		541900337	541903402		42.76	protein_coding
MQTL_4B_3	4B	TraesCS4B02G268100		541910310	541911565		61.78	protein_coding
MQTL_4B_3	4B	TraesCS4B02G268200		541991690	541996339		46.06	protein_coding
MQTL_4B_3	4B	TraesCS4B02G268300		542582820	542583188		47.15	protein_coding
MQTL_4B_3	4B	TraesCS4B02G268400		542751661	542756334		46.45	protein_coding
MQTL_4B_3	4B	TraesCS4B02G268500	Very-long-chain (3R)-3-hydroxyacyl-CoA dehydratase [Source:UniProtKB/TrEMBL;Acc:A0A341U676]	543064533	543066352		46.21	protein_coding
MQTL_4B_3	4B	TraesCS4B02G268600		543284058	543289263		42.26	protein_coding
MQTL_4B_3	4B	TraesCS4B02G268700		543398812	543400914		63.24	protein_coding
MQTL_4B_3	4B	TraesCS4B02G268800		543863245	543868292		43.23	protein_coding
MQTL_4B_3	4B	TraesCS4B02G268900	Peroxidase [Source:UniProtKB/TrEMBL;Acc:W5E6C6]	544027788	544029517		60.06	protein_coding
MQTL_4B_3	4B	TraesCS4B02G269000		544034841	544035254		62.56	protein_coding
MQTL_4B_3	4B	TraesCS4B02G269100		544037020	544038792		54.6	protein_coding
MQTL_4B_3	4B	TraesCS4B02G269200	4-coumarate--CoA ligase-like 7 [Source:Projected from Arabidopsis thaliana (AT4G05160) UniProtKB/Swiss-Prot;Acc:Q9M0X9]	544038437	544043737		46.61	protein_coding
MQTL_4B_3	4B	TraesCS4B02G269300		544295251	544297535		48.36	protein_coding
MQTL_4B_3	4B	TraesCS4B02G269400		544443129	544447362		44.4	protein_coding
MQTL_4B_3	4B	TraesCS4B02G269500		544593243	544598538		44.77	protein_coding
MQTL_4B_3	4B	TraesCS4B02G269600		544602907	544603550		62.11	protein_coding
MQTL_4B_3	4B	TraesCS4B02G269700	Flavin-containing monooxygenase [Source:UniProtKB/TrEMBL;Acc:W5E399]	544644475	544646488		62.36	protein_coding
MQTL_4B_3	4B	TraesCS4B02G269800	Kinesin-like protein [Source:UniProtKB/TrEMBL;Acc:A0A1D5XMV4]	545015280	545027320		39.98	protein_coding
MQTL_4B_3	4B	TraesCS4B02G269900		545030263	545036806		39.98	protein_coding
MQTL_4B_3	4B	TraesCS4B02G270000		545063943	545066650		43.02	protein_coding
MQTL_4B_3	4B	TraesCS4B02G270100		545148725	545150256		63.19	protein_coding
MQTL_4B_3	4B	TraesCS4B02G270200		546023344	546025236		59.9	protein_coding
MQTL_4B_3	4B	TraesCS4B02G270300		546579103	546580924		60.7	protein_coding
MQTL_4B_3	4B	TraesCS4B02G270400		546601373	546603165		62.39	protein_coding
MQTL_4B_3	4B	TraesCS4B02G270500		546648883	546649497		64.55	protein_coding
MQTL_4B_3	4B	TraesCS4B02G270600		546733304	546733756		70.64	protein_coding
MQTL_4B_3	4B	TraesCS4B02G270800		546818546	546821057		55.41	protein_coding
MQTL_4B_3	4B	TraesCS4B02G270900	Cytochrome c oxidase subunit 1 [Source:UniProtKB/TrEMBL;Acc:A0A341UGQ5]	546978796	546980356		40.23	protein_coding
MQTL_4B_3	4B	TraesCS4B02G271000	Expansin [Source:UniProtKB/TrEMBL;Acc:A0A341UAF1]	547093525	547094998		63.03	protein_coding
MQTL_4B_3	4B	TraesCS4B02G271100	Expansin [Source:UniProtKB/TrEMBL;Acc:A0A1D5XFR9]	547184455	547185479		64.2	protein_coding
MQTL_4B_3	4B	TraesCS4B02G271200	Expansin [Source:UniProtKB/TrEMBL;Acc:W5E5Q8]	547204820	547205997		56.96	protein_coding
MQTL_4B_3	4B	TraesCS4B02G271300	Expansin [Source:UniProtKB/TrEMBL;Acc:W5EAH2]	547309398	547310612		55.23	protein_coding
MQTL_4B_3	4B	TraesCS4B02G271400	HVA22-like protein [Source:UniProtKB/TrEMBL;Acc:A0A341UGR0]	547408726	547409163		56.62	protein_coding
MQTL_4B_3	4B	TraesCS4B02G271500		547550183	547557257		40.25	protein_coding
MQTL_4B_3	4B	TraesCS4B02G271600		547577832	547580475		43.15	protein_coding
MQTL_4B_3	4B	TraesCS4B02G271700		548098211	548105727		41.21	protein_coding
MQTL_4B_3	4B	TraesCS4B02G271800		548120571	548121433		55.27	protein_coding
MQTL_4B_3	4B	TraesCS4B02G271900		548185013	548185962		54.74	protein_coding
MQTL_4B_3	4B	TraesCS4B02G272000		548194959	548198178		46.02	protein_coding
MQTL_4B_3	4B	TraesCS4B02G272100	GA2ox-B11 protein [Source:UniProtKB/TrEMBL;Acc:A0A140KPT7]	548766774	548767971		63.11	protein_coding
MQTL_4B_3	4B	TraesCS4B02G272200		548863051	548863659		53.69	protein_coding
MQTL_4B_3	4B	TraesCS4B02G272300	Ca2+-permeable mechanosensitive channel, Regulation of plasma membrane Ca2+ influx, ROS generation induced by hypo-osmotic stres [Source: Projected from Oryza sativa (Os03g0157300)]	549130040	549134845		46.06	protein_coding
MQTL_4B_3	4B	TraesCS4B02G272400		549139146	549144817		47.8	protein_coding
MQTL_4B_3	4B	TraesCS4B02G272500	FH protein interacting protein FIP2 [Source:Projected from Arabidopsis thaliana (AT5G55000) UniProtKB/Swiss-Prot;Acc:Q9SE95]	550393675	550398473		40.95	protein_coding
MQTL_4B_3	4B	TraesCS4B02G272600	Expansin [Source:UniProtKB/TrEMBL;Acc:A0A341U3C8]	550432102	550433179		56.03	protein_coding
MQTL_4B_3	4B	TraesCS4B02G272700	Expansin [Source:UniProtKB/TrEMBL;Acc:A0A1D5XFC7]	550486760	550488028		52.8	protein_coding
MQTL_4B_3	4B	TraesCS4B02G272800	Expansin [Source:UniProtKB/TrEMBL;Acc:W5E710]	550502716	550504079		52.86	protein_coding
MQTL_4B_3	4B	TraesCS4B02G272900	TRN2 [Source:Projected from Arabidopsis thaliana (AT5G46700) UniProtKB/TrEMBL;Acc:A0A178ULL6]	550520714	550521806		63.4	protein_coding
MQTL_4B_3	4B	TraesCS4B02G273000		550522901	550523827		63.11	protein_coding
MQTL_4B_3	4B	TraesCS4B02G273100		550591447	550592506		60	protein_coding
MQTL_4B_3	4B	TraesCS4B02G273200		550676133	550677281		58.83	protein_coding
MQTL_4B_3	4B	TraesCS4B02G273300		551048125	551052171		45.49	protein_coding
MQTL_4B_3	4B	TraesCS4B02G273400		551065047	551070671		40.52	protein_coding
MQTL_4B_3	4B	TraesCS4B02G273500	Phosphoserine aminotransferase [Source:UniProtKB/TrEMBL;Acc:A0A1D5XIA9]	551075195	551077142		60.88	protein_coding
MQTL_4B_3	4B	TraesCS4B02G273600		551694989	551698164		41.22	protein_coding
MQTL_4B_3	4B	TraesCS4B02G273700		551731107	551731394		56.25	protein_coding
MQTL_4B_3	4B	TraesCS4B02G273800		551743957	551746875		40.08	protein_coding
MQTL_4B_3	4B	TraesCS4B02G273900		551785715	551786002		56.6	protein_coding
MQTL_4B_3	4B	TraesCS4B02G274000		551787235	551790033		40.87	protein_coding
MQTL_4B_3	4B	TraesCS4B02G274100		552000371	552006891		45.85	protein_coding
MQTL_4B_3	4B	TraesCS4B02G274200		552014074	552017871		45.02	protein_coding
MQTL_4B_3	4B	TraesCS4B02G274300	NDH-dependent cyclic electron flow 1 [Source:Projected from Arabidopsis thaliana (AT1G64770) UniProtKB/TrEMBL;Acc:F4I890]	552018081	552019444		65.4	protein_coding
MQTL_4B_3	4B	ENSRNA050011442	tRNA-Leu for anticodon CAA	552025506	552025589	tRNA-Leu	57.14	tRNA
MQTL_4B_3	4B	TraesCS4B02G274400		552027737	552028591		67.02	protein_coding
MQTL_4B_3	4B	TraesCS4B02G274500		552029023	552034120		48.49	protein_coding
MQTL_4B_3	4B	TraesCS4B02G274700	3-ketoacyl-CoA synthase [Source:UniProtKB/TrEMBL;Acc:W5E6N0]	552744448	552745887		67.01	protein_coding
MQTL_4B_3	4B	TraesCS4B02G274800		552797030	552799240		45.82	protein_coding
MQTL_4B_3	4B	TraesCS4B02G274900	Subtilisin-like serine endopeptidase family protein [Source:Projected from Arabidopsis thaliana (AT4G26330) TAIR;Acc:AT4G26330]	552829741	552833462		56.18	protein_coding
MQTL_4B_3	4B	TraesCS4B02G275000		552843820	552846959		46.82	protein_coding
MQTL_4B_3	4B	TraesCS4B02G275100		553255669	553258221		51.35	protein_coding
MQTL_4B_3	4B	TraesCS4B02G275200		553337944	553339038		65.66	protein_coding
MQTL_4B_3	4B	TraesCS4B02G275300		553608738	553610158		62.49	protein_coding
MQTL_4B_3	4B	TraesCS4B02G275400	Histone H2B [Source:UniProtKB/TrEMBL;Acc:A0A1D5XKA5]	553863768	553864348		61.1	protein_coding
MQTL_4B_3	4B	TraesCS4B02G275500		553866641	553867524		61.3	protein_coding
MQTL_4B_3	4B	TraesCS4B02G275700		553915596	553918282		44.96	protein_coding
MQTL_4B_3	4B	TraesCS4B02G275800		553942481	553948283		44.08	protein_coding
MQTL_4B_3	4B	TraesCS4B02G276000		554814988	554817491		45.21	protein_coding
MQTL_4B_3	4B	TraesCS4B02G276100		555213842	555214957		58.42	protein_coding
MQTL_4B_3	4B	TraesCS4B02G276200		555924912	555933657		44.36	protein_coding
MQTL_4B_3	4B	ENSRNA050023990	U2 spliceosomal RNA	555934375	555934547	U2	45.66	snRNA
MQTL_4B_3	4B	TraesCS4B02G276300		556059439	556061917		50.83	protein_coding
MQTL_4B_3	4B	TraesCS4B02G276400		556069131	556069906		58.12	protein_coding
MQTL_4B_3	4B	TraesCS4B02G276500	Probable RNA helicase SDE3 [Source:Projected from Arabidopsis thaliana (AT1G05460) UniProtKB/Swiss-Prot;Acc:Q8GYD9]	556071674	556076664		46.64	protein_coding
MQTL_4B_3	4B	TraesCS4B02G276600		557453076	557455786		53.93	protein_coding
MQTL_4B_3	4B	TraesCS4B02G276700		558044171	558049654		53.06	protein_coding
MQTL_4B_3	4B	TraesCS4B02G276800		558049892	558060448		42.36	protein_coding
MQTL_4B_3	4B	TraesCS4B02G276900		558577386	558581601		44.52	protein_coding
MQTL_4B_3	4B	TraesCS4B02G277000		558724586	558725285		56.71	protein_coding
MQTL_4B_3	4B	TraesCS4B02G277100		558725875	558728252		61.56	protein_coding
MQTL_4B_3	4B	TraesCS4B02G277200		558753349	558753972		56.57	protein_coding
MQTL_4B_3	4B	TraesCS4B02G277300		559156504	559157657		58.67	protein_coding
MQTL_4B_3	4B	TraesCS4B02G277400		559206410	559208719		37.92	protein_coding
MQTL_4B_3	4B	TraesCS4B02G277500		559261968	559264840		47.02	protein_coding
MQTL_4B_3	4B	TraesCS4B02G277600		559280396	559282653		47.52	protein_coding
MQTL_4B_3	4B	TraesCS4B02G277700		559287278	559288532		61.59	protein_coding
MQTL_4B_3	4B	TraesCS4B02G277800		559647873	559661486		42.9	protein_coding
MQTL_4B_3	4B	TraesCS4B02G277900	Pectinesterase [Source:UniProtKB/TrEMBL;Acc:A0A341U3J2]	559854826	559856646		46.07	protein_coding
MQTL_4B_3	4B	TraesCS4B02G278000	1,2-dihydroxy-3-keto-5-methylthiopentene dioxygenase [Source:UniProtKB/TrEMBL;Acc:W5E8D7]	560007429	560010574		42.59	protein_coding
MQTL_4B_3	4B	TraesCS4B02G278100		560012594	560015080		48.13	protein_coding
MQTL_4B_3	4B	TraesCS4B02G278200		560021068	560024394		44.06	protein_coding
MQTL_4B_3	4B	TraesCS4B02G278300	Flavin-containing monooxygenase [Source:UniProtKB/TrEMBL;Acc:A0A341U3J8]	560663067	560665760		53.97	protein_coding
MQTL_4B_3	4B	TraesCS4B02G278400		561021365	561022716		58.95	protein_coding
MQTL_4B_3	4B	TraesCS4B02G278500		561385420	561387089		62.75	protein_coding
MQTL_4B_3	4B	TraesCS4B02G278600		561589150	561592453		43.16	protein_coding
MQTL_4B_3	4B	TraesCS4B02G278700		561748547	561749377		61.01	protein_coding
MQTL_4B_3	4B	TraesCS4B02G278800	3-ketoacyl-CoA synthase [Source:UniProtKB/TrEMBL;Acc:A0A1D6D6Y3]	562051965	562056475		53.42	protein_coding
MQTL_4B_3	4B	ENSRNA050011444	tRNA-Tyr for anticodon GUA	562056498	562056584	tRNA-Tyr	52.87	tRNA
MQTL_4B_3	4B	ENSRNA050011446	tRNA-Tyr for anticodon GUA	562057894	562057979	tRNA-Tyr	52.33	tRNA
MQTL_4B_3	4B	TraesCS4B02G278900		562348834	562353735		43.23	protein_coding
MQTL_4B_3	4B	TraesCS4B02G279000	Exocyst complex component [Source:UniProtKB/TrEMBL;Acc:W5E5N0]	562354948	562358494		49.06	protein_coding
MQTL_4B_3	4B	TraesCS4B02G279100		562419106	562419336		70.13	protein_coding
MQTL_4B_3	4B	TraesCS4B02G279200		562425162	562425383		66.67	protein_coding
MQTL_4B_3	4B	TraesCS4B02G279300		562436091	562436312		68.92	protein_coding
MQTL_4B_3	4B	TraesCS4B02G279400		562439286	562439507		66.67	protein_coding
MQTL_4B_3	4B	TraesCS4B02G279500		562628791	562629180		56.92	protein_coding
MQTL_4B_3	4B	TraesCS4B02G279600		562697710	562698044		69.25	protein_coding
MQTL_4B_3	4B	TraesCS4B02G279700		562698914	562701787		50.45	protein_coding
MQTL_4B_3	4B	TraesCS4B02G279800		562704755	562707829		48.03	protein_coding
MQTL_4B_3	4B	TraesCS4B02G279900		562709125	562712214		46.15	protein_coding
MQTL_4B_3	4B	TraesCS4B02G280000		562880284	562882743		46.5	protein_coding
MQTL_4B_3	4B	TraesCS4B02G280100		562926761	562928260		62.13	protein_coding
MQTL_4B_3	4B	TraesCS4B02G280200	Annexin [Source:UniProtKB/TrEMBL;Acc:W5E588]	562931144	562932904		55.2	protein_coding
MQTL_4B_3	4B	TraesCS4B02G280300	Mitochondrial fission 1 protein [Source:UniProtKB/TrEMBL;Acc:A0A1D5XMQ1]	562932836	562939261		50.6	protein_coding
MQTL_4B_3	4B	TraesCS4B02G280400	DNA topoisomerase [Source:UniProtKB/TrEMBL;Acc:A0A341U6M7]	563206226	563215680		41.81	protein_coding
MQTL_4B_3	4B	TraesCS4B02G280500		563224930	563226849		51.82	protein_coding
MQTL_4B_3	4B	TraesCS4B02G280600		563620724	563626048		38.75	protein_coding
MQTL_4B_3	4B	TraesCS4B02G280700		563626875	563630295		56.94	protein_coding
MQTL_4B_3	4B	TraesCS4B02G280800	40S ribosomal protein S27 [Source:UniProtKB/TrEMBL;Acc:W5HZ68]	563785303	563788633		50.59	protein_coding
MQTL_4B_3	4B	TraesCS4B02G280900	Beta-galactosidase [Source:UniProtKB/TrEMBL;Acc:W5E811]	563799563	563805949		44.92	protein_coding
MQTL_4B_3	4B	TraesCS4B02G281000		564075298	564078021		42.29	protein_coding
MQTL_4B_3	4B	TraesCS4B02G281100		564151119	564156309		38.06	protein_coding
MQTL_4B_3	4B	TraesCS4B02G281200		564222865	564223842		61.04	protein_coding
MQTL_4B_3	4B	TraesCS4B02G281300		564382155	564383524		61.9	protein_coding
MQTL_4B_3	4B	TraesCS4B02G281400		564384629	564395816		43.7	protein_coding
MQTL_4B_3	4B	TraesCS4B02G281500		564652481	564653622		64.54	protein_coding
MQTL_4B_3	4B	TraesCS4B02G281600		564785258	564786103		67.73	protein_coding
MQTL_4B_3	4B	TraesCS4B02G281700		564866358	564868820		45.92	protein_coding
MQTL_4B_3	4B	TraesCS4B02G281800		564870850	564874568		48.59	protein_coding
MQTL_4B_3	4B	TraesCS4B02G281900		564901459	564905273		43.96	protein_coding
MQTL_4B_3	4B	TraesCS4B02G282000		565090615	565092196		59.73	protein_coding
MQTL_4B_3	4B	TraesCS4B02G282100		565091937	565094390		63.85	protein_coding
MQTL_4B_3	4B	TraesCS4B02G282200		565313012	565313395		67.97	protein_coding
MQTL_4B_3	4B	TraesCS4B02G282300		565526893	565530727		43.83	protein_coding
MQTL_4B_3	4B	TraesCS4B02G282400		565740923	565744460		47.31	protein_coding
MQTL_4B_3	4B	TraesCS4B02G282500		565744803	565748504		48.14	protein_coding
MQTL_4B_3	4B	TraesCS4B02G282600		565861371	565865127		49.91	protein_coding
MQTL_4B_3	4B	TraesCS4B02G282700	Amine oxidase [Source:UniProtKB/TrEMBL;Acc:A0A1D6DF38]	565987100	565993933		53.55	protein_coding
MQTL_4B_3	4B	TraesCS4B02G282900		566235366	566239243		54.8	protein_coding
MQTL_4B_3	4B	TraesCS4B02G283000		566252411	566252674		48.86	protein_coding
MQTL_4B_3	4B	TraesCS4B02G283100		566430547	566431095		50.46	protein_coding
MQTL_4B_3	4B	TraesCS4B02G283200	Fatty acyl-CoA reductase [Source:UniProtKB/TrEMBL;Acc:A0A1D5XJ93]	566594357	566597361		57.57	protein_coding
MQTL_4B_3	4B	TraesCS4B02G283300	Serine/threonine-protein phosphatase [Source:UniProtKB/TrEMBL;Acc:A5H7F0]	566597390	566602080		41.44	protein_coding
MQTL_4B_3	4B	TraesCS4B02G283400		566979247	566980539		46.71	protein_coding
MQTL_4B_3	4B	TraesCS4B02G283500		566981446	566983051		45.21	protein_coding
MQTL_4B_3	4B	ENSRNA050023020	Plant signal recognition particle RNA	566984200	566984503	Plant_SRP	57.89	SRP_RNA
MQTL_4B_3	4B	TraesCS4B02G283600		567003720	567006871		53.39	protein_coding
MQTL_4B_3	4B	TraesCS4B02G283700		567173548	567176479		45.57	protein_coding
MQTL_4B_3	4B	TraesCS4B02G283800		567176744	567178218		57.56	protein_coding
MQTL_4B_3	4B	TraesCS4B02G283900		567187233	567188590		54.93	protein_coding
MQTL_4B_3	4B	TraesCS4B02G284100		567428855	567430189		54.16	protein_coding
MQTL_4B_3	4B	TraesCS4B02G284200		567468511	567470650		56.5	protein_coding
MQTL_4B_3	4B	TraesCS4B02G284300		567678983	567680605		40.42	protein_coding
MQTL_4B_3	4B	TraesCS4B02G284400		568333297	568338170		45.08	protein_coding
MQTL_4B_3	4B	TraesCS4B02G284500		568339895	568341194		40.69	protein_coding
MQTL_4B_3	4B	TraesCS4B02G284600		568414825	568419075		49.78	protein_coding
MQTL_4B_3	4B	TraesCS4B02G284700	Cytochrome P450 704B1 [Source:Projected from Arabidopsis thaliana (AT1G69500) UniProtKB/Swiss-Prot;Acc:Q9C788]	568423028	568424935		62.68	protein_coding
MQTL_4B_3	4B	TraesCS4B02G284800	SET domain protein 35 [Source:Projected from Arabidopsis thaliana (AT1G26760) UniProtKB/TrEMBL;Acc:F4HPB8]	568426172	568428305		62.28	protein_coding
MQTL_4B_3	4B	ENSRNA050011426	tRNA-Ile for anticodon GAU	568428558	568428631	tRNA-Ile	50	tRNA
MQTL_4B_3	4B	TraesCS4B02G284900		568552486	568554900		43.56	protein_coding
MQTL_4B_3	4B	TraesCS4B02G285000	Ribulose-phosphate 3-epimerase [Source:UniProtKB/TrEMBL;Acc:W5E5Z3]	568555627	568559531		43.74	protein_coding
MQTL_4B_3	4B	TraesCS4B02G285100		568600237	568602349		52.3	protein_coding
MQTL_4B_3	4B	TraesCS4B02G285200		568665082	568668533		48.87	protein_coding
MQTL_4B_3	4B	ENSRNA050023021	Small nucleolar RNA snoR80	568680852	568680985	snoR80	44.03	snoRNA
MQTL_4B_3	4B	TraesCS4B02G285300		568714502	568719667		46.79	protein_coding
MQTL_4B_3	4B	TraesCS4B02G285400	Alpha-amylase [Source:UniProtKB/TrEMBL;Acc:A0A341UH68]	568735776	568737503		62.85	protein_coding
MQTL_4B_3	4B	TraesCS4B02G285500		568878782	568880077		65.35	protein_coding
MQTL_4B_3	4B	TraesCS4B02G285600		569042272	569043704		62.46	protein_coding
MQTL_4B_3	4B	TraesCS4B02G285700		569369598	569371219		51.79	protein_coding
MQTL_4B_3	4B	TraesCS4B02G285800		569405248	569406543		65.12	protein_coding
MQTL_4B_3	4B	TraesCS4B02G285900		569592005	569593375		41.79	protein_coding
MQTL_4B_3	4B	TraesCS4B02G286000	Patatin [Source:UniProtKB/TrEMBL;Acc:A0A1D5XMR7]	569628760	569630327		64.73	protein_coding
MQTL_4B_3	4B	TraesCS4B02G286100		569630463	569634348		44.93	protein_coding
MQTL_4B_3	4B	TraesCS4B02G286200		569761993	569763546		60.81	protein_coding
MQTL_4B_3	4B	TraesCS4B02G286300		569765340	569767146		55.95	protein_coding
MQTL_4B_3	4B	TraesCS4B02G286400		570084740	570086809		52.03	protein_coding
MQTL_4B_3	4B	TraesCS4B02G286500		570090125	570091774		49.15	protein_coding
MQTL_4B_3	4B	TraesCS4B02G286600	Patatin [Source:UniProtKB/TrEMBL;Acc:W5E1Q4]	570138143	570140327		57.57	protein_coding
MQTL_4B_3	4B	TraesCS4B02G286700	Glycerol-3-phosphate dehydrogenase [NAD(+)] [Source:UniProtKB/TrEMBL;Acc:A0A341U6W1]	570141148	570146552		43.79	protein_coding
MQTL_4B_3	4B	TraesCS4B02G286900		570240784	570243130		48.57	protein_coding
MQTL_4B_3	4B	ENSRNA050021654	U2 spliceosomal RNA	570346633	570346829	U2	48.22	snRNA
MQTL_4B_3	4B	TraesCS4B02G287000		570346753	570346863		43.24	protein_coding
MQTL_4B_3	4B	TraesCS4B02G287100		570347808	570348432		57.44	protein_coding
MQTL_4B_3	4B	TraesCS4B02G287200		570732495	570735800		41.71	protein_coding
MQTL_4B_3	4B	TraesCS4B02G287300		570735956	570740016		43.76	protein_coding
MQTL_4B_3	4B	TraesCS4B02G287400		570875307	570876151		61.66	protein_coding
MQTL_4B_3	4B	TraesCS4B02G287500		570973482	570974030		42.62	protein_coding
MQTL_4B_3	4B	TraesCS4B02G287600		571047089	571049801		57.1	protein_coding
MQTL_4B_3	4B	TraesCS4B02G287700		571058664	571060032		65.16	protein_coding
MQTL_4B_3	4B	TraesCS4B02G287800		571468679	571474081		49.73	protein_coding
MQTL_4B_3	4B	TraesCS4B02G287900	Similar to DNA-binding protein-like [Source: Projected from Oryza sativa (Os03g0171300)]	572156854	572157818		49.53	protein_coding
MQTL_4B_3	4B	TraesCS4B02G288000	Basic helix-loop-helix dimerisation region bHLH domain containing protein [Source: Projected from Oryza sativa (Os03g0171700)]	573091431	573092121		57.31	protein_coding
MQTL_4B_3	4B	TraesCS4B02G288100	Alanine--glyoxylate aminotransferase 2 homolog 1, mitochondrial [Source:Projected from Arabidopsis thaliana (AT4G39660) UniProtKB/Swiss-Prot;Acc:Q940M2]	573273107	573276702		47.89	protein_coding
MQTL_4B_3	4B	TraesCS4B02G288200	Nuclear pore complex protein NUP96 [Source:Projected from Arabidopsis thaliana (AT1G80680) UniProtKB/Swiss-Prot;Acc:Q8LLD0]	573289889	573294861		45.49	protein_coding
MQTL_4B_3	4B	TraesCS4B02G288300		573296275	573296813		58.81	protein_coding
MQTL_4B_3	4B	TraesCS4B02G288400		573387694	573388279		55.29	protein_coding
MQTL_4B_3	4B	TraesCS4B02G288500		573390446	573396148		44.04	protein_coding
MQTL_4B_3	4B	TraesCS4B02G288600	Cysteine proteinase inhibitor [Source:UniProtKB/TrEMBL;Acc:A0A341U3Y1]	573402914	573403696		63.22	protein_coding
MQTL_4B_3	4B	TraesCS4B02G288700	Cysteine proteinase inhibitor [Source:UniProtKB/TrEMBL;Acc:A0A341U8C9]	573502737	573503102		68.85	protein_coding
MQTL_4B_3	4B	TraesCS4B02G288800	Cysteine proteinase inhibitor [Source:UniProtKB/TrEMBL;Acc:A0A1D5XHS7]	573520299	573521018		59.31	protein_coding
MQTL_4B_3	4B	TraesCS4B02G288900	Cysteine proteinase inhibitor [Source:UniProtKB/TrEMBL;Acc:W5E2Q7]	574006972	574007334		67.22	protein_coding
MQTL_4B_3	4B	ENSRNA050021655	Eukaryotic large subunit ribosomal RNA	574014169	574014247	LSU_rRNA_eukarya	48.1	rRNA
MQTL_4B_3	4B	TraesCS4B02G289000		574057870	574060684		50.73	protein_coding
MQTL_4B_3	4B	TraesCS4B02G289100		574169282	574171714		63.17	protein_coding
MQTL_4B_3	4B	TraesCS4B02G289200		574174342	574176487		37.6	protein_coding
MQTL_4B_3	4B	TraesCS4B02G289300		574223408	574227021		42.14	protein_coding
MQTL_4B_3	4B	TraesCS4B02G289400	Cysteine proteinase inhibitor [Source:UniProtKB/TrEMBL;Acc:A0A1D5XND5]	574233413	574233796		63.54	protein_coding
MQTL_4B_3	4B	TraesCS4B02G289500		574292088	574292585		42.77	protein_coding
MQTL_4B_3	4B	TraesCS4B02G289600		574442287	574447423		41.64	protein_coding
MQTL_4B_3	4B	TraesCS4B02G289700		574524189	574527673		49.73	protein_coding
MQTL_4B_3	4B	TraesCS4B02G289800		574529344	574530961		46.17	protein_coding
MQTL_4B_3	4B	TraesCS4B02G289900		574591069	574591516		41.74	protein_coding
MQTL_4B_3	4B	TraesCS4B02G290000		574940574	574945638		43.85	protein_coding
MQTL_4B_3	4B	TraesCS4B02G290100	Dehydration-responsive element-binding protein 2F [Source:Projected from Arabidopsis thaliana (AT3G57600) UniProtKB/Swiss-Prot;Acc:Q9SVX5]	574948889	574949836		73.52	protein_coding
MQTL_4B_3	4B	TraesCS4B02G290200	Adenylosuccinate synthetase, chloroplastic [Source:UniProtKB/TrEMBL;Acc:A0A1D5XML1]	574950191	574953489		45.74	protein_coding
MQTL_4B_3	4B	TraesCS4B02G290300		575038787	575042463		46.29	protein_coding
MQTL_4B_3	4B	TraesCS4B02G290400	CCAAT-binding transcription factor B [Source:UniProtKB/TrEMBL;Acc:Q6Q1C7]	575524669	575528030		46.34	protein_coding
MQTL_4B_3	4B	TraesCS4B02G290500		575608344	575609325		59.16	protein_coding
MQTL_4B_3	4B	TraesCS4B02G290600		575617402	575618047		47.99	protein_coding
MQTL_4B_3	4B	TraesCS4B02G290700		575726105	575726875		61.61	protein_coding
MQTL_4B_3	4B	TraesCS4B02G290900		575770554	575772855		65.25	protein_coding
MQTL_4B_3	4B	TraesCS4B02G291000	Ubiquitin-related modifier 1 homolog [Source:UniProtKB/TrEMBL;Acc:A0A1D5XND9]	575777679	575781099		42.79	protein_coding
MQTL_4B_3	4B	TraesCS4B02G291100		575906639	575907984		42.94	protein_coding
MQTL_4B_3	4B	TraesCS4B02G291200		576107023	576110392		45.5	protein_coding
MQTL_4B_3	4B	TraesCS4B02G291300	Ubiquitin-fold modifier-conjugating enzyme 1 [Source:UniProtKB/TrEMBL;Acc:W5E3X2]	576194845	576195809		60	protein_coding
MQTL_4B_3	4B	TraesCS4B02G291400		576199918	576203506		46.85	protein_coding
MQTL_4B_3	4B	TraesCS4B02G291500		576401412	576403102		65.41	protein_coding
MQTL_4B_4	4B	TraesCS4B02G307500		597031988	597036810		43.89	protein_coding
MQTL_4B_4	4B	TraesCS4B02G307600		597741168	597742418		49.56	protein_coding
MQTL_4B_4	4B	TraesCS4B02G307700		597970171	597974800		41.81	protein_coding
MQTL_4B_4	4B	TraesCS4B02G307800	PHD finger protein ING [Source:UniProtKB/TrEMBL;Acc:A0A341UBK3]	597975161	597980582		42.53	protein_coding
MQTL_4B_4	4B	TraesCS4B02G307900		598259914	598264566		50.81	protein_coding
MQTL_4B_4	4B	TraesCS4B02G308000	transcription activators [Source:Projected from Arabidopsis thaliana (AT5G18410) TAIR;Acc:AT5G18410]	598393771	598412555		38.62	protein_coding
MQTL_4B_4	4B	TraesCS4B02G308100		598455380	598459204		42.74	protein_coding
MQTL_4B_4	4B	TraesCS4B02G308200		598910941	598914019		49.85	protein_coding
MQTL_4B_4	4B	TraesCS4B02G308300		599168078	599170653		46.82	protein_coding
MQTL_4B_4	4B	TraesCS4B02G308400		599234616	599236565		63.03	protein_coding
MQTL_4B_4	4B	TraesCS4B02G308500		599329980	599332071		61.47	protein_coding
MQTL_4B_4	4B	TraesCS4B02G308600		599349816	599351524		64.95	protein_coding
MQTL_4B_4	4B	TraesCS4B02G308700		599356666	599356977		68.27	protein_coding
MQTL_4B_4	4B	TraesCS4B02G308800		599399570	599399905		66.67	protein_coding
MQTL_4B_4	4B	TraesCS4B02G308900	Alanine--tRNA ligase [Source:UniProtKB/TrEMBL;Acc:A0A341UBL2]	599550195	599558350		39.15	protein_coding
MQTL_4B_4	4B	TraesCS4B02G309000		599640845	599650707		37.65	protein_coding
MQTL_4B_4	4B	TraesCS4B02G309100	Xyloglucan galactosyltransferase MUR3 [Source:Projected from Arabidopsis thaliana (AT2G20370) UniProtKB/Swiss-Prot;Acc:Q7XJ98]	599811104	599814724		54.21	protein_coding
MQTL_4B_4	4B	TraesCS4B02G309200	KRR1 small subunit processome component [Source:UniProtKB/TrEMBL;Acc:W5E4H0]	599818812	599822423		42.55	protein_coding
MQTL_4B_4	4B	TraesCS4B02G309300		599884060	599887164		65.96	protein_coding
MQTL_4B_4	4B	TraesCS4B02G309400		599956967	599957692		65.43	protein_coding
MQTL_4B_4	4B	TraesCS4B02G309500		600290464	600296021		44.66	protein_coding
MQTL_4B_4	4B	TraesCS4B02G309600		600376301	600378802		62.83	protein_coding
MQTL_4B_4	4B	TraesCS4B02G309700		600431051	600431677		63.64	protein_coding
MQTL_4B_4	4B	TraesCS4B02G309800		600434198	600442767		41.65	protein_coding
MQTL_4B_4	4B	TraesCS4B02G309900		600516106	600517898		59.29	protein_coding
MQTL_4B_4	4B	TraesCS4B02G310000		600520646	600521017		47.85	protein_coding
MQTL_4B_4	4B	TraesCS4B02G310100		600523853	600524717		37.11	protein_coding
MQTL_4B_4	4B	TraesCS4B02G310200		600604723	600606319		63.18	protein_coding
MQTL_4B_4	4B	TraesCS4B02G310300	Potassium transporter [Source:UniProtKB/TrEMBL;Acc:A0A341U4Q0]	600654585	600658522		49.64	protein_coding
MQTL_4B_4	4B	TraesCS4B02G310400		600664852	600667606		42.5	protein_coding
MQTL_4B_4	4B	TraesCS4B02G310500		600667616	600669124		68.79	protein_coding
MQTL_4B_4	4B	TraesCS4B02G310600		600670476	600673304		45.71	protein_coding
MQTL_4B_4	4B	TraesCS4B02G310700		600873618	600874688		68.35	protein_coding
MQTL_4B_4	4B	TraesCS4B02G310800		600917180	600922290		42.11	protein_coding
MQTL_4B_4	4B	TraesCS4B02G310900		601098518	601100247		57.46	protein_coding
MQTL_4B_4	4B	TraesCS4B02G311000	Cyclin-dependent kinases regulatory subunit [Source:UniProtKB/TrEMBL;Acc:Q70AJ1]	601191756	601192767		60.28	protein_coding
MQTL_4B_4	4B	TraesCS4B02G311100	Lethal leaf spot1 [Source:UniProtKB/TrEMBL;Acc:K9L6U9]	601194804	601198701		48.95	protein_coding
MQTL_4B_4	4B	TraesCS4B02G311200		601277062	601277496		66.9	protein_coding
MQTL_4B_4	4B	TraesCS4B02G311300		601284457	601284921		66.45	protein_coding
MQTL_4B_4	4B	TraesCS4B02G311400		601306252	601306716		66.45	protein_coding
MQTL_4B_4	4B	TraesCS4B02G311500		601375119	601384031		40.68	protein_coding
MQTL_4B_4	4B	TraesCS4B02G311600		601513205	601516798		47.23	protein_coding
MQTL_4B_4	4B	TraesCS4B02G311700	Protein SHOOT GRAVITROPISM 6 [Source:Projected from Arabidopsis thaliana (AT2G36810) UniProtKB/Swiss-Prot;Acc:F4IP13]	601518032	601539636		39.34	protein_coding
MQTL_4B_4	4B	ENSRNA050011419	tRNA-Gly for anticodon GCC	601540436	601540506	tRNA-Gly	59.15	tRNA
MQTL_4B_4	4B	TraesCS4B02G311800	Exocyst subunit Exo70 family protein [Source:UniProtKB/TrEMBL;Acc:A0A1D5XFZ3]	601743058	601744848		53.82	protein_coding
MQTL_4B_4	4B	TraesCS4B02G311900		601763514	601767429		47.8	protein_coding
MQTL_4B_4	4B	ENSRNA050011416	tRNA-Gly for anticodon GCC	601767694	601767764	tRNA-Gly	59.15	tRNA
MQTL_4B_4	4B	TraesCS4B02G312000		601775159	601776244		58.75	protein_coding
MQTL_4B_4	4B	TraesCS4B02G312100		601791966	601793469		54.19	protein_coding
MQTL_4B_4	4B	TraesCS4B02G312200		601930907	601931744		52.15	protein_coding
MQTL_4B_4	4B	TraesCS4B02G312300		601933857	601935772		61.27	protein_coding
MQTL_4B_4	4B	TraesCS4B02G312400		602038622	602039362		62.89	protein_coding
MQTL_4B_4	4B	TraesCS4B02G312600		602448691	602450598		62.89	protein_coding
MQTL_4B_4	4B	TraesCS4B02G312900		602698430	602698756		63.61	protein_coding
MQTL_4B_4	4B	TraesCS4B02G313000		602781247	602785271		45.32	protein_coding
MQTL_4B_4	4B	TraesCS4B02G313055		602893139	602893615		65.2	protein_coding
MQTL_4B_4	4B	TraesCS4B02G313100		603025686	603026165		61.67	protein_coding
MQTL_4B_4	4B	TraesCS4B02G313200		603037996	603038475		63.96	protein_coding
MQTL_4B_4	4B	TraesCS4B02G313300		603144552	603144977		64.08	protein_coding
MQTL_4B_4	4B	TraesCS4B02G313400		603148473	603148898		65.73	protein_coding
MQTL_4B_4	4B	TraesCS4B02G313500		603166175	603166910		57.88	protein_coding
MQTL_4B_4	4B	TraesCS4B02G313600		603166967	603170050		46.63	protein_coding
MQTL_4B_4	4B	TraesCS4B02G313700		603185178	603190059		49.82	protein_coding
MQTL_4B_4	4B	TraesCS4B02G313800	Cytokinin riboside 5'-monophosphate phosphoribohydrolase [Source:UniProtKB/TrEMBL;Acc:A0A1D6DE67]	603516739	603520960		49.27	protein_coding
MQTL_4B_4	4B	TraesCS4B02G313900		603999906	604005704		41.21	protein_coding
MQTL_4B_4	4B	TraesCS4B02G314000	EMB1691 [Source:Projected from Arabidopsis thaliana (AT4G09980) UniProtKB/TrEMBL;Acc:A0A178V0G2]	604047937	604053870		45.18	protein_coding
MQTL_4B_4	4B	TraesCS4B02G314100		604054165	604056125		43.85	protein_coding
MQTL_4B_4	4B	TraesCS4B02G314200	Tubulin-folding cofactor C [Source:Projected from Arabidopsis thaliana (AT4G39920) UniProtKB/Swiss-Prot;Acc:Q9SMR2]	604057163	604058969		54.84	protein_coding
MQTL_4B_4	4B	TraesCS4B02G314300	Glycosyltransferase [Source:UniProtKB/TrEMBL;Acc:A0A1D5XNC5]	604139307	604140767		68.04	protein_coding
MQTL_4B_4	4B	ENSRNA050020612	U2 spliceosomal RNA	604141380	604141575	U2	47.96	snRNA
MQTL_4B_4	4B	TraesCS4B02G314400		604141499	604141609		43.24	protein_coding
MQTL_4B_4	4B	TraesCS4B02G314500		604143984	604144205		59.91	protein_coding
MQTL_4B_4	4B	TraesCS4B02G314600		604145048	604149423		44.86	protein_coding
MQTL_4B_4	4B	TraesCS4B02G314700		604150480	604151788		70.21	protein_coding
MQTL_4B_4	4B	TraesCS4B02G314800		604201801	604203302		54.26	protein_coding
MQTL_4B_4	4B	TraesCS4B02G314900		604203797	604206975		44.51	protein_coding
MQTL_4B_4	4B	TraesCS4B02G315000		604443525	604443899		70.13	protein_coding
MQTL_4B_4	4B	TraesCS4B02G315100		604532120	604533458		61.61	protein_coding
MQTL_4B_4	4B	TraesCS4B02G315200		604549411	604551256		62.03	protein_coding
MQTL_4B_4	4B	TraesCS4B02G315300	Mitogen-activated protein kinase kinase 6 [Source:Projected from Arabidopsis thaliana (AT5G56580) UniProtKB/Swiss-Prot;Acc:Q9FJV0]	604681934	604696971		42.06	protein_coding
MQTL_4B_4	4B	TraesCS4B02G315400	Calmodulin-binding receptor-like cytoplasmic kinase 2 [Source:Projected from Arabidopsis thaliana (AT4G00330) UniProtKB/Swiss-Prot;Acc:Q8VZJ9]	604877284	604880717		46.33	protein_coding
MQTL_4B_4	4B	TraesCS4B02G315500		604888285	604888680		44.44	protein_coding
MQTL_4B_4	4B	TraesCS4B02G315600		605169239	605172598		48.63	protein_coding
MQTL_4B_4	4B	TraesCS4B02G315700		605278997	605279545		70.49	protein_coding
MQTL_4B_4	4B	TraesCS4B02G315800		605397066	605398811		63.29	protein_coding
MQTL_4B_4	4B	TraesCS4B02G315900	Sulfotransferase [Source:UniProtKB/TrEMBL;Acc:W5E7A8]	605517236	605518808		56.71	protein_coding
MQTL_4B_4	4B	TraesCS4B02G316100	LOB domain-containing protein 33 [Source:Projected from Arabidopsis thaliana (AT5G06080) UniProtKB/Swiss-Prot;Acc:Q9LHS8]	605682776	605683517		68.06	protein_coding
MQTL_4B_4	4B	TraesCS4B02G316200	ASYMMETRIC LEAVES2 (AS2)/LATERAL ORGAN BOUNDARIES (LOB) domain transcription factor, Crown root formatio [Source: Projected from Oryza sativa (Os03g0149100)]	605691920	605693239		57.65	protein_coding
MQTL_4B_4	4B	TraesCS4B02G316300		605828696	605831894		44.55	protein_coding
MQTL_4B_4	4B	TraesCS4B02G316400	WAT1-related protein [Source:UniProtKB/TrEMBL;Acc:A0A341UBT4]	605930819	605933060		56.87	protein_coding
MQTL_4B_4	4B	TraesCS4B02G316500		605939265	605943067		48.05	protein_coding
MQTL_4B_4	4B	TraesCS4B02G316600		606181272	606182758		62.54	protein_coding
MQTL_4B_4	4B	TraesCS4B02G316700		606552922	606555581		59.17	protein_coding
MQTL_4B_4	4B	TraesCS4B02G316800		606755147	606755515		68.02	protein_coding
MQTL_4B_4	4B	TraesCS4B02G316900	Phosphate transporter protein [Source:UniProtKB/TrEMBL;Acc:A0A0E3G8K2]	606764514	606766528		61.69	protein_coding
MQTL_4B_4	4B	TraesCS4B02G317000	Phosphate transporter protein [Source:UniProtKB/TrEMBL;Acc:A0A0E3IET8]	606816672	606818496		56.88	protein_coding
MQTL_4B_4	4B	TraesCS4B02G317100	Phosphate transporter protein [Source:UniProtKB/TrEMBL;Acc:A0A0E3IEQ5]	606866119	606867696		59	protein_coding
MQTL_4B_4	4B	TraesCS4B02G317200	Phosphate transporter protein [Source:UniProtKB/TrEMBL;Acc:W5E578]	606907389	606909200		57.01	protein_coding
MQTL_4B_4	4B	TraesCS4B02G317300		606915221	606921429		42.37	protein_coding
MQTL_4B_4	4B	TraesCS4B02G317400		607278535	607286749		41.28	protein_coding
MQTL_4B_4	4B	TraesCS4B02G317500		607287454	607288456		50.55	protein_coding
MQTL_4B_4	4B	TraesCS4B02G317600		607288631	607289140		72.35	protein_coding
MQTL_4B_4	4B	TraesCS4B02G317700		607290121	607291117		64.39	protein_coding
MQTL_4B_4	4B	TraesCS4B02G317800		607432590	607438499		44.08	protein_coding
MQTL_4B_4	4B	TraesCS4B02G317900		607841692	607844537		45.92	protein_coding

## Sheet: 4D
MQTL	Chr No	Gene stable ID	Gene description	Gene start (bp)	Gene end (bp)	Gene name	Gene % GC content	Gene type
MQTL_4D_1	4D	TraesCS4D02G256200		425233200	425250699		47.19	protein_coding
MQTL_4D_1	4D	TraesCS4D02G256300		425700302	425707261		42.14	protein_coding
MQTL_4D_1	4D	TraesCS4D02G256400		425973229	425975095		63.79	protein_coding
MQTL_4D_1	4D	TraesCS4D02G256500		426260253	426262289		41.53	protein_coding
MQTL_4D_1	4D	TraesCS4D02G256600		426263809	426265278		43.54	protein_coding
MQTL_4D_1	4D	TraesCS4D02G256700		426518283	426524102		48.32	protein_coding
MQTL_4D_1	4D	TraesCS4D02G256800	MAPR4 [Source:Projected from Arabidopsis thaliana (AT4G14965) UniProtKB/TrEMBL;Acc:A0A178UY73]	426604122	426609552		41.54	protein_coding
MQTL_4D_1	4D	TraesCS4D02G256900	5'-3' exonuclease family protein [Source:Projected from Arabidopsis thaliana (AT3G28030) UniProtKB/TrEMBL;Acc:A0A1I9LM66]	426610440	426618783		40.91	protein_coding
MQTL_4D_1	4D	TraesCS4D02G257000		426783704	426784756		63.06	protein_coding
MQTL_4D_1	4D	TraesCS4D02G257100		426844330	426845987		56.33	protein_coding
MQTL_4D_1	4D	TraesCS4D02G257200		426851020	426853513		37.77	protein_coding
MQTL_4D_1	4D	TraesCS4D02G257300		426870012	426871700		62.17	protein_coding
MQTL_4D_1	4D	TraesCS4D02G257400		427014531	427015718		62.71	protein_coding
MQTL_4D_1	4D	TraesCS4D02G257500		427267938	427269125		62.96	protein_coding
MQTL_4D_1	4D	ENSRNA050009979	tRNA-Met for anticodon CAU	427324460	427324531	tRNA-Met	59.72	tRNA
MQTL_4D_1	4D	TraesCS4D02G257600		427450882	427459745		42.6	protein_coding
MQTL_4D_1	4D	TraesCS4D02G257700	Formin-like protein [Source:UniProtKB/TrEMBL;Acc:A0A1D5Y4F6]	427460524	427465026		56.52	protein_coding
MQTL_4D_1	4D	TraesCS4D02G257800		427913640	427915623		61.64	protein_coding
MQTL_4D_1	4D	TraesCS4D02G257900	Calcium-transporting ATPase [Source:UniProtKB/TrEMBL;Acc:W5ELR5]	427925839	427932169		45.6	protein_coding
MQTL_4D_1	4D	TraesCS4D02G258000	Alpha/beta hydrolase, Strigolactone receptor, Strigolactone perception, Reguration of shoot branchin [Source: Projected from Oryza sativa (Os03g0203200)]	428116830	428119151		58.66	protein_coding
MQTL_4D_1	4D	TraesCS4D02G258100		428382769	428392679		39.46	protein_coding
MQTL_4D_1	4D	TraesCS4D02G258200		428396546	428397907		61.31	protein_coding
MQTL_4D_1	4D	TraesCS4D02G258300		428524230	428528637		36.39	protein_coding
MQTL_4D_1	4D	TraesCS4D02G258400		428530574	428531491		41.61	protein_coding
MQTL_4D_1	4D	TraesCS4D02G258500		428557107	428558279		63.09	protein_coding
MQTL_4D_1	4D	TraesCS4D02G258600		428561776	428564191		50.21	protein_coding
MQTL_4D_1	4D	TraesCS4D02G258700		428564388	428570335		46.86	protein_coding
MQTL_4D_1	4D	TraesCS4D02G258800		428571802	428577080		42.02	protein_coding
MQTL_4D_1	4D	TraesCS4D02G258900		428579061	428582805		42.59	protein_coding
MQTL_4D_1	4D	TraesCS4D02G259000	Adenylyl-sulfate kinase [Source:UniProtKB/TrEMBL;Acc:A0A1D5Y470]	428585681	428590695		42.99	protein_coding
MQTL_4D_1	4D	TraesCS4D02G259100		428714545	428718734		57.21	protein_coding
MQTL_4D_1	4D	TraesCS4D02G259200	Elongator complex protein 5 [Source:Projected from Arabidopsis thaliana (AT2G18410) UniProtKB/Swiss-Prot;Acc:F4IQJ2]	428719059	428727934		46.71	protein_coding
MQTL_4D_1	4D	TraesCS4D02G259300		428727787	428730674		40.27	protein_coding
MQTL_4D_1	4D	TraesCS4D02G259500		428940409	428944137		54.49	protein_coding
MQTL_4D_1	4D	TraesCS4D02G259600		428946696	428949469		53.93	protein_coding
MQTL_4D_1	4D	TraesCS4D02G259700		428963592	428966158		43.98	protein_coding
MQTL_4D_1	4D	TraesCS4D02G259800		428966229	428969978		42.05	protein_coding
MQTL_4D_1	4D	TraesCS4D02G259900		428970320	428972493		47.01	protein_coding
MQTL_4D_1	4D	ENSRNA050015960	U2 spliceosomal RNA	428985575	428985754	U2	46.11	snRNA
MQTL_4D_1	4D	TraesCS4D02G260000		428985678	428985788		39.64	protein_coding
MQTL_4D_1	4D	TraesCS4D02G260100		429465149	429469539		43.93	protein_coding
MQTL_4D_1	4D	TraesCS4D02G260200	SURF1-like protein [Source:UniProtKB/TrEMBL;Acc:A0A1D5XXA5]	429470068	429474187		43.98	protein_coding
MQTL_4D_1	4D	TraesCS4D02G260300	Protein NPGR1 [Source:Projected from Arabidopsis thaliana (AT1G27460) UniProtKB/Swiss-Prot;Acc:Q9CB03]	429475776	429482016		43.89	protein_coding
MQTL_4D_1	4D	TraesCS4D02G260400	40S ribosomal protein S3a [Source:UniProtKB/TrEMBL;Acc:A0A1D5XXA6]	429483229	429485399		46.57	protein_coding
MQTL_4D_1	4D	ENSRNA050009981	tRNA-Phe for anticodon GAA	429556504	429556576	tRNA-Phe	58.9	tRNA
MQTL_4D_1	4D	TraesCS4D02G260500		430793262	430794791		62.68	protein_coding
MQTL_4D_1	4D	TraesCS4D02G260600		430877608	430879047		62.64	protein_coding
MQTL_4D_1	4D	TraesCS4D02G260700		431231970	431233334		58.97	protein_coding
MQTL_4D_1	4D	TraesCS4D02G260800		431413768	431418200		54.34	protein_coding
MQTL_4D_1	4D	TraesCS4D02G260900		431553828	431554967		56.84	protein_coding
MQTL_4D_1	4D	TraesCS4D02G261000		431619593	431620734		56.83	protein_coding
MQTL_4D_1	4D	TraesCS4D02G261100		431673035	431674081		58.93	protein_coding
MQTL_4D_1	4D	TraesCS4D02G261200		431721173	431722297		56.98	protein_coding
MQTL_4D_1	4D	TraesCS4D02G261300		432427199	432428600		51.07	protein_coding
MQTL_4D_1	4D	TraesCS4D02G261400		432586712	432590986		43.11	protein_coding
MQTL_4D_1	4D	TraesCS4D02G261500		432741604	432746466		43.62	protein_coding
MQTL_4D_1	4D	TraesCS4D02G261600	Homeodomain-leucine zipper transcription factor, Regulation of panicle exsertio [Source: Projected from Oryza sativa (Os03g0198600)]	432748325	432749808		54.11	protein_coding
MQTL_4D_1	4D	TraesCS4D02G261700		432761407	432763091		48.84	protein_coding
MQTL_4D_1	4D	TraesCS4D02G261800		432764150	432767178		42.46	protein_coding
MQTL_4D_1	4D	TraesCS4D02G261900		432931562	432937563		42.49	protein_coding
MQTL_4D_1	4D	ENSRNA050013753	SnoRNA U36a	432938674	432938758	snoU36a	38.82	snoRNA
MQTL_4D_1	4D	ENSRNA050013755	Small nucleolar RNA Z223	432938803	432938898	snoZ223	40.62	snoRNA
MQTL_4D_1	4D	ENSRNA050013768	Small nucleolar RNA Z278	432939027	432939141	snoZ278	51.3	snoRNA
MQTL_4D_1	4D	ENSRNA050013759	Small nucleolar RNA SNORD25	432939904	432939999	SNORD25	43.75	snoRNA
MQTL_4D_1	4D	ENSRNA050013764	Small nucleolar RNA Z278	432941148	432941262	snoZ278	53.91	snoRNA
MQTL_4D_1	4D	ENSRNA050013766	Small nucleolar RNA Z199	432941315	432941388	snoZ199	33.78	snoRNA
MQTL_4D_1	4D	ENSRNA050013758	Small nucleolar RNA R64/Z200 family	432941603	432941695	snoR64	36.56	snoRNA
MQTL_4D_1	4D	ENSRNA050013769	Small nucleolar RNA Z199	432941880	432941953	snoZ199	32.43	snoRNA
MQTL_4D_1	4D	ENSRNA050013760	Small nucleolar RNA R64/Z200 family	432942169	432942261	snoR64	38.71	snoRNA
MQTL_4D_1	4D	ENSRNA050013756	Small nucleolar RNA SNORD25	432942981	432943076	SNORD25	43.75	snoRNA
MQTL_4D_1	4D	ENSRNA050013754	Small nucleolar RNA Z223	432943528	432943622	snoZ223	38.95	snoRNA
MQTL_4D_1	4D	ENSRNA050013762	Small nucleolar RNA Z278	432943760	432943874	snoZ278	51.3	snoRNA
MQTL_4D_1	4D	ENSRNA050013773	Small nucleolar RNA Z102/R77	432944077	432944164	snoZ102_R77	38.64	snoRNA
MQTL_4D_1	4D	ENSRNA050013772	Small nucleolar RNA Z101	432944355	432944453	snoZ101	40.4	snoRNA
MQTL_4D_1	4D	ENSRNA050013771	Small nucleolar RNA Z102/R77	432944518	432944604	snoZ102_R77	35.63	snoRNA
MQTL_4D_1	4D	ENSRNA050013763	Small nucleolar RNA Z101	432944950	432945036	snoZ101	39.08	snoRNA
MQTL_4D_1	4D	ENSRNA050013770	Small nucleolar RNA snoR8a	432945221	432945306	snoR8a	45.35	snoRNA
MQTL_4D_1	4D	ENSRNA050013767	Small nucleolar RNA snR60/Z15/Z230/Z193/J17	432945738	432945832	snosnR60_Z15	35.79	snoRNA
MQTL_4D_1	4D	ENSRNA050013752	Small nucleolar RNA Z43	432945939	432946034	snoZ43	44.79	snoRNA
MQTL_4D_1	4D	ENSRNA050013765	Small nucleolar RNA U31b	432946377	432946463	snoU31b	44.83	snoRNA
MQTL_4D_1	4D	ENSRNA050013757	Small nucleolar RNA SNORD25	432948914	432949009	SNORD25	43.75	snoRNA
MQTL_4D_1	4D	ENSRNA050013761	SnoRNA U36a	432950016	432950099	snoU36a	39.29	snoRNA
MQTL_4D_1	4D	TraesCS4D02G262000		432990943	432992332		65.54	protein_coding
MQTL_4D_1	4D	TraesCS4D02G262100		433220300	433221690		60.75	protein_coding
MQTL_4D_1	4D	TraesCS4D02G262200		433306758	433307250		48.28	protein_coding
MQTL_4D_1	4D	TraesCS4D02G262300		433365155	433367157		51.07	protein_coding
MQTL_4D_1	4D	ENSRNA050010021	tRNA-Phe for anticodon GAA	433370747	433370819	tRNA-Phe	58.9	tRNA
MQTL_4D_1	4D	ENSRNA050010019	tRNA-Phe for anticodon GAA	433374606	433374678	tRNA-Phe	57.53	tRNA
MQTL_4D_1	4D	TraesCS4D02G262400		433385415	433386629		43.05	protein_coding
MQTL_4D_1	4D	TraesCS4D02G262500		433391099	433394310		61.67	protein_coding
MQTL_4D_1	4D	TraesCS4D02G262600	WAT1-related protein [Source:UniProtKB/TrEMBL;Acc:A0A1D5XZG5]	433699373	433701228		53.61	protein_coding
MQTL_4D_1	4D	TraesCS4D02G262700	At5g42970 [Source:Projected from Arabidopsis thaliana (AT5G42970) UniProtKB/TrEMBL;Acc:Q1H5B6]	433805024	433811101		40.72	protein_coding
MQTL_4D_1	4D	TraesCS4D02G262800		433816146	433819118		57.05	protein_coding
MQTL_4D_1	4D	TraesCS4D02G262900		434029407	434031068		66.55	protein_coding
MQTL_4D_1	4D	TraesCS4D02G263000		434145387	434147748		62.19	protein_coding
MQTL_4D_1	4D	TraesCS4D02G263100	Undecaprenyl pyrophosphate synthetase family protein [Source:Projected from Arabidopsis thaliana (AT1G11755) UniProtKB/TrEMBL;Acc:Q8H0V2]	434263524	434267772		37.77	protein_coding
MQTL_4D_1	4D	TraesCS4D02G263200	Plant-specific TFIIB-related protein 1 [Source:Projected from Arabidopsis thaliana (AT4G36650) UniProtKB/Swiss-Prot;Acc:O23215]	434268287	434272767		46.93	protein_coding
MQTL_4D_1	4D	TraesCS4D02G263300	30S ribosomal protein S10, chloroplastic [Source:Projected from Arabidopsis thaliana (AT3G13120) UniProtKB/Swiss-Prot;Acc:Q9LK61]	434273089	434276206		45.13	protein_coding
MQTL_4D_1	4D	TraesCS4D02G263400		434274510	434275418		42.35	protein_coding
MQTL_4D_1	4D	TraesCS4D02G263500		434318500	434319444		71.32	protein_coding
MQTL_4D_1	4D	TraesCS4D02G263600	SNE [Source:Projected from Arabidopsis thaliana (AT5G48170) UniProtKB/TrEMBL;Acc:A0A178UIU3]	434466883	434467428		75.46	protein_coding
MQTL_4D_1	4D	TraesCS4D02G263800	CASP-like protein [Source:UniProtKB/TrEMBL;Acc:A0A1D5XYQ9]	434539742	434543914		50.2	protein_coding
MQTL_4D_1	4D	TraesCS4D02G263900		434822514	434822954		70.52	protein_coding
MQTL_4D_1	4D	TraesCS4D02G264000		434829370	434833208		44.78	protein_coding
MQTL_4D_1	4D	TraesCS4D02G264100		434835781	434842012		44.29	protein_coding
MQTL_4D_1	4D	TraesCS4D02G264200		434974660	434979404		52.1	protein_coding
MQTL_4D_1	4D	TraesCS4D02G264300	RNA cytidine acetyltransferase [Source:UniProtKB/TrEMBL;Acc:A0A1D5Y3Y7]	434997610	435006770		41.28	protein_coding
MQTL_4D_1	4D	TraesCS4D02G264400	Probable ribosome biogenesis protein [Source:UniProtKB/TrEMBL;Acc:A0A1D5Y3Y9]	435006928	435011802		41.56	protein_coding
MQTL_4D_1	4D	TraesCS4D02G264500	EDTS5 [Source:Projected from Arabidopsis thaliana (AT2G13810) UniProtKB/TrEMBL;Acc:A0A178VQ02]	435011783	435015435		51.63	protein_coding
MQTL_4D_1	4D	TraesCS4D02G264600		435058961	435060857		60.15	protein_coding
MQTL_4D_1	4D	TraesCS4D02G264700		435062652	435065646		43.37	protein_coding
MQTL_4D_1	4D	TraesCS4D02G264800		435101254	435101730		68.76	protein_coding
MQTL_4D_1	4D	TraesCS4D02G264900		435139990	435141678		60.98	protein_coding
MQTL_4D_1	4D	TraesCS4D02G265000	Cytochrome b561 and DOMON domain-containing protein [Source:UniProtKB/TrEMBL;Acc:A0A341UL57]	435207279	435209829		56.17	protein_coding
MQTL_4D_1	4D	TraesCS4D02G265100		435230622	435231838		57.93	protein_coding
MQTL_4D_1	4D	TraesCS4D02G265200		435410559	435411128		73.16	protein_coding
MQTL_4D_1	4D	TraesCS4D02G265300		435417199	435420013		42.42	protein_coding
MQTL_4D_1	4D	TraesCS4D02G265400		435420288	435423539		42.71	protein_coding
MQTL_4D_1	4D	TraesCS4D02G265500	Cytochrome b561 and DOMON domain-containing protein [Source:UniProtKB/TrEMBL;Acc:A0A1D5XXT9]	435626783	435628897		62.41	protein_coding
MQTL_4D_1	4D	TraesCS4D02G265600		435649735	435650942		56.21	protein_coding
MQTL_4D_1	4D	TraesCS4D02G265700		435651354	435655314		44.2	protein_coding
MQTL_4D_1	4D	TraesCS4D02G265800		435658371	435661404		51.25	protein_coding
MQTL_4D_1	4D	TraesCS4D02G265900	FRIGIDA-like protein [Source:UniProtKB/TrEMBL;Acc:A0A1D5Y3H5]	435968406	435974132		42.83	protein_coding
MQTL_4D_1	4D	TraesCS4D02G266000		435984393	435988082		59.35	protein_coding
MQTL_4D_1	4D	TraesCS4D02G266100		436376412	436379596		40	protein_coding
MQTL_4D_1	4D	TraesCS4D02G266300		436955396	436957842		57.01	protein_coding
MQTL_4D_1	4D	TraesCS4D02G266400		437025866	437032523		41.92	protein_coding
MQTL_4D_1	4D	TraesCS4D02G266500		437285505	437286645		40.84	protein_coding
MQTL_4D_1	4D	TraesCS4D02G266600	Ubiquitin carboxyl-terminal hydrolase 26 [Source:Projected from Arabidopsis thaliana (AT3G49600) UniProtKB/Swiss-Prot;Acc:Q9SCJ9]	437290314	437303442		41.92	protein_coding
MQTL_4D_1	4D	TraesCS4D02G266700	Myo-inositol 1-phosphate synthase [Source:UniProtKB/TrEMBL;Acc:M9XC30]	437514756	437519444		49.82	protein_coding
MQTL_4D_1	4D	TraesCS4D02G266800		437515670	437516054		54.03	protein_coding
MQTL_4D_1	4D	TraesCS4D02G266900		437683745	437684108		67.31	protein_coding
MQTL_4D_1	4D	TraesCS4D02G267000		437685878	437690966		47.63	protein_coding
MQTL_4D_1	4D	TraesCS4D02G267100		437810691	437814416		45.12	protein_coding
MQTL_4D_1	4D	TraesCS4D02G267200		437818276	437819056		63.89	protein_coding
MQTL_4D_1	4D	TraesCS4D02G267300	Protein UPSTREAM OF FLC [Source:Projected from Arabidopsis thaliana (AT5G10150) UniProtKB/Swiss-Prot;Acc:Q9LX14]	437950550	437953699		56.63	protein_coding
MQTL_4D_1	4D	TraesCS4D02G267400		438141929	438146268		40.41	protein_coding
MQTL_4D_1	4D	TraesCS4D02G267500		438153023	438153868		69.86	protein_coding
MQTL_4D_1	4D	TraesCS4D02G267600		438256303	438261263		46.06	protein_coding
MQTL_4D_1	4D	TraesCS4D02G267700		438681556	438682072		45.65	protein_coding
MQTL_4D_1	4D	TraesCS4D02G267800		438789914	438794381		46.28	protein_coding
MQTL_4D_1	4D	TraesCS4D02G267900		439121790	439124605		37.32	protein_coding
MQTL_4D_1	4D	TraesCS4D02G268000		439291484	439293542		64.45	protein_coding
MQTL_4D_1	4D	TraesCS4D02G268100		439655754	439660878		43.06	protein_coding
MQTL_4D_1	4D	TraesCS4D02G268200	Peroxidase [Source:UniProtKB/TrEMBL;Acc:W5EHF8]	439680021	439681721		60.02	protein_coding
MQTL_4D_1	4D	TraesCS4D02G268300		439691130	439692988		54.76	protein_coding
MQTL_4D_1	4D	TraesCS4D02G268400	4-coumarate--CoA ligase-like 7 [Source:Projected from Arabidopsis thaliana (AT4G05160) UniProtKB/Swiss-Prot;Acc:Q9M0X9]	439692619	439697599		47.14	protein_coding
MQTL_4D_1	4D	TraesCS4D02G268500		439750831	439753065		48.5	protein_coding
MQTL_4D_1	4D	TraesCS4D02G268600		439767125	439771906		42.18	protein_coding
MQTL_4D_1	4D	TraesCS4D02G268700		439772798	439773187		65.9	protein_coding
MQTL_4D_1	4D	TraesCS4D02G268800		439775720	439781189		44.66	protein_coding
MQTL_4D_1	4D	TraesCS4D02G268900		439784782	439785246		71.83	protein_coding
MQTL_4D_1	4D	TraesCS4D02G269000	Flavin-containing monooxygenase [Source:UniProtKB/TrEMBL;Acc:A0A1D5XXE1]	439818626	439820684		62.41	protein_coding
MQTL_4D_1	4D	TraesCS4D02G269100	Kinesin-like protein [Source:UniProtKB/TrEMBL;Acc:A0A1D5XXE0]	439848251	439857836		38.69	protein_coding
MQTL_4D_1	4D	TraesCS4D02G269200		439862830	439868705		40.38	protein_coding
MQTL_4D_1	4D	TraesCS4D02G269300		440037963	440039694		61.37	protein_coding
MQTL_4D_1	4D	TraesCS4D02G269400		440045759	440046253		68.69	protein_coding
MQTL_4D_1	4D	TraesCS4D02G269500		440282384	440284164		59.29	protein_coding
MQTL_4D_1	4D	TraesCS4D02G269600		440409297	440409698		66.42	protein_coding
MQTL_4D_1	4D	TraesCS4D02G269700		441057531	441059450		60.42	protein_coding
MQTL_4D_1	4D	TraesCS4D02G269800		441060585	441061202		66.99	protein_coding
MQTL_4D_1	4D	TraesCS4D02G269900		441063844	441065316		61.78	protein_coding
MQTL_4D_1	4D	TraesCS4D02G270000		441076191	441078414		58.95	protein_coding
MQTL_4D_1	4D	TraesCS4D02G270100	Expansin [Source:UniProtKB/TrEMBL;Acc:A0A1D5XYT0]	441105423	441106409		66.77	protein_coding
MQTL_4D_1	4D	TraesCS4D02G270200	Expansin [Source:UniProtKB/TrEMBL;Acc:W5EGT9]	441117993	441118968		64.45	protein_coding
MQTL_4D_1	4D	TraesCS4D02G270300		441128901	441129251		71.51	protein_coding
MQTL_4D_1	4D	TraesCS4D02G270400	Expansin [Source:UniProtKB/TrEMBL;Acc:A0A1D5XYT3]	441131896	441133094		57.21	protein_coding
MQTL_4D_1	4D	TraesCS4D02G270500	Expansin [Source:UniProtKB/TrEMBL;Acc:W5ELG1]	441255821	441256780		59.06	protein_coding
MQTL_4D_1	4D	TraesCS4D02G270600		441481757	441489235		41.69	protein_coding
MQTL_4D_1	4D	TraesCS4D02G270700		441490954	441494717		42.03	protein_coding
MQTL_4D_1	4D	TraesCS4D02G270800		441632181	441639322		41.61	protein_coding
MQTL_4D_1	4D	TraesCS4D02G270900		441653004	441653857		56.09	protein_coding
MQTL_4D_1	4D	TraesCS4D02G271000		441809890	441810663		56.33	protein_coding
MQTL_4D_1	4D	TraesCS4D02G271100		441836863	441837661		57.07	protein_coding
MQTL_4D_1	4D	TraesCS4D02G271200		441838475	441841504		45.97	protein_coding
MQTL_4D_1	4D	TraesCS4D02G271300		441900869	441902067		63.05	protein_coding
MQTL_4D_1	4D	TraesCS4D02G271400	Ca2+-permeable mechanosensitive channel, Regulation of plasma membrane Ca2+ influx, ROS generation induced by hypo-osmotic stres [Source: Projected from Oryza sativa (Os03g0157300)]	442164847	442169345		45.81	protein_coding
MQTL_4D_1	4D	TraesCS4D02G271500		442171062	442177664		52.22	protein_coding
MQTL_4D_1	4D	TraesCS4D02G271600	FH protein interacting protein FIP2 [Source:Projected from Arabidopsis thaliana (AT5G55000) UniProtKB/Swiss-Prot;Acc:Q9SE95]	442206078	442212096		42.72	protein_coding
MQTL_4D_1	4D	TraesCS4D02G271700	Expansin [Source:UniProtKB/TrEMBL;Acc:A0A1D5Y435]	442221987	442223122		54.67	protein_coding
MQTL_4D_1	4D	TraesCS4D02G271800	Expansin [Source:UniProtKB/TrEMBL;Acc:A0A341UIK8]	442247935	442248808		58.35	protein_coding
MQTL_4D_1	4D	TraesCS4D02G271900	Expansin [Source:UniProtKB/TrEMBL;Acc:A0A1D5XYR8]	442395984	442397029		57.17	protein_coding
MQTL_4D_1	4D	TraesCS4D02G272000	TRN2 [Source:Projected from Arabidopsis thaliana (AT5G46700) UniProtKB/TrEMBL;Acc:A0A178ULL6]	442435075	442436094		66.18	protein_coding
MQTL_4D_1	4D	TraesCS4D02G272100		442437454	442443822		43.66	protein_coding
MQTL_4D_1	4D	TraesCS4D02G272200		442549374	442553458		46.44	protein_coding
MQTL_4D_1	4D	TraesCS4D02G272300		442644673	442646334		64.62	protein_coding
MQTL_4D_1	4D	TraesCS4D02G272400		442730622	442736364		40.75	protein_coding
MQTL_4D_1	4D	TraesCS4D02G272500	Phosphoserine aminotransferase [Source:UniProtKB/TrEMBL;Acc:A0A341UY19]	442738104	442740199		61.02	protein_coding
MQTL_4D_1	4D	TraesCS4D02G272600		442741423	442744287		42.9	protein_coding
MQTL_4D_1	4D	TraesCS4D02G272700		442747102	442751322		44.73	protein_coding
MQTL_4D_1	4D	TraesCS4D02G272800		442751398	442754585		42.31	protein_coding
MQTL_4D_1	4D	TraesCS4D02G272900		442894874	442899195		45.12	protein_coding
MQTL_4D_1	4D	TraesCS4D02G273000	NDH-dependent cyclic electron flow 1 [Source:Projected from Arabidopsis thaliana (AT1G64770) UniProtKB/TrEMBL;Acc:F4I890]	442898720	442900497		60.91	protein_coding
MQTL_4D_1	4D	TraesCS4D02G273100		442900976	442901080		47.62	protein_coding
MQTL_4D_1	4D	TraesCS4D02G273200		442903537	442907900		45.62	protein_coding
MQTL_4D_1	4D	TraesCS4D02G273300		443206476	443207969		67.2	protein_coding
MQTL_4D_1	4D	TraesCS4D02G273400	3-ketoacyl-CoA synthase [Source:UniProtKB/TrEMBL;Acc:W5EGI5]	443206500	443207951		67.63	protein_coding
MQTL_4D_1	4D	TraesCS4D02G273500	Subtilisin-like serine endopeptidase family protein [Source:Projected from Arabidopsis thaliana (AT4G26330) TAIR;Acc:AT4G26330]	443509892	443513981		55.92	protein_coding
MQTL_4D_1	4D	TraesCS4D02G273600		443518723	443521826		46.65	protein_coding
MQTL_4D_1	4D	TraesCS4D02G273700		443730507	443734165		50.61	protein_coding
MQTL_4D_1	4D	TraesCS4D02G273800		443741735	443742355		76.01	protein_coding
MQTL_4D_1	4D	ENSRNA050009983	tRNA-Ile for anticodon AAU	443801614	443801687	tRNA-Ile	54.05	tRNA
MQTL_4D_1	4D	TraesCS4D02G273900		444046931	444048285		63.25	protein_coding
MQTL_4D_1	4D	TraesCS4D02G274000	Histone H3 [Source:UniProtKB/TrEMBL;Acc:A0A077RTJ8]	444177291	444177701		70.07	protein_coding
MQTL_4D_1	4D	TraesCS4D02G274100		444240308	444240736		68.07	protein_coding
MQTL_4D_1	4D	TraesCS4D02G274200		444250359	444256197		47.27	protein_coding
MQTL_4D_1	4D	TraesCS4D02G274300		444519356	444519893		39.03	protein_coding
MQTL_4D_1	4D	ENSRNA050013789	U2 spliceosomal RNA	444522308	444522495	U2	42.55	snRNA
MQTL_4D_1	4D	TraesCS4D02G274400		444523318	444531605		44.08	protein_coding
MQTL_4D_1	4D	TraesCS4D02G274600		444885456	444885914		67.76	protein_coding
MQTL_4D_1	4D	TraesCS4D02G274700		445337335	445340609		48.27	protein_coding
MQTL_4D_1	4D	TraesCS4D02G274800		445483599	445486131		51.36	protein_coding
MQTL_4D_1	4D	TraesCS4D02G274900		445488989	445489300		47.44	protein_coding
MQTL_4D_1	4D	TraesCS4D02G275000		445496471	445496758		71.53	protein_coding
MQTL_4D_1	4D	TraesCS4D02G275100	Probable RNA helicase SDE3 [Source:Projected from Arabidopsis thaliana (AT1G05460) UniProtKB/Swiss-Prot;Acc:Q8GYD9]	445498821	445503819		46.77	protein_coding
MQTL_4D_1	4D	TraesCS4D02G275200		445707851	445711476		52.51	protein_coding
MQTL_4D_1	4D	TraesCS4D02G275300		446137350	446142894		53.11	protein_coding
MQTL_4D_1	4D	TraesCS4D02G275400		446142954	446153399		42.24	protein_coding
MQTL_4D_1	4D	TraesCS4D02G275500		446427302	446430454		46.24	protein_coding
MQTL_4D_1	4D	TraesCS4D02G275600		446649948	446650672		56.69	protein_coding
MQTL_4D_1	4D	TraesCS4D02G275700		446651515	446653912		62.39	protein_coding
MQTL_4D_1	4D	TraesCS4D02G275800		446748993	446749821		56.45	protein_coding
MQTL_4D_1	4D	TraesCS4D02G275900		446909047	446911317		48.22	protein_coding
MQTL_4D_1	4D	TraesCS4D02G276000		446915918	446916658		69.1	protein_coding
MQTL_4D_1	4D	ENSRNA050013792	Small nucleolar RNA Z199	447219827	447219905	snoZ199	35.44	snoRNA
MQTL_4D_1	4D	ENSRNA050013791	Small nucleolar RNA Z199	447220080	447220160	snoZ199	39.51	snoRNA
MQTL_4D_1	4D	ENSRNA050013790	Small nucleolar RNA R64/Z200 family	447220245	447220341	snoR64	32.99	snoRNA
MQTL_4D_1	4D	TraesCS4D02G276100		447283386	447293084		42.08	protein_coding
MQTL_4D_1	4D	TraesCS4D02G276200	Probable pectinesterase 8 [Source:Projected from Arabidopsis thaliana (AT1G05310) UniProtKB/Swiss-Prot;Acc:O23038]	447338362	447339900		48.08	protein_coding
MQTL_4D_1	4D	TraesCS4D02G276300		447340693	447344741		47.32	protein_coding
MQTL_4D_1	4D	TraesCS4D02G276400	1,2-dihydroxy-3-keto-5-methylthiopentene dioxygenase [Source:UniProtKB/TrEMBL;Acc:W5DWS0]	447633504	447636652		42.08	protein_coding
MQTL_4D_1	4D	TraesCS4D02G276500		447638791	447641580		47.74	protein_coding
MQTL_4D_1	4D	TraesCS4D02G276600	Flavin-containing monooxygenase [Source:UniProtKB/TrEMBL;Acc:A0A1D6D849]	447910002	447913028		54.34	protein_coding
MQTL_4D_1	4D	TraesCS4D02G276700		448393376	448395032		60.59	protein_coding
MQTL_4D_1	4D	TraesCS4D02G276800		448518665	448521217		41.99	protein_coding
MQTL_4D_1	4D	TraesCS4D02G276900		448613115	448613927		62.48	protein_coding
MQTL_4D_1	4D	TraesCS4D02G277000		449054902	449056584		63.22	protein_coding
MQTL_4D_1	4D	TraesCS4D02G277100		449201595	449204920		43.27	protein_coding
MQTL_4D_1	4D	TraesCS4D02G277300	3-ketoacyl-CoA synthase [Source:UniProtKB/TrEMBL;Acc:A0A1D5Y0S7]	449458414	449462834		53.45	protein_coding
MQTL_4D_1	4D	ENSRNA050009985	tRNA-Tyr for anticodon GUA	449462714	449462799	tRNA-Tyr	53.49	tRNA
MQTL_4D_1	4D	TraesCS4D02G277400		449725264	449730059		43.33	protein_coding
MQTL_4D_1	4D	TraesCS4D02G277500	Exocyst complex component [Source:UniProtKB/TrEMBL;Acc:W5EIE8]	449730871	449734379		49.07	protein_coding
MQTL_4D_1	4D	TraesCS4D02G277600		449739170	449739397		71.05	protein_coding
MQTL_4D_1	4D	TraesCS4D02G277700		449854125	449854385		67.05	protein_coding
MQTL_4D_1	4D	TraesCS4D02G277800		449859702	449859929		67.54	protein_coding
MQTL_4D_1	4D	TraesCS4D02G277900		449875846	449876067		68.47	protein_coding
MQTL_4D_1	4D	TraesCS4D02G278000		449970112	449970378		67.79	protein_coding
MQTL_4D_1	4D	TraesCS4D02G278100		449970964	449975370		46.95	protein_coding
MQTL_4D_1	4D	TraesCS4D02G278200		449978027	449981029		48.09	protein_coding
MQTL_4D_1	4D	TraesCS4D02G278300		449982095	449985340		45.81	protein_coding
MQTL_4D_1	4D	TraesCS4D02G278400		450016206	450017216		69.34	protein_coding
MQTL_4D_1	4D	TraesCS4D02G278500		450134653	450141419		43.06	protein_coding
MQTL_4D_1	4D	TraesCS4D02G278600		450147124	450148547		63.27	protein_coding
MQTL_4D_1	4D	TraesCS4D02G278700	Annexin [Source:UniProtKB/TrEMBL;Acc:W5ELY8]	450151295	450153119		54.3	protein_coding
MQTL_4D_1	4D	TraesCS4D02G278800	Mitochondrial fission 1 protein [Source:UniProtKB/TrEMBL;Acc:A0A1D5Y2V0]	450153239	450157092		42.06	protein_coding
MQTL_4D_1	4D	ENSRNA050013963	mir-166 microRNA precursor	450196302	450196403	mir-166	65.69	pre_miRNA
MQTL_4D_1	4D	TraesCS4D02G278900		450211895	450212263		72.36	protein_coding
MQTL_4D_1	4D	TraesCS4D02G279000		450219806	450223137		46.16	protein_coding
MQTL_4D_1	4D	TraesCS4D02G279200		450323036	450329905		40.5	protein_coding
MQTL_4D_1	4D	TraesCS4D02G279300		450330441	450334022		56.56	protein_coding
MQTL_4D_1	4D	TraesCS4D02G279400	Beta-galactosidase [Source:UniProtKB/TrEMBL;Acc:W5EFQ5]	450509639	450515890		44.45	protein_coding
MQTL_4D_1	4D	TraesCS4D02G279500		450683600	450686479		42.92	protein_coding
MQTL_4D_1	4D	TraesCS4D02G279600		450896950	450897192		40.74	protein_coding
MQTL_4D_1	4D	TraesCS4D02G279700		450898703	450899098		45.2	protein_coding
MQTL_4D_1	4D	TraesCS4D02G279800		451038022	451039432		39.48	protein_coding
MQTL_4D_1	4D	TraesCS4D02G279900		451055842	451057285		56.58	protein_coding
MQTL_4D_1	4D	TraesCS4D02G280000		451165396	451166745		62	protein_coding
MQTL_4D_1	4D	TraesCS4D02G280100		451167951	451178609		44.28	protein_coding
MQTL_4D_1	4D	TraesCS4D02G280200		451276296	451277401		64.29	protein_coding
MQTL_4D_1	4D	TraesCS4D02G280300		451279341	451281789		44.96	protein_coding
MQTL_4D_1	4D	TraesCS4D02G280400		451286527	451289635		50.92	protein_coding
MQTL_4D_1	4D	TraesCS4D02G280500		451295927	451299744		43.92	protein_coding
MQTL_4D_1	4D	ENSRNA050013962	5.8S ribosomal RNA	451303813	451303968	5_8S_rRNA	58.33	rRNA
MQTL_4D_1	4D	ENSRNA050013960	Eukaryotic small subunit ribosomal RNA	451304203	451304363	SSU_rRNA_eukarya	59.01	rRNA
MQTL_4D_1	4D	ENSRNA050013964	Eukaryotic small subunit ribosomal RNA	451304426	451304528	SSU_rRNA_eukarya	41.75	rRNA
MQTL_4D_1	4D	ENSRNA050013965	Eukaryotic small subunit ribosomal RNA	451304552	451304759	SSU_rRNA_eukarya	41.35	rRNA
MQTL_4D_1	4D	TraesCS4D02G280600		451680612	451681025		63.29	protein_coding
MQTL_4D_1	4D	TraesCS4D02G280700		451682788	451684467		59.29	protein_coding
MQTL_4D_1	4D	TraesCS4D02G280800		451684381	451686561		64.37	protein_coding
MQTL_4D_1	4D	TraesCS4D02G280900		451801607	451803311		58.42	protein_coding
MQTL_4D_1	4D	TraesCS4D02G281100		452312403	452316737		43.32	protein_coding
MQTL_4D_1	4D	TraesCS4D02G281200		452383528	452392218		38.87	protein_coding
MQTL_4D_1	4D	TraesCS4D02G281300		452548673	452553974		45.42	protein_coding
MQTL_4D_1	4D	TraesCS4D02G281400		452555303	452557589		48.19	protein_coding
MQTL_4D_1	4D	TraesCS4D02G281500		452558723	452563148		46.41	protein_coding
MQTL_4D_1	4D	TraesCS4D02G281600		452795390	452798654		50.11	protein_coding
MQTL_4D_1	4D	TraesCS4D02G281700	Amine oxidase [Source:UniProtKB/TrEMBL;Acc:A0A1D6RZE8]	452803539	452810522		47.44	protein_coding
MQTL_4D_1	4D	TraesCS4D02G281900		453048191	453052169		54.94	protein_coding
MQTL_4D_1	4D	TraesCS4D02G282000	Fatty acyl-CoA reductase [Source:UniProtKB/TrEMBL;Acc:A0A341UM07]	453219459	453222706		56.77	protein_coding
MQTL_4D_1	4D	TraesCS4D02G282100	Serine/threonine-protein phosphatase [Source:UniProtKB/TrEMBL;Acc:A5H7F0]	453222574	453227461		41.67	protein_coding
MQTL_4D_1	4D	TraesCS4D02G282200		453306962	453321200		45.33	protein_coding
MQTL_4D_1	4D	ENSRNA050013959	Plant signal recognition particle RNA	453324326	453324630	Plant_SRP	56.72	SRP_RNA
MQTL_4D_1	4D	TraesCS4D02G282300		453330238	453332528		54.69	protein_coding
MQTL_4D_1	4D	TraesCS4D02G282400		453332761	453334497		65.23	protein_coding
MQTL_4D_1	4D	TraesCS4D02G282500		453453475	453456371		46.22	protein_coding
MQTL_4D_1	4D	TraesCS4D02G282600		453456473	453457902		56.71	protein_coding
MQTL_4D_1	4D	TraesCS4D02G282700		453465647	453467533		51.09	protein_coding
MQTL_4D_1	4D	TraesCS4D02G282800		454437624	454439670		51.98	protein_coding
MQTL_4D_1	4D	TraesCS4D02G282900		454659206	454660964		50.43	protein_coding
MQTL_4D_1	4D	TraesCS4D02G283000		455099977	455100793		41.98	protein_coding
MQTL_4D_1	4D	TraesCS4D02G283100		455248295	455252131		42.48	protein_coding
MQTL_4D_1	4D	TraesCS4D02G283105		455248892	455252134		40.95	protein_coding
MQTL_4D_1	4D	TraesCS4D02G283200		455253585	455255632		44.73	protein_coding
MQTL_4D_1	4D	TraesCS4D02G283216		455258979	455259924		63	protein_coding
MQTL_4D_1	4D	TraesCS4D02G283300		455319709	455329419		46.25	protein_coding
MQTL_4D_1	4D	TraesCS4D02G283400	Cytochrome P450 704B1 [Source:Projected from Arabidopsis thaliana (AT1G69500) UniProtKB/Swiss-Prot;Acc:Q9C788]	455335093	455337404		59.73	protein_coding
MQTL_4D_1	4D	TraesCS4D02G283500	SET domain protein 35 [Source:Projected from Arabidopsis thaliana (AT1G26760) UniProtKB/TrEMBL;Acc:F4HPB8]	455338450	455340557		61.86	protein_coding
MQTL_4D_1	4D	ENSRNA050010016	tRNA-Ile for anticodon GAU	455340882	455340955	tRNA-Ile	56.76	tRNA
MQTL_4D_1	4D	TraesCS4D02G283600		455341941	455346185		45.7	protein_coding
MQTL_4D_1	4D	TraesCS4D02G283700		455484790	455487185		43.36	protein_coding
MQTL_4D_1	4D	TraesCS4D02G283800	Ribulose-phosphate 3-epimerase [Source:UniProtKB/TrEMBL;Acc:W5EM36]	455487573	455491800		45.36	protein_coding
MQTL_4D_1	4D	TraesCS4D02G283900		455530024	455532283		51.9	protein_coding
MQTL_4D_1	4D	TraesCS4D02G284000		455599799	455602536		52.45	protein_coding
MQTL_4D_1	4D	TraesCS4D02G284100		455618723	455619715		59.01	protein_coding
MQTL_4D_1	4D	TraesCS4D02G284200		455624264	455627583		49.19	protein_coding
MQTL_4D_1	4D	TraesCS4D02G284300		455648074	455650691		51.15	protein_coding
MQTL_4D_1	4D	TraesCS4D02G284400	Alpha-amylase [Source:UniProtKB/TrEMBL;Acc:A0A1D5XY59]	455693376	455695374		60.38	protein_coding
MQTL_4D_1	4D	TraesCS4D02G284500		455699289	455700434		62.3	protein_coding
MQTL_4D_1	4D	TraesCS4D02G284600		455701692	455702990		64.97	protein_coding
MQTL_4D_1	4D	TraesCS4D02G284700	Patatin [Source:UniProtKB/TrEMBL;Acc:A0A1D5XY62]	455744160	455745727		64.29	protein_coding
MQTL_4D_1	4D	TraesCS4D02G284800		455745863	455749201		44	protein_coding
MQTL_4D_1	4D	TraesCS4D02G284900		455757017	455759040		57.11	protein_coding
MQTL_4D_1	4D	TraesCS4D02G285000		455762961	455764668		56.97	protein_coding
MQTL_4D_1	4D	TraesCS4D02G285100		455891843	455894496		50.9	protein_coding
MQTL_4D_1	4D	TraesCS4D02G285200		455897064	455898971		46.44	protein_coding
MQTL_4D_1	4D	TraesCS4D02G285300	Patatin [Source:UniProtKB/TrEMBL;Acc:W5ELX3]	456046811	456048804		56.97	protein_coding
MQTL_4D_1	4D	TraesCS4D02G285400	Glycerol-3-phosphate dehydrogenase [NAD(+)] [Source:UniProtKB/TrEMBL;Acc:A0A1D5Y318]	456049680	456054895		44.5	protein_coding
MQTL_4D_1	4D	TraesCS4D02G285600		456087299	456089780		48.55	protein_coding
MQTL_4D_1	4D	ENSRNA050013961	U2 spliceosomal RNA	456124210	456124405	U2	47.45	snRNA
MQTL_4D_1	4D	TraesCS4D02G285700		456124329	456124439		42.34	protein_coding
MQTL_4D_1	4D	TraesCS4D02G285800		456128427	456129285		56.69	protein_coding
MQTL_4D_1	4D	TraesCS4D02G286000		456490220	456493909		41.98	protein_coding
MQTL_4D_1	4D	TraesCS4D02G286100		456493885	456497502		47.15	protein_coding
MQTL_4D_1	4D	TraesCS4D02G286200		456505865	456506853		60.47	protein_coding
MQTL_4D_1	4D	TraesCS4D02G286300		456690657	456691795		69.18	protein_coding
MQTL_4D_1	4D	TraesCS4D02G286400		457074524	457077189		57.31	protein_coding
MQTL_4D_1	4D	TraesCS4D02G286500	Sucrose transporter SUT1D [Source:UniProtKB/TrEMBL;Acc:Q8RUL3]	457500939	457506583		50.01	protein_coding
MQTL_4D_1	4D	TraesCS4D02G286600	Similar to DNA-binding protein-like [Source: Projected from Oryza sativa (Os03g0171300)]	458090811	458091858		49.62	protein_coding
MQTL_4D_1	4D	TraesCS4D02G286700		458384021	458385084		54.14	protein_coding
MQTL_4D_1	4D	TraesCS4D02G286800	Basic helix-loop-helix dimerisation region bHLH domain containing protein [Source: Projected from Oryza sativa (Os03g0171700)]	458993534	458994265		57.24	protein_coding
MQTL_4D_1	4D	TraesCS4D02G286900	Alanine--glyoxylate aminotransferase 2 homolog 1, mitochondrial [Source:Projected from Arabidopsis thaliana (AT4G39660) UniProtKB/Swiss-Prot;Acc:Q940M2]	459024257	459027832		48.99	protein_coding
MQTL_4D_1	4D	TraesCS4D02G287000	Nuclear pore complex protein NUP96 [Source:Projected from Arabidopsis thaliana (AT1G80680) UniProtKB/Swiss-Prot;Acc:Q8LLD0]	459054432	459059542		45.35	protein_coding
MQTL_4D_1	4D	TraesCS4D02G287100		459060096	459060760		58.95	protein_coding
MQTL_4D_1	4D	TraesCS4D02G287200		459066102	459066557		58.33	protein_coding
MQTL_4D_1	4D	TraesCS4D02G287300		459068393	459068879		56.47	protein_coding
MQTL_4D_1	4D	TraesCS4D02G287400		459074666	459080954		45.48	protein_coding
MQTL_4D_1	4D	TraesCS4D02G287600	Cysteine proteinase inhibitor [Source:UniProtKB/TrEMBL;Acc:A0A1D5Y443]	459255370	459255849		66.25	protein_coding
MQTL_4D_1	4D	TraesCS4D02G287700	Cysteine proteinase inhibitor [Source:UniProtKB/TrEMBL;Acc:W5EN90]	459267885	459268527		59.72	protein_coding
MQTL_4D_1	4D	TraesCS4D02G287800	Cysteine proteinase inhibitor [Source:UniProtKB/TrEMBL;Acc:A0A1D5Y390]	459301169	459301528		72.22	protein_coding
MQTL_4D_1	4D	TraesCS4D02G287900	Cysteine proteinase inhibitor [Source:UniProtKB/TrEMBL;Acc:W5EM09]	459310973	459311620		61.42	protein_coding
MQTL_4D_1	4D	TraesCS4D02G288000		459316043	459319140		50.16	protein_coding
MQTL_4D_1	4D	TraesCS4D02G288100		459319853	459322557		46.95	protein_coding
MQTL_4D_1	4D	TraesCS4D02G288200		459383276	459385727		62.93	protein_coding
MQTL_4D_1	4D	TraesCS4D02G288300		459389310	459423106		40.81	protein_coding
MQTL_4D_1	4D	TraesCS4D02G288400		459427633	459431246		42.39	protein_coding
MQTL_4D_1	4D	TraesCS4D02G288500	Cysteine proteinase inhibitor [Source:UniProtKB/TrEMBL;Acc:A0A1D5Y2J9]	459435364	459435741		63.23	protein_coding
MQTL_4D_1	4D	TraesCS4D02G288600		459554308	459559297		41.54	protein_coding
MQTL_4D_1	4D	TraesCS4D02G288700		459583169	459586645		49.3	protein_coding
MQTL_4D_1	4D	TraesCS4D02G288800		459588484	459589887		42.02	protein_coding
MQTL_4D_1	4D	TraesCS4D02G288900		459685649	459686959		63.16	protein_coding
MQTL_4D_1	4D	TraesCS4D02G289000		460046111	460049630		54.91	protein_coding
MQTL_4D_1	4D	TraesCS4D02G289100		460472119	460477210		44.25	protein_coding
MQTL_4D_1	4D	TraesCS4D02G289200	Dehydration-responsive element-binding protein 2F [Source:Projected from Arabidopsis thaliana (AT3G57600) UniProtKB/Swiss-Prot;Acc:Q9SVX5]	460479727	460480686		72.6	protein_coding
MQTL_4D_1	4D	TraesCS4D02G289300	Adenylosuccinate synthetase, chloroplastic [Source:UniProtKB/TrEMBL;Acc:A0A1D5XZ59]	460481029	460484437		46.17	protein_coding
MQTL_4D_1	4D	TraesCS4D02G289400		460561848	460565571		45.84	protein_coding
MQTL_4D_1	4D	TraesCS4D02G289500		460709329	460710314		59.63	protein_coding
MQTL_4D_1	4D	TraesCS4D02G289600	CCAAT-box transcription factor complex WHAP6 [Source:UniProtKB/TrEMBL;Acc:Q6Q1C5]	460712168	460715261		46.38	protein_coding
MQTL_4D_1	4D	TraesCS4D02G289700		460776617	460777306		60.43	protein_coding
MQTL_4D_1	4D	TraesCS4D02G289800	PDX2 [Source:Projected from Arabidopsis thaliana (AT5G60540) UniProtKB/TrEMBL;Acc:A0A178UA48]	460948982	460951823		44.19	protein_coding
MQTL_4D_1	4D	TraesCS4D02G289900	Ubiquitin-fold modifier-conjugating enzyme 1 [Source:UniProtKB/TrEMBL;Acc:W5EMF3]	461212469	461213592		57.03	protein_coding
MQTL_4D_1	4D	TraesCS4D02G290000		461217626	461220993		47.62	protein_coding
MQTL_4D_1	4D	TraesCS4D02G290100		461274475	461276158		65.26	protein_coding
MQTL_4D_1	4D	TraesCS4D02G290200		461408435	461409042		46.05	protein_coding
MQTL_4D_1	4D	TraesCS4D02G290300		461465779	461465985		64.73	protein_coding
MQTL_4D_1	4D	TraesCS4D02G290400		461489866	461493026		41.16	protein_coding
MQTL_4D_1	4D	TraesCS4D02G290500		461509679	461510472		54.66	protein_coding
MQTL_4D_1	4D	TraesCS4D02G290600	Dirigent protein [Source:UniProtKB/TrEMBL;Acc:A0A341ULZ0]	461557340	461558127		61.68	protein_coding
MQTL_4D_1	4D	TraesCS4D02G290700		461572895	461575850		40.97	protein_coding
MQTL_4D_1	4D	TraesCS4D02G290800	Omega-amidase, chloroplastic [Source:Projected from Arabidopsis thaliana (AT5G12040) UniProtKB/Swiss-Prot;Acc:Q8RUF8]	461780743	461785621		42.22	protein_coding
MQTL_4D_1	4D	TraesCS4D02G290900	Positive regulator of auxin response and transport, Regulation of grain siz [Source: Projected from Oryza sativa (Os03g0175800)]	461812444	461813734		66.92	protein_coding
MQTL_4D_1	4D	TraesCS4D02G291100		462498204	462503077		43.7	protein_coding
MQTL_4D_1	4D	TraesCS4D02G291200		462549172	462549615		56.08	protein_coding
MQTL_4D_1	4D	TraesCS4D02G291300		462743918	462748070		54.2	protein_coding
MQTL_4D_1	4D	TraesCS4D02G291400		462787729	462789105		60.86	protein_coding
MQTL_4D_1	4D	TraesCS4D02G291500		462789487	462791388		47.58	protein_coding
MQTL_4D_1	4D	TraesCS4D02G291600		462796432	462797166		57.14	protein_coding
MQTL_4D_1	4D	TraesCS4D02G291700		462833352	462836811		42.57	protein_coding
MQTL_4D_1	4D	TraesCS4D02G291800	Transcription initiation factor IIE subunit beta [Source:UniProtKB/TrEMBL;Acc:W5E476]	462837727	462841618		41.5	protein_coding
MQTL_4D_1	4D	TraesCS4D02G291900	Carboxypeptidase [Source:UniProtKB/TrEMBL;Acc:A0A341UJH0]	463334315	463342948		43.64	protein_coding
MQTL_4D_1	4D	TraesCS4D02G292000	E3 ubiquitin-protein ligase SPL2 [Source:Projected from Arabidopsis thaliana (AT1G54150) UniProtKB/Swiss-Prot;Acc:Q9SYH3]	463396748	463401083		43.68	protein_coding
MQTL_4D_1	4D	TraesCS4D02G292100		463401424	463402247		66.26	protein_coding
MQTL_4D_1	4D	ENSRNA050013801	U2 spliceosomal RNA	463402300	463402495	U2	51.53	snRNA
MQTL_4D_1	4D	TraesCS4D02G292200		463402419	463402529		43.24	protein_coding
MQTL_4D_1	4D	TraesCS4D02G292300		463402923	463409941		43.75	protein_coding
MQTL_4D_1	4D	TraesCS4D02G292400		463463540	463465146		57.5	protein_coding
MQTL_4D_1	4D	TraesCS4D02G292500		463465460	463467180		55.32	protein_coding
MQTL_4D_1	4D	TraesCS4D02G292600		463676112	463678024		54.47	protein_coding
MQTL_4D_1	4D	TraesCS4D02G292700		463687131	463689677		53.24	protein_coding
MQTL_4D_1	4D	TraesCS4D02G292800		463700258	463705224		47.9	protein_coding
MQTL_4D_1	4D	TraesCS4D02G292900		463911753	463918723		40.74	protein_coding
MQTL_4D_1	4D	TraesCS4D02G293000	Germin-like protein subfamily 1 member 1 [Source:Projected from Arabidopsis thaliana (AT1G10460) UniProtKB/Swiss-Prot;Acc:P92998]	463919143	463919886		68.55	protein_coding
MQTL_4D_1	4D	TraesCS4D02G293100		464079829	464080499		48.58	protein_coding
MQTL_4D_1	4D	TraesCS4D02G293200		464152848	464157843		48.76	protein_coding
MQTL_4D_1	4D	TraesCS4D02G293300		464183312	464183761		61.33	protein_coding
MQTL_4D_1	4D	TraesCS4D02G293400		464204612	464206066		45.22	protein_coding
MQTL_4D_1	4D	TraesCS4D02G293500		464234835	464236284		64.07	protein_coding
MQTL_4D_1	4D	TraesCS4D02G293600		464238179	464239606		65.13	protein_coding
MQTL_4D_1	4D	TraesCS4D02G293700		464299678	464300976		70.13	protein_coding
MQTL_4D_1	4D	TraesCS4D02G293800		464308421	464308891		64.54	protein_coding
MQTL_4D_1	4D	TraesCS4D02G293900		464362734	464364349		65.53	protein_coding
MQTL_4D_1	4D	TraesCS4D02G294000		464393571	464394874		54.06	protein_coding
MQTL_4D_1	4D	TraesCS4D02G294100	Lipoxygenase [Source:UniProtKB/TrEMBL;Acc:A0A1D6RZL5]	464531052	464538915		54.09	protein_coding
MQTL_4D_1	4D	TraesCS4D02G294200		464660403	464660919		60.93	protein_coding
MQTL_4D_1	4D	TraesCS4D02G294300		464753609	464757096		42.86	protein_coding
MQTL_4D_1	4D	TraesCS4D02G294400		464795381	464796255		64.91	protein_coding
MQTL_4D_1	4D	TraesCS4D02G294500		464796784	464798020		59.26	protein_coding
MQTL_4D_1	4D	TraesCS4D02G294600		464987981	464990262		53.29	protein_coding
MQTL_4D_1	4D	TraesCS4D02G294700		465010136	465011422		63.01	protein_coding
MQTL_4D_1	4D	TraesCS4D02G294800		465045417	465046760		53.27	protein_coding
MQTL_4D_1	4D	TraesCS4D02G294900		465067591	465070116		43.78	protein_coding
MQTL_4D_1	4D	TraesCS4D02G295000		465119025	465126201		41.62	protein_coding
MQTL_4D_1	4D	TraesCS4D02G295100		465160503	465161908		54.84	protein_coding
MQTL_4D_1	4D	TraesCS4D02G295200		465183223	465185790		55.41	protein_coding
MQTL_4D_1	4D	TraesCS4D02G295300		465350691	465352075		56.17	protein_coding
MQTL_4D_1	4D	TraesCS4D02G295400		465357754	465358860		58.36	protein_coding
MQTL_4D_1	4D	TraesCS4D02G295500	Proteasome subunit alpha type [Source:UniProtKB/TrEMBL;Acc:W5EMA7]	465360530	465363349		43.97	protein_coding
MQTL_4D_1	4D	TraesCS4D02G295600		465440381	465441264		53.51	protein_coding
MQTL_4D_1	4D	TraesCS4D02G295700		465560584	465563885		39.85	protein_coding
MQTL_4D_1	4D	TraesCS4D02G295800	TIFY domain-containing transcriptional regulator, Salt and dehydration stress toleranc [Source: Projected from Oryza sativa (Os03g0180800)]	465600976	465601861		63.21	protein_coding
MQTL_4D_1	4D	TraesCS4D02G295900		465605204	465607041		58.05	protein_coding
MQTL_4D_1	4D	TraesCS4D02G296000		465618864	465619794		62.73	protein_coding
MQTL_4D_1	4D	TraesCS4D02G296100		465757223	465757588		61.75	protein_coding
MQTL_4D_1	4D	TraesCS4D02G296200	Cyanate hydratase [Source:UniProtKB/TrEMBL;Acc:W5EKA1]	465759055	465760992		43.81	protein_coding
MQTL_4D_1	4D	TraesCS4D02G296300		465761265	465763629		51.88	protein_coding
MQTL_4D_1	4D	TraesCS4D02G296400	3-ketoacyl-CoA synthase [Source:UniProtKB/TrEMBL;Acc:W5EIQ2]	465768993	465773247		53.89	protein_coding
MQTL_4D_1	4D	TraesCS4D02G296500		465908612	465908884		65.93	protein_coding
MQTL_4D_1	4D	TraesCS4D02G296600		465953655	465954549		68.72	protein_coding
MQTL_4D_1	4D	TraesCS4D02G296700		465961417	465966262		40.76	protein_coding
MQTL_4D_1	4D	TraesCS4D02G296800		465969271	465971993		51.6	protein_coding
MQTL_4D_1	4D	TraesCS4D02G296900		466016024	466021278		64.85	protein_coding
MQTL_4D_1	4D	TraesCS4D02G297000		466127112	466131908		43.38	protein_coding
MQTL_4D_1	4D	TraesCS4D02G297100		466290357	466290646		57.59	protein_coding
MQTL_4D_1	4D	TraesCS4D02G297200	Flavin-containing monooxygenase [Source:UniProtKB/TrEMBL;Acc:A0A1D5XYF3]	466292512	466295285		54.51	protein_coding
MQTL_4D_1	4D	TraesCS4D02G297300	Flavin-containing monooxygenase [Source:UniProtKB/TrEMBL;Acc:A0A341UM74]	466334386	466337299		53.88	protein_coding
MQTL_4D_1	4D	TraesCS4D02G297400	Flavin-containing monooxygenase [Source:UniProtKB/TrEMBL;Acc:A0A341UYZ0]	466403271	466406498		52.51	protein_coding
MQTL_4D_1	4D	TraesCS4D02G297600	Flavin-containing monooxygenase [Source:UniProtKB/TrEMBL;Acc:A0A1D6RZN7]	466727338	466730918		52.44	protein_coding
MQTL_4D_1	4D	TraesCS4D02G297700	Flavin-containing monooxygenase [Source:UniProtKB/TrEMBL;Acc:A0A1D5Y1Z9]	467116682	467120031		54.53	protein_coding
MQTL_4D_1	4D	TraesCS4D02G297800		467214527	467222963		40.05	protein_coding
MQTL_4D_1	4D	TraesCS4D02G297900		467224696	467225670		64.92	protein_coding
MQTL_4D_1	4D	TraesCS4D02G298000	40S ribosomal protein SA [Source:UniProtKB/TrEMBL;Acc:W5E2W7]	467435794	467438072		51.12	protein_coding
MQTL_4D_1	4D	TraesCS4D02G298100	Eukaryotic translation initiation factor 3 subunit K [Source:UniProtKB/TrEMBL;Acc:W5EMS9]	467438767	467442123		42.33	protein_coding
MQTL_4D_1	4D	TraesCS4D02G298200		467586156	467586989		66.31	protein_coding
MQTL_4D_1	4D	TraesCS4D02G298300		467616558	467617194		61.07	protein_coding
MQTL_4D_1	4D	TraesCS4D02G298400		467635163	467636763		58.28	protein_coding
MQTL_4D_1	4D	TraesCS4D02G298500		467820457	467821313		66.51	protein_coding
MQTL_4D_1	4D	TraesCS4D02G298600		467949018	467950391		67.03	protein_coding
MQTL_4D_1	4D	TraesCS4D02G298700		467997897	467998909		52.22	protein_coding
MQTL_4D_1	4D	TraesCS4D02G298800		468206077	468212530		44.44	protein_coding
MQTL_4D_1	4D	TraesCS4D02G298900	Plasma membrane ATPase [Source:UniProtKB/TrEMBL;Acc:A0A341UJS0]	468211901	468217178		52.82	protein_coding
MQTL_4D_1	4D	TraesCS4D02G299000	15-cis-phytoene desaturase, chloroplastic/chromoplastic [Source:Projected from Arabidopsis thaliana (AT4G14210) UniProtKB/Swiss-Prot;Acc:Q07356]	468262170	468267694		42.52	protein_coding
MQTL_4D_1	4D	TraesCS4D02G299100		468269407	468271717		47.56	protein_coding
MQTL_4D_1	4D	TraesCS4D02G299200		468289680	468298256		44.64	protein_coding
MQTL_4D_1	4D	TraesCS4D02G299300		468359491	468363399		41.85	protein_coding
MQTL_4D_1	4D	TraesCS4D02G299400	Manganese and Cadmium transporter, Mn and Cd uptak [Source: Projected from Oryza sativa (Os07g0257200)]	468417912	468422692		49.3	protein_coding
MQTL_4D_1	4D	TraesCS4D02G299500	Hexosyltransferase [Source:UniProtKB/TrEMBL;Acc:A0A1D5Y1N0]	468587765	468594312		50.99	protein_coding
MQTL_4D_1	4D	TraesCS4D02G299600		468595389	468598601		53.69	protein_coding
MQTL_4D_1	4D	TraesCS4D02G299700		468598274	468600900		47.32	protein_coding
MQTL_4D_1	4D	TraesCS4D02G299800		468601067	468603557		45.28	protein_coding
MQTL_4D_1	4D	TraesCS4D02G299900	Origin of replication complex subunit 2 [Source:Projected from Arabidopsis thaliana (AT2G37560) UniProtKB/Swiss-Prot;Acc:Q38899]	468603656	468606115		45.69	protein_coding
MQTL_4D_1	4D	TraesCS4D02G300000		468624387	468625824		61.54	protein_coding
MQTL_4D_1	4D	TraesCS4D02G300100	GPI inositol-deacylase [Source:UniProtKB/TrEMBL;Acc:A0A1D5Y377]	468691810	468698769		44.37	protein_coding
MQTL_4D_1	4D	TraesCS4D02G300200		468702666	468703508		58.01	protein_coding
MQTL_4D_1	4D	TraesCS4D02G300300		468825450	468826514		58.69	protein_coding
MQTL_4D_1	4D	TraesCS4D02G300400		468898235	468899961		59.81	protein_coding
MQTL_4D_1	4D	TraesCS4D02G300500		469072522	469074150		63.23	protein_coding
MQTL_4D_1	4D	TraesCS4D02G300600		469102330	469103746		40.08	protein_coding
MQTL_4D_1	4D	TraesCS4D02G300700		469142242	469143006		56.86	protein_coding
MQTL_4D_1	4D	TraesCS4D02G300800		469164109	469165513		64.27	protein_coding
MQTL_4D_1	4D	TraesCS4D02G300900	Similar to Uroporphyrinogen III synthase [Source: Projected from Oryza sativa (Os03g0186100)]	469171607	469174687		44.4	protein_coding
MQTL_4D_1	4D	TraesCS4D02G301000		469298770	469303652		47.12	protein_coding
MQTL_4D_1	4D	TraesCS4D02G301100	MIKC-type MADS-box transcription factor WM28A [Source:UniProtKB/TrEMBL;Acc:A9J220]	469304325	469319944		41.05	protein_coding
MQTL_4D_1	4D	TraesCS4D02G301200		469425569	469430601		41.98	protein_coding
MQTL_4D_1	4D	TraesCS4D02G301300	Aspartyl protease AED3 [Source:Projected from Arabidopsis thaliana (AT1G09750) UniProtKB/Swiss-Prot;Acc:O04496]	469562627	469564250		66.56	protein_coding
MQTL_4D_1	4D	TraesCS4D02G301400		469568610	469571571		45.34	protein_coding
MQTL_4D_1	4D	TraesCS4D02G301500		469575093	469584381		41.02	protein_coding
MQTL_4D_1	4D	TraesCS4D02G301600		469603054	469611814		41.99	protein_coding
MQTL_4D_1	4D	TraesCS4D02G301700		469614453	469616529		49.98	protein_coding
MQTL_4D_1	4D	TraesCS4D02G301800		469869446	469872022		64.38	protein_coding
MQTL_4D_1	4D	TraesCS4D02G301900	FIP1 [Source:Projected from Arabidopsis thaliana (AT1G28200) UniProtKB/TrEMBL;Acc:A0A178WL22]	470112309	470114971		46.34	protein_coding
MQTL_4D_1	4D	TraesCS4D02G302000		470120456	470121949		62.32	protein_coding
MQTL_4D_1	4D	TraesCS4D02G302100		470129157	470130323		67.18	protein_coding
MQTL_4D_1	4D	TraesCS4D02G302200		470147436	470148602		67.52	protein_coding
MQTL_4D_1	4D	TraesCS4D02G302300		470183032	470184254		41.54	protein_coding
MQTL_4D_1	4D	TraesCS4D02G302400		470195373	470195636		50	protein_coding
MQTL_4D_1	4D	TraesCS4D02G302500	Protein DETOXIFICATION [Source:UniProtKB/TrEMBL;Acc:A0A1D5Y283]	470230033	470236094		49.84	protein_coding
MQTL_4D_1	4D	TraesCS4D02G302600		470261238	470262642		62.92	protein_coding
MQTL_4D_1	4D	TraesCS4D02G302700		470506568	470509154		51.91	protein_coding
MQTL_4D_1	4D	TraesCS4D02G302800		470856173	470856922		63.6	protein_coding
MQTL_4D_1	4D	TraesCS4D02G302900		471147859	471148734		52.63	protein_coding
MQTL_4D_1	4D	TraesCS4D02G303000		471212290	471212661		75	protein_coding
MQTL_4D_1	4D	TraesCS4D02G303100		471216435	471216794		78.06	protein_coding
MQTL_4D_1	4D	TraesCS4D02G303200		471228473	471229392		55.87	protein_coding
MQTL_4D_1	4D	TraesCS4D02G303300		471261204	471261563		77.22	protein_coding
MQTL_4D_1	4D	TraesCS4D02G303400		471269781	471270607		60.58	protein_coding
MQTL_4D_1	4D	TraesCS4D02G303500		471960865	471962986		58.11	protein_coding
MQTL_4D_1	4D	TraesCS4D02G303600		472159153	472159659		66.47	protein_coding
MQTL_4D_1	4D	TraesCS4D02G303700		472164085	472165899		64.74	protein_coding
MQTL_4D_1	4D	TraesCS4D02G303800		472165969	472169733		50.31	protein_coding
MQTL_4D_1	4D	TraesCS4D02G303900		472207858	472210282		55.75	protein_coding
MQTL_4D_1	4D	TraesCS4D02G304000		472342925	472346353		50.1	protein_coding
MQTL_4D_1	4D	ENSRNA050013946	Plant signal recognition particle RNA	472346405	472346710	Plant_SRP	60.78	SRP_RNA
MQTL_4D_1	4D	ENSRNA050009986	tRNA-Tyr for anticodon GUA	472487447	472487532	tRNA-Tyr	52.33	tRNA
MQTL_4D_1	4D	TraesCS4D02G304100		472487880	472491968		59.72	protein_coding
MQTL_4D_1	4D	TraesCS4D02G304200		472511989	472512860		51.38	protein_coding
MQTL_4D_1	4D	TraesCS4D02G304300		472519421	472522757		44.77	protein_coding
MQTL_4D_1	4D	TraesCS4D02G304400		472926006	472931131		43.66	protein_coding
MQTL_4D_1	4D	TraesCS4D02G304500		472932312	472941309		41.82	protein_coding
MQTL_4D_1	4D	TraesCS4D02G304600		473130247	473136926		44.22	protein_coding
MQTL_4D_1	4D	TraesCS4D02G304700		473161760	473162936		62.62	protein_coding
MQTL_4D_1	4D	TraesCS4D02G304800		473750206	473753900		42.6	protein_coding
MQTL_4D_1	4D	TraesCS4D02G304900		473763785	473764027		54.73	protein_coding
MQTL_4D_1	4D	TraesCS4D02G305000		473764934	473773230		52.08	protein_coding
MQTL_4D_1	4D	TraesCS4D02G305100	RABH1e [Source:Projected from Arabidopsis thaliana (AT5G10260) UniProtKB/TrEMBL;Acc:A0A178UPG4]	473809402	473811665		49.2	protein_coding
MQTL_4D_1	4D	ENSRNA050010014	tRNA-Asp for anticodon GUC	473811612	473811683	tRNA-Asp	61.11	tRNA
MQTL_4D_1	4D	TraesCS4D02G305200	Mitochondrial substrate carrier family protein [Source:Projected from Arabidopsis thaliana (AT2G33820) TAIR;Acc:AT2G33820]	473813785	473817696		41.05	protein_coding
MQTL_4D_1	4D	ENSRNA050009988	tRNA-Arg for anticodon ACG	473822391	473822463	tRNA-Arg	58.9	tRNA
MQTL_4D_1	4D	TraesCS4D02G305300		473824889	473825656		72.79	protein_coding
MQTL_4D_1	4D	TraesCS4D02G305400		473834195	473839286		46.64	protein_coding
MQTL_4D_1	4D	TraesCS4D02G305500	SDD1 [Source:Projected from Arabidopsis thaliana (AT1G04110) UniProtKB/TrEMBL;Acc:A0A178WPN6]	473854998	473857743		67.15	protein_coding
MQTL_4D_1	4D	TraesCS4D02G305600		473969585	473970222		48.28	protein_coding
MQTL_4D_1	4D	TraesCS4D02G305700		474012308	474017114		43.23	protein_coding
MQTL_4D_1	4D	TraesCS4D02G305800		474376763	474378043		49.49	protein_coding
MQTL_4D_1	4D	TraesCS4D02G305900		474431960	474437231		42.96	protein_coding
MQTL_4D_1	4D	TraesCS4D02G306000	PHD finger protein ING [Source:UniProtKB/TrEMBL;Acc:A0A341UMH4]	474436948	474442495		45.33	protein_coding
MQTL_4D_1	4D	TraesCS4D02G306100		474556155	474560674		51.11	protein_coding
MQTL_4D_1	4D	TraesCS4D02G306200	transcription activators [Source:Projected from Arabidopsis thaliana (AT5G18410) TAIR;Acc:AT5G18410]	474571152	474590480		38.8	protein_coding
MQTL_4D_1	4D	TraesCS4D02G306300		474598568	474603146		43.48	protein_coding
MQTL_4D_1	4D	TraesCS4D02G306400		474700560	474701269		61.13	protein_coding
MQTL_4D_1	4D	TraesCS4D02G306500		474855347	474860724		42.32	protein_coding
MQTL_4D_1	4D	TraesCS4D02G306600		474916253	474916930		52.21	protein_coding
MQTL_4D_1	4D	TraesCS4D02G306700		474918610	474919195		60.92	protein_coding
MQTL_4D_1	4D	TraesCS4D02G306800		474920682	474922331		66.85	protein_coding
MQTL_4D_1	4D	TraesCS4D02G306900		474941692	474943812		61.95	protein_coding
MQTL_4D_1	4D	TraesCS4D02G307000		474948037	474949841		65.21	protein_coding
MQTL_4D_1	4D	TraesCS4D02G307100		474975833	474977439		65.15	protein_coding
MQTL_4D_1	4D	TraesCS4D02G307300	Xyloglucan galactosyltransferase MUR3 [Source:Projected from Arabidopsis thaliana (AT2G20370) UniProtKB/Swiss-Prot;Acc:Q7XJ98]	475117033	475122108		55.2	protein_coding
MQTL_4D_1	4D	TraesCS4D02G307400	KRR1 small subunit processome component [Source:UniProtKB/TrEMBL;Acc:A0A1D5XYE6]	475146840	475150256		41.7	protein_coding
MQTL_4D_1	4D	TraesCS4D02G307500		475175698	475179234		62.91	protein_coding
MQTL_4D_1	4D	TraesCS4D02G307600		475201289	475202014		65.43	protein_coding
MQTL_4D_1	4D	TraesCS4D02G307700		475872512	475876443		44.68	protein_coding
MQTL_4D_1	4D	TraesCS4D02G307800		475952178	475954611		63.11	protein_coding
MQTL_4D_1	4D	TraesCS4D02G307900		476197115	476199452		64.63	protein_coding
MQTL_4D_1	4D	TraesCS4D02G308000		476202061	476210744		41.84	protein_coding
MQTL_4D_1	4D	TraesCS4D02G308100		476228136	476229860		61.62	protein_coding
MQTL_4D_1	4D	TraesCS4D02G308200	Potassium transporter [Source:UniProtKB/TrEMBL;Acc:W5EH86]	476302939	476306610		49.97	protein_coding
MQTL_4D_1	4D	TraesCS4D02G308300		476309752	476312220		41.92	protein_coding
MQTL_4D_1	4D	TraesCS4D02G308400		476312672	476313991		72.35	protein_coding
MQTL_4D_1	4D	TraesCS4D02G308500		476314942	476318000		45.18	protein_coding
MQTL_4D_1	4D	TraesCS4D02G308600		476319701	476321294		59.28	protein_coding
MQTL_4D_1	4D	TraesCS4D02G308700		476865549	476870608		42.15	protein_coding
MQTL_4D_1	4D	TraesCS4D02G308800		476875200	476876565		58.78	protein_coding
MQTL_4D_1	4D	TraesCS4D02G308900	Cyclin-dependent kinases regulatory subunit [Source:UniProtKB/TrEMBL;Acc:Q70AJ1]	477006536	477008165		56.07	protein_coding
MQTL_4D_1	4D	TraesCS4D02G309000	Pheophorbide a oxygenase, chloroplastic [Source:Projected from Arabidopsis thaliana (AT3G44880) UniProtKB/Swiss-Prot;Acc:Q9FYC2]	477012133	477016966		49.03	protein_coding
MQTL_4D_1	4D	TraesCS4D02G309100		477030201	477030680		67.92	protein_coding
MQTL_4D_1	4D	TraesCS4D02G309200		477034398	477043019		41.34	protein_coding
MQTL_4D_1	4D	TraesCS4D02G309300		477087511	477089567		44.58	protein_coding
MQTL_4D_1	4D	TraesCS4D02G309400		477098674	477101510		46.67	protein_coding
MQTL_4D_1	4D	TraesCS4D02G309500	Protein SHOOT GRAVITROPISM 6 [Source:Projected from Arabidopsis thaliana (AT2G36810) UniProtKB/Swiss-Prot;Acc:F4IP13]	477102357	477122899		39.65	protein_coding
MQTL_4D_1	4D	ENSRNA050010011	tRNA-Gly for anticodon GCC	477124341	477124411	tRNA-Gly	59.15	tRNA
MQTL_4D_1	4D	TraesCS4D02G309600		477150653	477152002		56.44	protein_coding
MQTL_4D_1	4D	TraesCS4D02G309700		477164260	477165998		54.05	protein_coding
MQTL_4D_1	4D	TraesCS4D02G309800		477197220	477197600		65.62	protein_coding
MQTL_4D_1	4D	TraesCS4D02G309900		477222185	477225861		50.26	protein_coding
MQTL_4D_1	4D	TraesCS4D02G310000		477362905	477363639		63.13	protein_coding
MQTL_4D_1	4D	TraesCS4D02G310100		477506444	477509527		57.23	protein_coding
MQTL_4D_1	4D	TraesCS4D02G310300		477534734	477538701		45.36	protein_coding
MQTL_4D_1	4D	TraesCS4D02G310400		477543091	477543570		64.58	protein_coding
MQTL_4D_1	4D	TraesCS4D02G310500		477558985	477559464		65.62	protein_coding
MQTL_4D_1	4D	TraesCS4D02G310600		477580469	477585437		49.97	protein_coding
MQTL_4D_1	4D	TraesCS4D02G310700		477626313	477630151		50.09	protein_coding
MQTL_4D_1	4D	TraesCS4D02G310800	Cytokinin riboside 5'-monophosphate phosphoribohydrolase [Source:UniProtKB/TrEMBL;Acc:A0A1D5Y1V8]	477746425	477750478		50.42	protein_coding
MQTL_4D_1	4D	TraesCS4D02G310900		477863833	477866489		37.67	protein_coding
MQTL_4D_1	4D	TraesCS4D02G311000		477880816	477882257		51.94	protein_coding
MQTL_4D_1	4D	TraesCS4D02G311100		477882834	477884049		43.34	protein_coding
MQTL_4D_1	4D	TraesCS4D02G311200	EMB1691 [Source:Projected from Arabidopsis thaliana (AT4G09980) UniProtKB/TrEMBL;Acc:A0A178V0G2]	477891366	477897029		45.18	protein_coding
MQTL_4D_1	4D	TraesCS4D02G311300		477896793	477899400		43.94	protein_coding
MQTL_4D_1	4D	TraesCS4D02G311400	Tubulin-folding cofactor C [Source:Projected from Arabidopsis thaliana (AT4G39920) UniProtKB/Swiss-Prot;Acc:Q9SMR2]	477901000	477902572		56.58	protein_coding
MQTL_4D_1	4D	TraesCS4D02G311500	Glycosyltransferase [Source:UniProtKB/TrEMBL;Acc:A0A1D5Y2L2]	477911944	477913392		68.18	protein_coding
MQTL_4D_1	4D	ENSRNA050013947	U2 spliceosomal RNA	477914197	477914392	U2	49.49	snRNA
MQTL_4D_1	4D	TraesCS4D02G311600		477914316	477914471		49.36	protein_coding
MQTL_4D_1	4D	TraesCS4D02G311700		477915059	477918771		45.65	protein_coding
MQTL_4D_1	4D	TraesCS4D02G311800		478025154	478027390		61.15	protein_coding
MQTL_4D_1	4D	TraesCS4D02G311900		478030839	478032617		51.38	protein_coding
MQTL_4D_1	4D	TraesCS4D02G312000		478032965	478039565		51.53	protein_coding
MQTL_4D_1	4D	TraesCS4D02G312100		478225890	478226387		68.07	protein_coding
MQTL_4D_1	4D	TraesCS4D02G312200		478238367	478239313		62.51	protein_coding
MQTL_4D_1	4D	TraesCS4D02G312300	Mitogen-activated protein kinase kinase 6 [Source:Projected from Arabidopsis thaliana (AT5G56580) UniProtKB/Swiss-Prot;Acc:Q9FJV0]	478242173	478254862		42.41	protein_coding
MQTL_4D_1	4D	TraesCS4D02G312400	Calmodulin-binding receptor-like cytoplasmic kinase 2 [Source:Projected from Arabidopsis thaliana (AT4G00330) UniProtKB/Swiss-Prot;Acc:Q8VZJ9]	478265233	478268332		47.29	protein_coding
MQTL_4D_1	4D	TraesCS4D02G312500		478512906	478515465		47.58	protein_coding
MQTL_4D_1	4D	TraesCS4D02G312600		478673554	478674090		71.32	protein_coding
MQTL_4D_1	4D	TraesCS4D02G312700	LOB domain-containing protein 33 [Source:Projected from Arabidopsis thaliana (AT5G06080) UniProtKB/Swiss-Prot;Acc:Q9LHS8]	478992187	478993066		65.45	protein_coding
MQTL_4D_1	4D	TraesCS4D02G312800	ASYMMETRIC LEAVES2 (AS2)/LATERAL ORGAN BOUNDARIES (LOB) domain transcription factor, Crown root formatio [Source: Projected from Oryza sativa (Os03g0149100)]	478997945	478999338		57.32	protein_coding
MQTL_4D_1	4D	TraesCS4D02G312900		479037373	479040288		44.2	protein_coding
MQTL_4D_1	4D	TraesCS4D02G313000	WAT1-related protein [Source:UniProtKB/TrEMBL;Acc:W5EHE8]	479344416	479346700		56.24	protein_coding
MQTL_4D_1	4D	TraesCS4D02G313100		479363047	479366348		50.24	protein_coding
MQTL_4D_1	4D	TraesCS4D02G313200		479380231	479381022		72.73	protein_coding
MQTL_4D_1	4D	TraesCS4D02G313300		479411058	479412494		66.32	protein_coding
MQTL_4D_1	4D	TraesCS4D02G313400		479525172	479525540		68.83	protein_coding
MQTL_4D_1	4D	TraesCS4D02G313600	Phosphate transporter protein [Source:UniProtKB/TrEMBL;Acc:A0A0E3IEQ4]	479540654	479542264		65.86	protein_coding
MQTL_4D_1	4D	TraesCS4D02G313700	Phosphate transporter protein [Source:UniProtKB/TrEMBL;Acc:A0A0E3IEQ3]	479635733	479637298		59.32	protein_coding
MQTL_4D_1	4D	TraesCS4D02G313800	Phosphate transporter protein [Source:UniProtKB/TrEMBL;Acc:A0A0E3G980]	479674652	479676505		56.69	protein_coding
MQTL_4D_1	4D	TraesCS4D02G313900		479685590	479691917		42.26	protein_coding
MQTL_4D_1	4D	TraesCS4D02G314000		479951598	479961146		43.72	protein_coding
MQTL_4D_1	4D	TraesCS4D02G314100		479962073	479962351		66.31	protein_coding
MQTL_4D_1	4D	TraesCS4D02G314200		479962912	479963316		72.1	protein_coding
MQTL_4D_1	4D	TraesCS4D02G314300		479966644	479967646		64.71	protein_coding
MQTL_4D_1	4D	TraesCS4D02G314400	Beta-carotene hydroxylase D2 [Source:UniProtKB/TrEMBL;Acc:K7XJR8]	480813768	480815957		62.05	protein_coding
MQTL_4D_1	4D	TraesCS4D02G314500		480824504	480828877		40.74	protein_coding
MQTL_4D_1	4D	TraesCS4D02G314600		480853331	480854638		56.65	protein_coding
MQTL_4D_1	4D	TraesCS4D02G314700		480870960	480874603		45.86	protein_coding
MQTL_4D_1	4D	TraesCS4D02G314800		480879088	480882680		52.02	protein_coding
MQTL_4D_1	4D	TraesCS4D02G314900		480886196	480890373		44.57	protein_coding
MQTL_4D_1	4D	TraesCS4D02G315000		480920143	480920769		67.94	protein_coding
MQTL_4D_1	4D	TraesCS4D02G315100		480971005	480975906		41.55	protein_coding
MQTL_4D_1	4D	TraesCS4D02G315200	DUF21 domain-containing protein At5g52790 [Source:Projected from Arabidopsis thaliana (AT5G52790) UniProtKB/Swiss-Prot;Acc:Q9LTD8]	481036382	481042223		42.28	protein_coding
MQTL_4D_1	4D	TraesCS4D02G315300		481069461	481071608		56.19	protein_coding
MQTL_4D_1	4D	TraesCS4D02G315400		481108961	481112895		47.4	protein_coding
MQTL_4D_1	4D	TraesCS4D02G315500		481137314	481141550		48.27	protein_coding
MQTL_4D_1	4D	TraesCS4D02G315600		481166821	481170761		46.49	protein_coding
MQTL_4D_1	4D	TraesCS4D02G315700	Sulfotransferase [Source:UniProtKB/TrEMBL;Acc:A0A341UQ10]	481173131	481173943		65.44	protein_coding
MQTL_4D_1	4D	TraesCS4D02G315800		481175020	481180164		40.68	protein_coding
MQTL_4D_1	4D	TraesCS4D02G315900		481200087	481203772		43.98	protein_coding
MQTL_4D_1	4D	TraesCS4D02G316000		481338664	481339080		66.91	protein_coding
MQTL_4D_1	4D	TraesCS4D02G316100		481367287	481367709		65.72	protein_coding
MQTL_4D_1	4D	TraesCS4D02G316200		481414653	481415348		67.24	protein_coding
MQTL_4D_1	4D	TraesCS4D02G316300		481447318	481448462		64.72	protein_coding
MQTL_4D_1	4D	TraesCS4D02G316400		481547283	481549003		56.3	protein_coding
MQTL_4D_1	4D	TraesCS4D02G316500	Non-specific serine/threonine protein kinase [Source:UniProtKB/TrEMBL;Acc:W5EI94]	481614587	481618842		42.36	protein_coding
MQTL_4D_1	4D	TraesCS4D02G316600		481883448	481883807		75.83	protein_coding
MQTL_4D_1	4D	TraesCS4D02G316700		481891729	481893373		45.65	protein_coding
MQTL_4D_1	4D	TraesCS4D02G316800		481909788	481916859		44.58	protein_coding
MQTL_4D_1	4D	TraesCS4D02G316900		482155767	482160285		54.66	protein_coding
MQTL_4D_1	4D	TraesCS4D02G317000		482161695	482167179		43.72	protein_coding
MQTL_4D_1	4D	TraesCS4D02G317100		482232868	482236096		55.87	protein_coding
MQTL_4D_1	4D	TraesCS4D02G317200		482236293	482237494		55.16	protein_coding
MQTL_4D_1	4D	ENSRNA050010009	tRNA-Asn for anticodon GUU	482238103	482238176	tRNA-Asn	56.76	tRNA
MQTL_4D_1	4D	TraesCS4D02G317300		482253349	482255298		38.82	protein_coding
MQTL_4D_1	4D	TraesCS4D02G317400		482359136	482360392		38.82	protein_coding
MQTL_4D_1	4D	TraesCS4D02G317500		482363045	482370754		41.47	protein_coding
MQTL_4D_1	4D	TraesCS4D02G317600		482515259	482519175		44.29	protein_coding
MQTL_4D_1	4D	TraesCS4D02G317700		482667628	482668893		43.68	protein_coding
MQTL_4D_1	4D	TraesCS4D02G317800		482690019	482691293		72.94	protein_coding
MQTL_4D_1	4D	TraesCS4D02G317900		482692635	482714624		39.76	protein_coding
MQTL_4D_1	4D	TraesCS4D02G318000		482720904	482722080		64.32	protein_coding
MQTL_4D_1	4D	TraesCS4D02G318100		482722964	482724649		49.35	protein_coding
MQTL_4D_1	4D	TraesCS4D02G318200	DNA polymerase delta small subunit [Source:Projected from Arabidopsis thaliana (AT2G42120) UniProtKB/TrEMBL;Acc:F4IM00]	482724961	482729631		44.51	protein_coding
MQTL_4D_1	4D	TraesCS4D02G318300		482760654	482764928		42.56	protein_coding
MQTL_4D_1	4D	TraesCS4D02G318400	Calcium-dependent protein kinase, isoform 11 (EC 2.7.1.-) (CDPK 11) [Source: Projected from Oryza sativa (Os03g0128700)]	482773327	482777407		41.53	protein_coding
MQTL_4D_1	4D	TraesCS4D02G318500		482942769	482947341		38.38	protein_coding
MQTL_4D_1	4D	TraesCS4D02G318600	MLO-like protein [Source:UniProtKB/TrEMBL;Acc:A0A341UMW7]	482955269	482967964		53.77	protein_coding
MQTL_4D_1	4D	TraesCS4D02G318700	MLO-like protein [Source:UniProtKB/TrEMBL;Acc:A0A1D5XY39]	483034043	483037154		54.98	protein_coding
MQTL_4D_1	4D	TraesCS4D02G318800		483041021	483041647		76.56	protein_coding
MQTL_4D_1	4D	TraesCS4D02G318900	Dolichyl-diphosphooligosaccharide--protein glycosyltransferase subunit 1 [Source:UniProtKB/TrEMBL;Acc:W5ELN6]	483058024	483062759		42.31	protein_coding
MQTL_4D_1	4D	TraesCS4D02G319000		483062844	483065605		46.09	protein_coding
MQTL_4D_1	4D	TraesCS4D02G319100	MLO-like protein [Source:UniProtKB/TrEMBL;Acc:W5EI36]	483065495	483068744		55.26	protein_coding
MQTL_4D_1	4D	TraesCS4D02G319200		483105328	483107717		50.75	protein_coding
MQTL_4D_1	4D	TraesCS4D02G319300	Ribonuclease II family protein [Source:Projected from Arabidopsis thaliana (AT2G17510) UniProtKB/TrEMBL;Acc:F4INI6]	483107652	483117416		40.76	protein_coding
MQTL_4D_1	4D	TraesCS4D02G319400	Glyceraldehyde-3-phosphate dehydrogenase [Source:UniProtKB/TrEMBL;Acc:A0A1D5XY50]	483136901	483139384		59.7	protein_coding
MQTL_4D_1	4D	TraesCS4D02G319500	Cytochrome c-type biogenesis protein [Source:UniProtKB/TrEMBL;Acc:W5EFE6]	483176414	483178383		39.49	protein_coding
MQTL_4D_1	4D	TraesCS4D02G319600		483179208	483179934		59.28	protein_coding
MQTL_4D_1	4D	TraesCS4D02G319611		483180860	483181357		71.69	protein_coding
MQTL_4D_1	4D	ENSRNA050013799	Small nucleolar RNA snoR101	483304241	483304295	snoR101	40	snoRNA
MQTL_4D_1	4D	TraesCS4D02G319700		483369177	483370210		59.86	protein_coding
MQTL_4D_1	4D	TraesCS4D02G319800	Ppm3 [Source:UniProtKB/TrEMBL;Acc:W5EG13]	483430537	483431661		56.89	protein_coding
MQTL_4D_1	4D	TraesCS4D02G319900		483448210	483448461		66.67	protein_coding
MQTL_4D_1	4D	TraesCS4D02G320000		483453246	483456417		57.38	protein_coding
MQTL_4D_1	4D	TraesCS4D02G320100	Glycosyltransferase [Source:UniProtKB/TrEMBL;Acc:A0A1D5XXN9]	483472146	483474634		55.36	protein_coding
MQTL_4D_1	4D	TraesCS4D02G320200		483501962	483502966		62.59	protein_coding
MQTL_4D_1	4D	TraesCS4D02G320300		483560090	483586924		44.9	protein_coding
MQTL_4D_1	4D	TraesCS4D02G320400		483601396	483605293		49.72	protein_coding
MQTL_4D_1	4D	TraesCS4D02G320500		483677540	483677757		32.57	protein_coding
MQTL_4D_1	4D	TraesCS4D02G320600		483678755	483684553		45.11	protein_coding
MQTL_4D_1	4D	TraesCS4D02G320700	NADH-ubiquinone oxidoreductase chain 3 [Source:UniProtKB/TrEMBL;Acc:A0A341UZS9]	483697360	483697645		40.91	protein_coding
MQTL_4D_1	4D	TraesCS4D02G320800		483697760	483698137		43.39	protein_coding
MQTL_4D_1	4D	ENSRNA050013797	Small nucleolar RNA R44/J54/Z268 family	483702286	483702375	snoR44_J54	44.44	snoRNA
MQTL_4D_1	4D	TraesCS4D02G320900		483951285	483953036		70.32	protein_coding
MQTL_4D_1	4D	TraesCS4D02G321000	Defensin [Source:UniProtKB/TrEMBL;Acc:A0A060AJU9]	483965794	483966521		55.36	protein_coding
MQTL_4D_1	4D	TraesCS4D02G321100	Defensin [Source:UniProtKB/TrEMBL;Acc:W5EHZ3]	483968191	483968612		63.03	protein_coding
MQTL_4D_1	4D	TraesCS4D02G321200		483971996	483972244		70.68	protein_coding
MQTL_4D_1	4D	TraesCS4D02G321300		483976079	483977485		39.87	protein_coding
MQTL_4D_1	4D	TraesCS4D02G321400		484039944	484048135		49.61	protein_coding
MQTL_4D_1	4D	TraesCS4D02G321500		484080338	484087667		46.1	protein_coding
MQTL_4D_1	4D	TraesCS4D02G321600		484149604	484156045		44.69	protein_coding
MQTL_4D_1	4D	TraesCS4D02G321700		484268500	484268873		70.32	protein_coding
MQTL_4D_1	4D	TraesCS4D02G321800		484268959	484273109		57.38	protein_coding
MQTL_4D_1	4D	TraesCS4D02G321900		484277439	484279987		44.68	protein_coding
MQTL_4D_1	4D	TraesCS4D02G322000	Hypersensitive response protein [Source:UniProtKB/TrEMBL;Acc:A5HE90]	484290017	484293123		39.01	protein_coding
MQTL_4D_1	4D	TraesCS4D02G322100		484293846	484294254		46.94	protein_coding
MQTL_4D_1	4D	TraesCS4D02G322200	Probable serine/threonine-protein kinase PBL26 [Source:Projected from Arabidopsis thaliana (AT3G07070) UniProtKB/Swiss-Prot;Acc:Q9SFT7]	484389608	484395379		48.27	protein_coding
MQTL_4D_1	4D	ENSRNA050009990	tRNA-Leu for anticodon AAG	484397262	484397342	tRNA-Leu	55.56	tRNA
MQTL_4D_1	4D	TraesCS4D02G322300		484397813	484401657		50.33	protein_coding
MQTL_4D_1	4D	TraesCS4D02G322400		484401617	484407245		51.79	protein_coding
MQTL_4D_1	4D	TraesCS4D02G322500		484494175	484495092		67.54	protein_coding
MQTL_4D_1	4D	TraesCS4D02G322600		484620694	484621953		64.6	protein_coding
MQTL_4D_1	4D	TraesCS4D02G322700	Catalase [Source:UniProtKB/TrEMBL;Acc:A0A1D5XZK3]	484657637	484661134		52.89	protein_coding
MQTL_4D_1	4D	ENSRNA050013800	U6 spliceosomal RNA	484661518	484661614	U6	45.36	snRNA
MQTL_4D_1	4D	TraesCS4D02G322800		484661687	484669297		45.76	protein_coding
MQTL_4D_1	4D	TraesCS4D02G322900		484674551	484680091		41.73	protein_coding
MQTL_4D_1	4D	TraesCS4D02G323000		484680924	484683807		43.17	protein_coding
MQTL_4D_1	4D	TraesCS4D02G323100		484684123	484687976		50.57	protein_coding
MQTL_4D_1	4D	TraesCS4D02G323200		484688202	484691177		47.51	protein_coding
MQTL_4D_1	4D	TraesCS4D02G323300		484721067	484721441		48	protein_coding
MQTL_4D_1	4D	TraesCS4D02G323400	Signal recognition particle 43 kDa protein, chloroplastic [Source:Projected from Arabidopsis thaliana (AT2G47450) UniProtKB/Swiss-Prot;Acc:O22265]	484724997	484726525		65.86	protein_coding
MQTL_4D_1	4D	TraesCS4D02G323500		484737478	484742276		50.26	protein_coding
MQTL_4D_1	4D	TraesCS4D02G323600		484770185	484772128		59.05	protein_coding
MQTL_4D_1	4D	TraesCS4D02G323700		484776216	484778457		49.91	protein_coding
MQTL_4D_1	4D	TraesCS4D02G323800		484808631	484809984		58.86	protein_coding
MQTL_4D_1	4D	TraesCS4D02G323900		484840188	484841470		61.89	protein_coding
MQTL_4D_1	4D	TraesCS4D02G324000		484887536	484889167		63.3	protein_coding
MQTL_4D_1	4D	TraesCS4D02G324100		484926539	484927958		52.96	protein_coding
MQTL_4D_1	4D	TraesCS4D02G324200		484934095	484934418		62.65	protein_coding
MQTL_4D_1	4D	TraesCS4D02G324300		484950912	484952442		51.53	protein_coding
MQTL_4D_1	4D	TraesCS4D02G324400		485042318	485043534		54.31	protein_coding
MQTL_4D_1	4D	TraesCS4D02G324500		485064157	485065554		52.36	protein_coding
MQTL_4D_1	4D	TraesCS4D02G324600		485163455	485164732		69.33	protein_coding
MQTL_4D_1	4D	TraesCS4D02G324700		485379438	485380274		56.39	protein_coding
MQTL_4D_1	4D	TraesCS4D02G324800		485382384	485389255		52.56	protein_coding
MQTL_4D_1	4D	TraesCS4D02G324900		485394527	485394838		47.44	protein_coding
MQTL_4D_1	4D	TraesCS4D02G325000		485480641	485481504		48.15	protein_coding
MQTL_4D_1	4D	TraesCS4D02G325100		485484411	485484917		59.96	protein_coding
MQTL_4D_1	4D	TraesCS4D02G325200		485520708	485526115		46.3	protein_coding
MQTL_4D_1	4D	TraesCS4D02G325300		485526435	485526920		56.17	protein_coding
MQTL_4D_1	4D	TraesCS4D02G325400	Similar to Chitinase 11 [Source: Projected from Oryza sativa (Os03g0132900)]	485534439	485535118		65	protein_coding
MQTL_4D_1	4D	TraesCS4D02G325500		485536885	485539970		53.63	protein_coding
MQTL_4D_1	4D	TraesCS4D02G325600		485612794	485622538		39.03	protein_coding
MQTL_4D_1	4D	TraesCS4D02G325700		485682292	485683784		60.08	protein_coding
MQTL_4D_1	4D	TraesCS4D02G325800		485763143	485764625		59.34	protein_coding
MQTL_4D_1	4D	TraesCS4D02G326000		485794733	485795676		52.33	protein_coding
MQTL_4D_1	4D	TraesCS4D02G326100		485952605	485952973		72.36	protein_coding
MQTL_4D_1	4D	TraesCS4D02G326200		486099448	486102247		53.89	protein_coding
MQTL_4D_1	4D	TraesCS4D02G326300		486147812	486152054		44.71	protein_coding
MQTL_4D_1	4D	TraesCS4D02G326400	Peptidoglycan-binding Lysin subgroup domain containing protein [Source: Projected from Oryza sativa (Os03g0133400)]	486179743	486183283		48.4	protein_coding
MQTL_4D_1	4D	TraesCS4D02G326500		486184209	486189655		44.63	protein_coding
MQTL_4D_1	4D	TraesCS4D02G326600		486316771	486319039		50.59	protein_coding
MQTL_4D_1	4D	TraesCS4D02G326700		486432130	486434050		65.02	protein_coding
MQTL_4D_1	4D	TraesCS4D02G326900		486615999	486621616		42.08	protein_coding
MQTL_4D_1	4D	TraesCS4D02G327100		486621649	486623957		65.74	protein_coding
MQTL_4D_1	4D	TraesCS4D02G327200		486638931	486644509		43.11	protein_coding
MQTL_4D_1	4D	TraesCS4D02G327300		486765131	486771807		42.2	protein_coding
MQTL_4D_1	4D	TraesCS4D02G327400		486773018	486775640		64.35	protein_coding
MQTL_4D_1	4D	TraesCS4D02G327500		486907798	486909464		67.49	protein_coding
MQTL_4D_1	4D	TraesCS4D02G327600		486910416	486912634		45.74	protein_coding
MQTL_4D_1	4D	TraesCS4D02G327700		486917282	486918750		62.08	protein_coding
MQTL_4D_1	4D	TraesCS4D02G327800		486922491	486923842		55.84	protein_coding
MQTL_4D_1	4D	TraesCS4D02G327900		486929265	486930449		46.75	protein_coding
MQTL_4D_1	4D	TraesCS4D02G328000		486932273	486933705		53.11	protein_coding
MQTL_4D_1	4D	TraesCS4D02G328100		486936671	486938022		69.38	protein_coding
MQTL_4D_1	4D	TraesCS4D02G328200		486940625	486943539		52.04	protein_coding
MQTL_4D_1	4D	TraesCS4D02G328300		486952293	486961822		43.13	protein_coding
MQTL_4D_1	4D	TraesCS4D02G328400		487045407	487046321		55.3	protein_coding
MQTL_4D_1	4D	TraesCS4D02G328500		487078338	487078625		57.29	protein_coding
MQTL_4D_1	4D	ENSRNA050013798	microRNA MIR171_1	487088250	487088357	MIR171_1	59.26	pre_miRNA
MQTL_4D_1	4D	TraesCS4D02G328600	AT5G66055 protein [Source:Projected from Arabidopsis thaliana (AT5G66055) UniProtKB/TrEMBL;Acc:B9DF91]	487097455	487102364		44.34	protein_coding
MQTL_4D_1	4D	TraesCS4D02G328700		487117824	487118518		51.8	protein_coding
MQTL_4D_1	4D	TraesCS4D02G328800		487119229	487120910		52.5	protein_coding
MQTL_4D_1	4D	TraesCS4D02G328900		487228610	487230238		54.45	protein_coding
MQTL_4D_1	4D	TraesCS4D02G329000		487288754	487291202		49.45	protein_coding
MQTL_4D_1	4D	TraesCS4D02G329100		487343464	487345912		50.18	protein_coding
MQTL_4D_1	4D	TraesCS4D02G329200		487459290	487461169		51.6	protein_coding
MQTL_4D_1	4D	TraesCS4D02G329300	Methyltransferase [Source:UniProtKB/TrEMBL;Acc:A0A1D5XY70]	487631700	487633346		63.39	protein_coding
MQTL_4D_1	4D	TraesCS4D02G329400		487652496	487653546		53.66	protein_coding
MQTL_4D_1	4D	TraesCS4D02G329500		487654490	487655480		50.25	protein_coding
MQTL_4D_1	4D	TraesCS4D02G329600		487872763	487876241		34.29	protein_coding
MQTL_4D_1	4D	TraesCS4D02G329700		488170349	488173749		36.11	protein_coding
MQTL_4D_1	4D	TraesCS4D02G329800		488333352	488334209		40.56	protein_coding
MQTL_4D_1	4D	TraesCS4D02G329900		488468797	488470383		66.79	protein_coding
MQTL_4D_1	4D	TraesCS4D02G330000		488495298	488495971		64.09	protein_coding
MQTL_4D_1	4D	TraesCS4D02G330100	At1g76060 [Source:Projected from Arabidopsis thaliana (AT1G76060) UniProtKB/TrEMBL;Acc:Q63Z96]	488496069	488496624		76.62	protein_coding
MQTL_4D_1	4D	TraesCS4D02G330200	Pentatricopeptide repeat-containing protein At4g35130, chloroplastic [Source:Projected from Arabidopsis thaliana (AT4G35130) UniProtKB/Swiss-Prot;Acc:O49619]	488496776	488499827		53.37	protein_coding
MQTL_4D_1	4D	TraesCS4D02G330300		488513947	488515552		60.96	protein_coding
MQTL_4D_1	4D	TraesCS4D02G330400		488607561	488609178		63.47	protein_coding
MQTL_4D_1	4D	TraesCS4D02G330500		488664910	488666567		51.69	protein_coding
MQTL_4D_1	4D	TraesCS4D02G330600		488674931	488677445		41.63	protein_coding
MQTL_4D_1	4D	TraesCS4D02G330700		488708834	488710514		53.42	protein_coding
MQTL_4D_1	4D	TraesCS4D02G330800		488818161	488819374		32.37	protein_coding
MQTL_4D_1	4D	TraesCS4D02G330900		488849149	488850149		41.36	protein_coding
MQTL_4D_1	4D	TraesCS4D02G331000		489008678	489009148		45.01	protein_coding
MQTL_4D_1	4D	TraesCS4D02G331100		489174474	489178581		49.44	protein_coding
MQTL_4D_1	4D	TraesCS4D02G331200		489179362	489183566		45.64	protein_coding
MQTL_4D_1	4D	TraesCS4D02G331300	CSC1-like protein At4g35870 [Source:Projected from Arabidopsis thaliana (AT4G35870) UniProtKB/Swiss-Prot;Acc:Q9SZT4]	489186164	489190977		47.11	protein_coding
MQTL_4D_1	4D	TraesCS4D02G331400		489196641	489198253		42.9	protein_coding
MQTL_4D_1	4D	TraesCS4D02G331500		489467313	489469134		65.53	protein_coding
MQTL_4D_1	4D	TraesCS4D02G331600		489506463	489508121		66.06	protein_coding
MQTL_4D_1	4D	TraesCS4D02G331700		489622407	489623817		70.02	protein_coding
MQTL_4D_1	4D	TraesCS4D02G331800		489627406	489628991		68.03	protein_coding
MQTL_4D_1	4D	TraesCS4D02G331900	Mitochondrial outer membrane protein porin 4 [Source:Projected from Arabidopsis thaliana (AT5G57490) UniProtKB/Swiss-Prot;Acc:Q9FKM2]	489708010	489711609		46.11	protein_coding
MQTL_4D_1	4D	TraesCS4D02G332000		489728740	489730767		58.28	protein_coding
MQTL_4D_1	4D	TraesCS4D02G332100		489740863	489742799		56.01	protein_coding
MQTL_4D_1	4D	TraesCS4D02G332200		489750522	489752048		59.59	protein_coding
MQTL_4D_1	4D	TraesCS4D02G332300		489753086	489753797		57.16	protein_coding
MQTL_4D_1	4D	TraesCS4D02G332400		490087962	490088249		57.29	protein_coding
MQTL_4D_1	4D	TraesCS4D02G332500	Cyclin-dependent kinase inhibitor [Source:UniProtKB/TrEMBL;Acc:A0A341UNC8]	490091432	490094386		58.78	protein_coding

## Sheet: 5A
MQTL	Chr No	Gene stable ID	Gene description	Gene start (bp)	Gene end (bp)	Gene name	Gene % GC content	Gene type
MQTL_5A_3	5A	TraesCS5A02G224400	RBR-type E3 ubiquitin transferase [Source:UniProtKB/TrEMBL;Acc:A0A1D5YK04]	439772345	439773857		59.42	protein_coding
MQTL_5A_3	5A	TraesCS5A02G224600		439809559	439810733		42.13	protein_coding
MQTL_5A_3	5A	TraesCS5A02G224700	RBR-type E3 ubiquitin transferase [Source:UniProtKB/TrEMBL;Acc:A0A1D5YFB4]	439824929	439826456		61.26	protein_coding
MQTL_5A_3	5A	TraesCS5A02G224800		439844249	439844908		62.73	protein_coding
MQTL_5A_3	5A	TraesCS5A02G224900	RBR-type E3 ubiquitin transferase [Source:UniProtKB/TrEMBL;Acc:A0A341V0R1]	439853953	439855402		56.21	protein_coding
MQTL_5A_3	5A	TraesCS5A02G225000		439858450	439872413		40.74	protein_coding
MQTL_5A_3	5A	TraesCS5A02G225100		440261863	440265903		50.09	protein_coding
MQTL_5A_3	5A	TraesCS5A02G225200	Non-specific serine/threonine protein kinase [Source:UniProtKB/TrEMBL;Acc:A0A1D5YRL1]	440733730	440735070		71.51	protein_coding
MQTL_5A_3	5A	TraesCS5A02G225300	Non-specific serine/threonine protein kinase [Source:UniProtKB/TrEMBL;Acc:A0A1D5YAX9]	440947234	440948577		69.72	protein_coding
MQTL_5A_3	5A	TraesCS5A02G225500	WRKY transcription factor, Transcriptional repressor, Pathogen defens [Source: Projected from Oryza sativa (Os09g0417800)]	441112019	441113360		57.15	protein_coding
MQTL_5A_3	5A	TraesCS5A02G225600	WRKY transcription factor, Transcriptional repressor, Pathogen defens [Source: Projected from Oryza sativa (Os09g0417600)]	441193880	441195385		57.3	protein_coding
MQTL_5A_3	5A	TraesCS5A02G225700		441476365	441479829		60.52	protein_coding
MQTL_5A_3	5A	TraesCS5A02G225800		441671122	441675033		56.88	protein_coding
MQTL_5A_3	5A	TraesCS5A02G226000	Golgi SNAP receptor complex member 1 [Source:UniProtKB/TrEMBL;Acc:A0A1D5YBS9]	441920470	441925966		43.3	protein_coding
MQTL_5A_3	5A	TraesCS5A02G226100		441929141	441930385		72.21	protein_coding
MQTL_5A_3	5A	TraesCS5A02G226200		442271789	442276326		42.71	protein_coding
MQTL_5A_3	5A	TraesCS5A02G226300		442276011	442280167		53.04	protein_coding
MQTL_5A_3	5A	TraesCS5A02G226400		442281890	442283866		48.66	protein_coding
MQTL_5A_3	5A	TraesCS5A02G226500		442290485	442294661		53.56	protein_coding
MQTL_5A_3	5A	TraesCS5A02G226600	ATP-dependent 6-phosphofructokinase [Source:UniProtKB/TrEMBL;Acc:W5EW09]	442352306	442358392		41.56	protein_coding
MQTL_5A_3	5A	TraesCS5A02G226700		442504158	442509275		47.46	protein_coding
MQTL_5A_3	5A	TraesCS5A02G226800		442679601	442682591		53.86	protein_coding
MQTL_5A_3	5A	TraesCS5A02G226900		442699575	442702884		43.75	protein_coding
MQTL_5A_3	5A	TraesCS5A02G227000		442723259	442724222		53.32	protein_coding
MQTL_5A_3	5A	TraesCS5A02G227100		443288541	443291685		60.32	protein_coding
MQTL_5A_3	5A	TraesCS5A02G227200		443719375	443719656		66.67	protein_coding
MQTL_5A_3	5A	TraesCS5A02G227300		443721195	443725820		41.45	protein_coding
MQTL_5A_3	5A	TraesCS5A02G227400		443741209	443742925		59.46	protein_coding
MQTL_5A_3	5A	TraesCS5A02G227500		444054328	444061625		42.94	protein_coding
MQTL_5A_3	5A	TraesCS5A02G227600		444087400	444089466		64.2	protein_coding
MQTL_5A_3	5A	TraesCS5A02G227700		444262734	444268781		53.74	protein_coding
MQTL_5A_3	5A	TraesCS5A02G227800		444522328	444524095		43.44	protein_coding
MQTL_5A_3	5A	ENSRNA050011197	tRNA-Leu for anticodon CAG	444526919	444526999	tRNA-Leu	54.32	tRNA
MQTL_5A_3	5A	TraesCS5A02G227900	Pentatricopeptide repeat-containing protein At1g74600, chloroplastic [Source:Projected from Arabidopsis thaliana (AT1G74600) UniProtKB/Swiss-Prot;Acc:Q9CA56]	444527329	444529752		51.2	protein_coding
MQTL_5A_3	5A	TraesCS5A02G228000		444530346	444533151		39.13	protein_coding
MQTL_5A_3	5A	TraesCS5A02G228100		444535357	444539643		41.47	protein_coding
MQTL_5A_3	5A	TraesCS5A02G228200		444539765	444543813		43.59	protein_coding
MQTL_5A_3	5A	TraesCS5A02G228300	E3 ubiquitin-protein ligase [Source:UniProtKB/TrEMBL;Acc:A0A1D5YKD2]	444548210	444549501		57.43	protein_coding
MQTL_5A_3	5A	TraesCS5A02G228400		444559501	444564556		43.26	protein_coding
MQTL_5A_3	5A	TraesCS5A02G228500	Pentatricopeptide repeat-containing protein At2g36730 [Source:Projected from Arabidopsis thaliana (AT2G36730) UniProtKB/Swiss-Prot;Acc:Q9ZQA1]	444566451	444568097		59.26	protein_coding
MQTL_5A_3	5A	TraesCS5A02G228600		444595369	444596616		41.43	protein_coding
MQTL_5A_3	5A	TraesCS5A02G228700		444786399	444787398		41.4	protein_coding
MQTL_5A_3	5A	TraesCS5A02G228800		444842929	444843776		58.84	protein_coding
MQTL_5A_3	5A	TraesCS5A02G228900		444849640	444851597		61.13	protein_coding
MQTL_5A_3	5A	TraesCS5A02G229000		444890990	444891782		63.56	protein_coding
MQTL_5A_3	5A	TraesCS5A02G229100		444900603	444902540		53.82	protein_coding
MQTL_5A_4	5A	TraesCS5A02G506600		671442711	671447075		43.12	protein_coding
MQTL_5A_4	5A	TraesCS5A02G506900	Jacalin-related lectin 1 [Source:UniProtKB/TrEMBL;Acc:E3VWM0]	671551271	671552788		54.55	protein_coding
MQTL_5A_4	5A	TraesCS5A02G507000	Purple acid phosphatase [Source:UniProtKB/TrEMBL;Acc:A0A341V7L4]	671622780	671624544		60.62	protein_coding
MQTL_5A_4	5A	TraesCS5A02G507100	Purple acid phosphatase [Source:UniProtKB/TrEMBL;Acc:A0A341VK19]	671751880	671753617		60.53	protein_coding
MQTL_5A_4	5A	TraesCS5A02G507200	Purple acid phosphatase [Source:UniProtKB/TrEMBL;Acc:A0A341VAU5]	671819913	671821622		60.99	protein_coding
MQTL_5A_4	5A	TraesCS5A02G507400		671911200	671912692		44.88	protein_coding
MQTL_5A_4	5A	TraesCS5A02G507500		671912723	671914646		43.56	protein_coding
MQTL_5A_4	5A	TraesCS5A02G507600		671915822	671949799		42.83	protein_coding
MQTL_5A_4	5A	TraesCS5A02G507700		671976951	671978784		50.27	protein_coding
MQTL_5A_4	5A	TraesCS5A02G507800		672313811	672318825		41.66	protein_coding
MQTL_5A_4	5A	TraesCS5A02G507900		672331419	672335003		67.53	protein_coding
MQTL_5A_4	5A	TraesCS5A02G508000		672339390	672343584		43.53	protein_coding
MQTL_5A_4	5A	TraesCS5A02G508100		672509020	672510132		38.36	protein_coding
MQTL_5A_4	5A	TraesCS5A02G508200		672567511	672576507		38.03	protein_coding
MQTL_5A_4	5A	TraesCS5A02G508300		672813622	672816258		45.73	protein_coding
MQTL_5A_4	5A	TraesCS5A02G508400		672820034	672828017		45.56	protein_coding
MQTL_5A_4	5A	TraesCS5A02G508500		672835753	672841738		49.11	protein_coding
MQTL_5A_4	5A	ENSRNA050011247	tRNA-Gly for anticodon GCC	672844940	672845010	tRNA-Gly	59.15	tRNA
MQTL_5A_4	5A	TraesCS5A02G508600		673089350	673090118		63.2	protein_coding
MQTL_5A_4	5A	TraesCS5A02G508700		673184933	673190078		43.28	protein_coding
[truncated: 407 more rows]

[truncated: 3 more sheets: 5D, 7A, 7B]
