# Supplementary material for: Comparative Genomic Analysis of Quantitative Trait Loci Associated With Micronutrient Contents, Grain Quality, and Agronomic Traits in Wheat (Triticum aestivum L.)
Source: Front Plant Sci. 2021 Oct 12;12:709817. doi: 10.3389/fpls.2021.709817 (PMC8546302; doi:10.3389/fpls.2021.709817)
Supplement: Supplementary Table 5 — The list of rice orthologous genes at each MQTL interval. [file Table_5.xlsx]

## Sheet: 1A
Supplementary Table 5 | The list of rice orthologous genes at each MQTL interval.
MQTL	Chr No	Wheat Gene Stable ID	Rice gene stable ID	Rice gene name	Rice group protein or transxcript ID
MQTL_1A_4	1A	ENSRNA050009874
MQTL_1A_4	1A	TraesCS1A02G315900	Os05g0498300	OsMSH5	Os05t0498300-01
MQTL_1A_4	1A	TraesCS1A02G316100	Os03g0213200		Os03t0213200-01
MQTL_1A_4	1A	TraesCS1A02G316200
MQTL_1A_4	1A	TraesCS1A02G316300
MQTL_1A_4	1A	TraesCS1A02G316400
MQTL_1A_4	1A	TraesCS1A02G316500
MQTL_1A_4	1A	TraesCS1A02G316600
MQTL_1A_4	1A	TraesCS1A02G316700
MQTL_1A_4	1A	TraesCS1A02G316800
MQTL_1A_4	1A	TraesCS1A02G316900	Os05g0498400	SUI1	Os05t0498400-02
MQTL_1A_4	1A	TraesCS1A02G317000
MQTL_1A_4	1A	TraesCS1A02G317100	Os07g0602200		Os07t0602200-01
MQTL_1A_4	1A	TraesCS1A02G317200	Os05g0498700		Os05t0498700-01
MQTL_1A_4	1A	TraesCS1A02G317300	Os05g0498900	OsRLCK189	Os05t0498900-01
MQTL_1A_4	1A	TraesCS1A02G317311
MQTL_1A_4	1A	TraesCS1A02G317400
MQTL_1A_4	1A	TraesCS1A02G317500
MQTL_1A_4	1A	TraesCS1A02G317700
MQTL_1A_4	1A	TraesCS1A02G317800	Os10g0337400		Os10t0337400-01
MQTL_1A_4	1A	TraesCS1A02G317900	Os05g0499300	Pox1(Px	Os05t0499300-01
MQTL_1A_4	1A	TraesCS1A02G318000	Os05g0499300	Pox1(Px	Os05t0499300-01
MQTL_1A_4	1A	TraesCS1A02G318100	Os05g0499300	Pox1(Px	Os05t0499300-01
MQTL_1A_4	1A	TraesCS1A02G318200	Os05g0499300	Pox1(Px	Os05t0499300-01
MQTL_1A_4	1A	TraesCS1A02G318300	Os05g0499300	Pox1(Px	Os05t0499300-01
MQTL_1A_4	1A	TraesCS1A02G318400	Os05g0499300	Pox1(Px	Os05t0499300-01
MQTL_1A_4	1A	TraesCS1A02G318500	Os05g0499300	Pox1(Px	Os05t0499300-01
MQTL_1A_4	1A	TraesCS1A02G318600	Os05g0499300	Pox1(Px	Os05t0499300-01
MQTL_1A_4	1A	TraesCS1A02G318700	Os05g0499300	Pox1(Px	Os05t0499300-01
MQTL_1A_4	1A	TraesCS1A02G318800	Os05g0499300	Pox1(Px	Os05t0499300-01
MQTL_1A_4	1A	TraesCS1A02G318900	Os05g0499300	Pox1(Px	Os05t0499300-01
MQTL_1A_4	1A	TraesCS1A02G319000	Os05g0499400	prx75	Os05t0499400-01
MQTL_1A_4	1A	TraesCS1A02G319100	Os05g0499500		Os05t0499500-01
MQTL_1A_4	1A	TraesCS1A02G319200	Os05g0499800	UGT705A3	Os05t0499800-01
MQTL_1A_4	1A	TraesCS1A02G319200	Os05g0499600	OsUGT705A1	Os05t0499600-01
MQTL_1A_4	1A	TraesCS1A02G319200	Os05g0500000	OsUGT705A2	Os05t0500000-00
MQTL_1A_4	1A	TraesCS1A02G319300	Os05g0499800	UGT705A3	Os05t0499800-01
MQTL_1A_4	1A	TraesCS1A02G319300	Os05g0499600	OsUGT705A1	Os05t0499600-01
MQTL_1A_4	1A	TraesCS1A02G319300	Os05g0500000	OsUGT705A2	Os05t0500000-00
MQTL_1A_4	1A	TraesCS1A02G319400	Os05g0500400		Os05t0500400-01
MQTL_1A_4	1A	TraesCS1A02G319500	Os05g0500450		Os05t0500450-00
MQTL_1A_4	1A	TraesCS1A02G319600	Os05g0500500		Os05t0500500-01
MQTL_1A_4	1A	TraesCS1A02G319700	Os05g0500600		Os05t0500600-01
MQTL_1A_4	1A	TraesCS1A02G319800	Os05g0500700		Os05t0500700-00
MQTL_1A_4	1A	TraesCS1A02G319900
MQTL_1A_4	1A	TraesCS1A02G320000	Os06g0177700		Os06t0177700-00
MQTL_1A_4	1A	TraesCS1A02G320000	Os06g0176500		Os06t0176500-00
MQTL_1A_4	1A	TraesCS1A02G320100	Os06g0177700		Os06t0177700-00
MQTL_1A_4	1A	TraesCS1A02G320100	Os06g0176500		Os06t0176500-00
MQTL_1A_4	1A	TraesCS1A02G320200	Os05g0500900	OsGH3-4	Os05t0500900-01
MQTL_1A_4	1A	TraesCS1A02G320300
MQTL_1A_4	1A	TraesCS1A02G320400	Os01g0369300	OsHAK3	Os01t0369300-02
MQTL_1A_4	1A	TraesCS1A02G320500	Os05g0501300		Os05t0501300-01
MQTL_1A_4	1A	TraesCS1A02G320600	Os05g0548200		Os05t0548200-01

## Sheet: 1B
MQTL	Chr No	Wheat Gene Stable ID	Rice gene stable ID	Rice gene name	Rice group protein or transxcript ID
MQTL_1B_1	1B	ENSRNA050008840
MQTL_1B_1	1B	ENSRNA050008983
MQTL_1B_1	1B	ENSRNA050008985
MQTL_1B_1	1B	ENSRNA050008987
MQTL_1B_1	1B	ENSRNA050018558
MQTL_1B_1	1B	ENSRNA050018562
MQTL_1B_1	1B	ENSRNA050018564
MQTL_1B_1	1B	ENSRNA050018566
MQTL_1B_1	1B	ENSRNA050018568
MQTL_1B_1	1B	ENSRNA050018570
MQTL_1B_1	1B	ENSRNA050018572
MQTL_1B_1	1B	ENSRNA050018573
MQTL_1B_1	1B	ENSRNA050018574
MQTL_1B_1	1B	ENSRNA050018575
MQTL_1B_1	1B	ENSRNA050018576
MQTL_1B_1	1B	ENSRNA050018577
MQTL_1B_1	1B	ENSRNA050018578
MQTL_1B_1	1B	ENSRNA050018579
MQTL_1B_1	1B	ENSRNA050018580
MQTL_1B_1	1B	ENSRNA050018581
MQTL_1B_1	1B	ENSRNA050018582
MQTL_1B_1	1B	ENSRNA050018583
MQTL_1B_1	1B	ENSRNA050018584
MQTL_1B_1	1B	ENSRNA050018585
MQTL_1B_1	1B	ENSRNA050018603
MQTL_1B_1	1B	ENSRNA050018606
MQTL_1B_1	1B	ENSRNA050018611
MQTL_1B_1	1B	ENSRNA050018614
MQTL_1B_1	1B	ENSRNA050018617
MQTL_1B_1	1B	ENSRNA050019566
MQTL_1B_1	1B	TraesCS1B02G033400	Os05g0358500	OsPP2C48	Os05t0358500-01
MQTL_1B_1	1B	TraesCS1B02G033500	Os05g0467501		Os05t0467501-00
MQTL_1B_1	1B	TraesCS1B02G033600
MQTL_1B_1	1B	TraesCS1B02G033700
MQTL_1B_1	1B	TraesCS1B02G033800
MQTL_1B_1	1B	TraesCS1B02G033900	Os12g0548700		Os12t0548700-01
MQTL_1B_1	1B	TraesCS1B02G033900	Os12g0548501		Os12t0548501-01
MQTL_1B_1	1B	TraesCS1B02G033900	Os12g0548401		Os12t0548401-01
MQTL_1B_1	1B	TraesCS1B02G034000
MQTL_1B_1	1B	TraesCS1B02G034100
MQTL_1B_1	1B	TraesCS1B02G034200
MQTL_1B_1	1B	TraesCS1B02G034300
MQTL_1B_1	1B	TraesCS1B02G034400
MQTL_1B_1	1B	TraesCS1B02G034500
MQTL_1B_1	1B	TraesCS1B02G034600
MQTL_1B_1	1B	TraesCS1B02G034700
MQTL_1B_1	1B	TraesCS1B02G034800
MQTL_1B_1	1B	TraesCS1B02G034900
MQTL_1B_1	1B	TraesCS1B02G035000
MQTL_1B_1	1B	TraesCS1B02G035100
MQTL_1B_1	1B	TraesCS1B02G035200
MQTL_1B_1	1B	TraesCS1B02G035300
MQTL_1B_1	1B	TraesCS1B02G035400
MQTL_1B_1	1B	TraesCS1B02G035500
MQTL_1B_1	1B	TraesCS1B02G035600
MQTL_1B_1	1B	TraesCS1B02G035700
MQTL_1B_1	1B	TraesCS1B02G035800
MQTL_1B_1	1B	TraesCS1B02G035900
MQTL_1B_1	1B	TraesCS1B02G036000
MQTL_1B_1	1B	TraesCS1B02G036100
MQTL_1B_1	1B	TraesCS1B02G036200
MQTL_1B_1	1B	TraesCS1B02G036300
MQTL_1B_1	1B	TraesCS1B02G036400	Os05g0109600		Os05t0109600-01
MQTL_1B_1	1B	TraesCS1B02G036500	Os05g0594700	OsOSCA1.2	Os05t0594700-01
MQTL_1B_1	1B	TraesCS1B02G036600
MQTL_1B_1	1B	TraesCS1B02G036700
MQTL_1B_1	1B	TraesCS1B02G036800	Os02g0262600		Os02t0262600-00
MQTL_1B_1	1B	TraesCS1B02G036800	Os02g0262800	rNBS41	Os02t0262800-01
MQTL_1B_1	1B	TraesCS1B02G036900	Os05g0110000	OsRFP	Os05t0110000-01
MQTL_1B_1	1B	TraesCS1B02G037000	Os03g0571900	PEZ1	Os03t0571900-01
MQTL_1B_1	1B	TraesCS1B02G037100	Os05g0110300		Os05t0110300-01
MQTL_1B_1	1B	TraesCS1B02G037200
MQTL_1B_1	1B	TraesCS1B02G037300
MQTL_1B_1	1B	TraesCS1B02G037400
MQTL_1B_1	1B	TraesCS1B02G037500
MQTL_1B_1	1B	TraesCS1B02G037600	Os05g0110500	OsRH17	Os05t0110500-02
MQTL_1B_1	1B	TraesCS1B02G037700	Os05g0110600		Os05t0110600-01
MQTL_1B_1	1B	TraesCS1B02G037800	Os05g0110700		Os05t0110700-01
MQTL_1B_1	1B	TraesCS1B02G037900	Os07g0458800		Os07t0458800-01
MQTL_1B_1	1B	TraesCS1B02G038000
MQTL_1B_1	1B	TraesCS1B02G038100	Os05g0110800		Os05t0110800-02
MQTL_1B_1	1B	TraesCS1B02G038200	Os04g0350000		Os04t0350000-02
MQTL_1B_1	1B	TraesCS1B02G038200	Os04g0351333		Os04t0351333-00
MQTL_1B_1	1B	TraesCS1B02G038300	Os04g0350000		Os04t0350000-02
MQTL_1B_1	1B	TraesCS1B02G038300	Os04g0351333		Os04t0351333-00
MQTL_1B_1	1B	TraesCS1B02G038400	Os04g0350000		Os04t0350000-02
MQTL_1B_1	1B	TraesCS1B02G038400	Os04g0351333		Os04t0351333-00
MQTL_1B_1	1B	TraesCS1B02G038500	Os04g0350000		Os04t0350000-02
MQTL_1B_1	1B	TraesCS1B02G038500	Os04g0351333		Os04t0351333-00
MQTL_1B_1	1B	TraesCS1B02G038600	Os04g0350000		Os04t0350000-02
MQTL_1B_1	1B	TraesCS1B02G038600	Os04g0351333		Os04t0351333-00
MQTL_1B_1	1B	TraesCS1B02G038700	Os01g0556700	OsNRT1.4	Os01t0556700-00
MQTL_1B_1	1B	TraesCS1B02G038800	Os05g0110900	OsRLCK176	Os05t0110900-01
MQTL_1B_1	1B	TraesCS1B02G038900
MQTL_1B_1	1B	TraesCS1B02G039000
MQTL_1B_1	1B	TraesCS1B02G039100	Os04g0350000		Os04t0350000-02
MQTL_1B_1	1B	TraesCS1B02G039100	Os04g0351333		Os04t0351333-00
MQTL_1B_1	1B	TraesCS1B02G039200	Os04g0350000		Os04t0350000-02
MQTL_1B_1	1B	TraesCS1B02G039200	Os04g0351333		Os04t0351333-00
MQTL_1B_1	1B	TraesCS1B02G039300
MQTL_1B_1	1B	TraesCS1B02G039400
MQTL_1B_1	1B	TraesCS1B02G039500	Os05g0525800	OsRLCK190	Os05t0525800-00
MQTL_1B_1	1B	TraesCS1B02G039500	Os05g0524732		Os05t0524732-00
MQTL_1B_1	1B	TraesCS1B02G039500	Os05g0524500		Os05t0524500-01
MQTL_1B_1	1B	TraesCS1B02G039500	Os05g0525000		Os05t0525000-00
MQTL_1B_1	1B	TraesCS1B02G039500	Os05g0525501		Os05t0525501-00
MQTL_1B_1	1B	TraesCS1B02G039500	Os05g0524600		Os05t0524600-00
MQTL_1B_1	1B	TraesCS1B02G039600	Os05g0525800	OsRLCK190	Os05t0525800-00
MQTL_1B_1	1B	TraesCS1B02G039600	Os05g0524732		Os05t0524732-00
MQTL_1B_1	1B	TraesCS1B02G039600	Os05g0524500		Os05t0524500-01
MQTL_1B_1	1B	TraesCS1B02G039600	Os05g0525000		Os05t0525000-00
MQTL_1B_1	1B	TraesCS1B02G039600	Os05g0525501		Os05t0525501-00
MQTL_1B_1	1B	TraesCS1B02G039600	Os05g0524600		Os05t0524600-00
MQTL_1B_1	1B	TraesCS1B02G039620	Os04g0350000		Os04t0350000-02
MQTL_1B_1	1B	TraesCS1B02G039620	Os04g0351333		Os04t0351333-00
MQTL_1B_1	1B	TraesCS1B02G039625	Os04g0350000		Os04t0350000-02
MQTL_1B_1	1B	TraesCS1B02G039625	Os04g0351333		Os04t0351333-00
MQTL_1B_1	1B	TraesCS1B02G039700	Os04g0350000		Os04t0350000-02
MQTL_1B_1	1B	TraesCS1B02G039700	Os04g0351333		Os04t0351333-00
MQTL_1B_1	1B	TraesCS1B02G039800	Os05g0525800	OsRLCK190	Os05t0525800-00
MQTL_1B_1	1B	TraesCS1B02G039800	Os05g0524732		Os05t0524732-00
MQTL_1B_1	1B	TraesCS1B02G039800	Os05g0524500		Os05t0524500-01
MQTL_1B_1	1B	TraesCS1B02G039800	Os05g0525000		Os05t0525000-00
MQTL_1B_1	1B	TraesCS1B02G039800	Os05g0525501		Os05t0525501-00
MQTL_1B_1	1B	TraesCS1B02G039800	Os05g0524600		Os05t0524600-00
MQTL_1B_1	1B	TraesCS1B02G039900
MQTL_1B_1	1B	TraesCS1B02G040000
MQTL_1B_1	1B	TraesCS1B02G040100
MQTL_1B_1	1B	TraesCS1B02G040200
MQTL_1B_1	1B	TraesCS1B02G040300
MQTL_1B_1	1B	TraesCS1B02G040400	Os04g0176200		Os04t0176200-00
MQTL_1B_1	1B	TraesCS1B02G040400	Os04g0175900	OsCOMTL6	Os04t0175900-01
MQTL_1B_1	1B	TraesCS1B02G040400	Os04g0104900	OsCOMTL2	Os04t0104900-01
MQTL_1B_1	1B	TraesCS1B02G040400	Os04g0175600	OsCOMTL5	Os04t0175600-01
MQTL_1B_1	1B	TraesCS1B02G040500
MQTL_1B_1	1B	TraesCS1B02G040600	Os08g0454500		Os08t0454500-00
MQTL_1B_1	1B	TraesCS1B02G040600	Os08g0169300		Os08t0169300-00
MQTL_1B_1	1B	TraesCS1B02G040700	Os10g0208500		Os10t0208500-02
MQTL_1B_1	1B	TraesCS1B02G040800	Os05g0111000	RPA1C	Os05t0111000-01
MQTL_1B_1	1B	TraesCS1B02G040900	Os08g0454500		Os08t0454500-00
MQTL_1B_1	1B	TraesCS1B02G040900	Os08g0169300		Os08t0169300-00
MQTL_1B_1	1B	TraesCS1B02G041000
MQTL_1B_1	1B	TraesCS1B02G041100	Os04g0176200		Os04t0176200-00
MQTL_1B_1	1B	TraesCS1B02G041100	Os04g0175900	OsCOMTL6	Os04t0175900-01
MQTL_1B_1	1B	TraesCS1B02G041100	Os04g0104900	OsCOMTL2	Os04t0104900-01
MQTL_1B_1	1B	TraesCS1B02G041100	Os04g0175600	OsCOMTL5	Os04t0175600-01
MQTL_1B_1	1B	TraesCS1B02G041200	Os02g0317500	OsFbox087	Os02t0317500-01
MQTL_1B_1	1B	TraesCS1B02G041300	Os08g0176800	OsWD40-156	Os08t0176800-01
MQTL_1B_1	1B	TraesCS1B02G041400	Os01g0498300		Os01t0498300-01
MQTL_1B_1	1B	TraesCS1B02G041500
MQTL_1B_1	1B	TraesCS1B02G041600
MQTL_1B_1	1B	TraesCS1B02G041700	Os04g0422300		Os04t0422300-01
MQTL_1B_1	1B	TraesCS1B02G041700	Os04g0457300		Os04t0457300-01
MQTL_1B_1	1B	TraesCS1B02G041800
MQTL_1B_1	1B	TraesCS1B02G041900	Os05g0111100		Os05t0111100-01
MQTL_1B_1	1B	TraesCS1B02G041928
MQTL_1B_1	1B	TraesCS1B02G042000	Os05g0111900		Os05t0111900-01
MQTL_1B_1	1B	TraesCS1B02G042100	Os05g0111800	OsPP2C46	Os05t0111800-00
MQTL_1B_1	1B	TraesCS1B02G042200	Os05g0111300	OsMT2b	Os05t0111300-01
MQTL_1B_1	1B	TraesCS1B02G042300	Os05g0111200		Os05t0111200-01
MQTL_1B_1	1B	TraesCS1B02G042400
MQTL_1B_1	1B	TraesCS1B02G042500
MQTL_1B_1	1B	TraesCS1B02G042600
MQTL_1B_1	1B	TraesCS1B02G042700
MQTL_1B_1	1B	TraesCS1B02G042800
MQTL_1B_1	1B	TraesCS1B02G042900
MQTL_1B_1	1B	TraesCS1B02G043000
MQTL_1B_1	1B	TraesCS1B02G043100
MQTL_1B_1	1B	TraesCS1B02G043200	Os05g0244500		Os05t0244500-01
MQTL_1B_1	1B	TraesCS1B02G043300
MQTL_1B_1	1B	TraesCS1B02G043400
MQTL_1B_1	1B	TraesCS1B02G043600
MQTL_1B_1	1B	TraesCS1B02G043700
MQTL_1B_1	1B	TraesCS1B02G043800
MQTL_1B_1	1B	TraesCS1B02G043900
MQTL_1B_1	1B	TraesCS1B02G044000	Os05g0198700		Os05t0198700-01
MQTL_1B_1	1B	TraesCS1B02G044000	Os07g0573600	OsREX1-S	Os07t0573600-01
MQTL_1B_1	1B	TraesCS1B02G044100	Os04g0375300	rNBS56	Os04t0375300-00
MQTL_1B_1	1B	TraesCS1B02G044200	Os04g0375300	rNBS56	Os04t0375300-00
MQTL_1B_1	1B	TraesCS1B02G044300
MQTL_1B_1	1B	TraesCS1B02G044400
MQTL_1B_1	1B	TraesCS1B02G044500	Os01g0969700		Os01t0969700-01
MQTL_1B_1	1B	TraesCS1B02G044600
MQTL_1B_1	1B	TraesCS1B02G044700
MQTL_1B_1	1B	TraesCS1B02G044800	Os05g0112101		Os05t0112101-01
MQTL_1B_1	1B	TraesCS1B02G044900	Os08g0128900	OsMB17	Os08t0128900-00
MQTL_1B_1	1B	TraesCS1B02G045000	Os05g0112200	OsDof19	Os05t0112200-01
MQTL_1B_1	1B	TraesCS1B02G045100	Os05g0112750		Os05t0112750-01
MQTL_1B_1	1B	TraesCS1B02G045300	Os05g0112800		Os05t0112800-01
MQTL_1B_1	1B	TraesCS1B02G045400
MQTL_1B_1	1B	TraesCS1B02G045500
MQTL_1B_1	1B	TraesCS1B02G045600
MQTL_1B_1	1B	TraesCS1B02G045700	Os03g0606200	RMtATP6	Os03t0606200-01
MQTL_1B_1	1B	TraesCS1B02G045800
MQTL_1B_1	1B	TraesCS1B02G045900
MQTL_1B_1	1B	TraesCS1B02G046000
MQTL_1B_1	1B	TraesCS1B02G046200	Os02g0320300		Os02t0320300-01
MQTL_1B_1	1B	TraesCS1B02G046300	Os05g0113000		Os05t0113000-01
MQTL_1B_1	1B	TraesCS1B02G046400
MQTL_1B_1	1B	TraesCS1B02G046500
MQTL_1B_1	1B	TraesCS1B02G046600	Os04g0376200		Os04t0376200-00
MQTL_1B_1	1B	TraesCS1B02G046800	Os04g0195100	OsFbox185	Os04t0195100-01
MQTL_1B_1	1B	TraesCS1B02G046900
MQTL_1B_1	1B	TraesCS1B02G047000	Os07g0194800		Os07t0194800-02
MQTL_1B_1	1B	TraesCS1B02G047100	Os04g0376200		Os04t0376200-00
MQTL_1B_1	1B	TraesCS1B02G047200
MQTL_1B_1	1B	TraesCS1B02G047300	Os08g0357700		Os08t0357700-01
MQTL_1B_1	1B	TraesCS1B02G047400	Os11g0523110		Os11t0523110-01
MQTL_1B_2	1B	ENSRNA050022812
MQTL_1B_2	1B	ENSRNA050022813
MQTL_1B_2	1B	TraesCS1B02G337400	Os05g0506000		Os05t0506000-01
MQTL_1B_2	1B	TraesCS1B02G337500
MQTL_1B_2	1B	TraesCS1B02G337600	Os01g0522950		Os01t0522950-00
MQTL_1B_2	1B	TraesCS1B02G337700
MQTL_1B_2	1B	TraesCS1B02G337800	Os05g0506200		Os05t0506200-01
MQTL_1B_2	1B	TraesCS1B02G337900
MQTL_1B_2	1B	TraesCS1B02G338000	Os05g0564601		Os05t0564601-00
MQTL_1B_2	1B	TraesCS1B02G338000	Os05g0507000		Os05t0507000-01
MQTL_1B_2	1B	TraesCS1B02G338100
MQTL_1B_2	1B	TraesCS1B02G338200
MQTL_1B_2	1B	TraesCS1B02G338400
MQTL_1B_2	1B	TraesCS1B02G338500	Os05g0508300		Os05t0508300-01
MQTL_1B_2	1B	TraesCS1B02G338600	Os05g0508400		Os05t0508400-01
MQTL_1B_2	1B	TraesCS1B02G338700
MQTL_1B_2	1B	TraesCS1B02G338800
MQTL_1B_2	1B	TraesCS1B02G338900
MQTL_1B_2	1B	TraesCS1B02G339000
MQTL_1B_2	1B	TraesCS1B02G339100	Os05g0508800		Os05t0508800-01
MQTL_1B_2	1B	TraesCS1B02G339200
MQTL_1B_2	1B	TraesCS1B02G339300	Os05g0508500	OsTRXh2	Os05t0508500-01
MQTL_1B_2	1B	TraesCS1B02G339400
MQTL_1B_2	1B	TraesCS1B02G339500
MQTL_1B_2	1B	TraesCS1B02G339600	Os05g0511700		Os05t0511700-01
MQTL_1B_2	1B	TraesCS1B02G339700
MQTL_1B_2	1B	TraesCS1B02G339800
MQTL_1B_2	1B	TraesCS1B02G339900	Os05g0511700		Os05t0511700-01
MQTL_1B_2	1B	TraesCS1B02G340000
MQTL_1B_2	1B	TraesCS1B02G340100
MQTL_1B_2	1B	TraesCS1B02G340200
MQTL_1B_2	1B	TraesCS1B02G340300	Os05g0509200		Os05t0509200-01
MQTL_1B_2	1B	TraesCS1B02G340400	Os05g0509300		Os05t0509300-01
MQTL_1B_2	1B	TraesCS1B02G340500	Os05g0509400	OsCPP5	Os05t0509400-01
MQTL_1B_2	1B	TraesCS1B02G340600	Os05g0509500		Os05t0509500-01
MQTL_1B_2	1B	TraesCS1B02G340700	Os05g0509500		Os05t0509500-01
MQTL_1B_2	1B	TraesCS1B02G340800	Os10g0347800	OsFH4	Os10t0347800-00
MQTL_1B_2	1B	TraesCS1B02G340900	Os05g0509800		Os05t0509800-00
MQTL_1B_2	1B	TraesCS1B02G341000	Os05g0509700	SSB	Os05t0509700-01
MQTL_1B_2	1B	TraesCS1B02G341100	Os05g0509900	OsTFIIF2-1	Os05t0509900-01
MQTL_1B_2	1B	TraesCS1B02G341200
MQTL_1B_2	1B	TraesCS1B02G341300
MQTL_1B_2	1B	TraesCS1B02G341400
MQTL_1B_2	1B	TraesCS1B02G341500
MQTL_1B_2	1B	TraesCS1B02G341600
MQTL_1B_2	1B	TraesCS1B02G341700	Os02g0530600	OsEnS-38	Os02t0530600-01
MQTL_1B_2	1B	TraesCS1B02G341800
MQTL_1B_2	1B	TraesCS1B02G341900	Os05g0510100		Os05t0510100-01
MQTL_1B_2	1B	TraesCS1B02G342000	Os05g0510200		Os05t0510200-01
MQTL_1B_2	1B	TraesCS1B02G342100	Os08g0100400		Os08t0100400-01
MQTL_1B_2	1B	TraesCS1B02G342200	Os12g0443700		Os12t0443700-01
MQTL_1B_2	1B	TraesCS1B02G342400
MQTL_1B_2	1B	TraesCS1B02G342500	Os03g0860100	OsERF#083	Os03t0860100-01
MQTL_1B_2	1B	TraesCS1B02G342600	Os05g0510300		Os05t0510300-01
MQTL_1B_3	1B	ENSRNA050023795
MQTL_1B_3	1B	TraesCS1B02G469800
MQTL_1B_3	1B	TraesCS1B02G469900
MQTL_1B_3	1B	TraesCS1B02G470000	Os11g0211600		Os11t0211600-00
MQTL_1B_3	1B	TraesCS1B02G470100
MQTL_1B_3	1B	TraesCS1B02G470300
MQTL_1B_3	1B	TraesCS1B02G470400
MQTL_1B_3	1B	TraesCS1B02G470500	Os11g0212000		Os11t0212000-00
MQTL_1B_3	1B	TraesCS1B02G470600	Os11g0212000		Os11t0212000-00
MQTL_1B_3	1B	TraesCS1B02G470700
MQTL_1B_3	1B	TraesCS1B02G470800	Os05g0590300		Os05t0590300-01
MQTL_1B_3	1B	TraesCS1B02G470900
MQTL_1B_3	1B	TraesCS1B02G471000
MQTL_1B_3	1B	TraesCS1B02G471100	Os02g0565500	OsRLCK74	Os02t0565500-01
MQTL_1B_3	1B	TraesCS1B02G471200
MQTL_1B_3	1B	TraesCS1B02G471300	Os05g0591600	LOGL8	Os05t0591600-01
MQTL_1B_3	1B	TraesCS1B02G471400	Os08g0205100		Os08t0205100-01
MQTL_1B_3	1B	TraesCS1B02G471400	Os08g0205150		Os08t0205150-01
MQTL_1B_3	1B	TraesCS1B02G471500	Os07g0123100		Os07t0123100-00
MQTL_1B_3	1B	TraesCS1B02G471600	Os08g0205100		Os08t0205100-01
MQTL_1B_3	1B	TraesCS1B02G471600	Os08g0205150		Os08t0205150-01
MQTL_1B_3	1B	TraesCS1B02G471700	Os08g0205100		Os08t0205100-01
MQTL_1B_3	1B	TraesCS1B02G471700	Os08g0205150		Os08t0205150-01
MQTL_1B_3	1B	TraesCS1B02G471800
MQTL_1B_3	1B	TraesCS1B02G471900
MQTL_1B_3	1B	TraesCS1B02G472000	Os11g0163500		Os11t0163500-01
MQTL_1B_3	1B	TraesCS1B02G472100	Os05g0592100	OsClp8	Os05t0592100-01
MQTL_1B_3	1B	TraesCS1B02G472200	Os05g0592300		Os05t0592300-01
MQTL_1B_3	1B	TraesCS1B02G472300
MQTL_1B_3	1B	TraesCS1B02G472400
MQTL_1B_3	1B	TraesCS1B02G472500	Os05g0592600		Os05t0592600-01
MQTL_1B_3	1B	TraesCS1B02G472600
MQTL_1B_3	1B	TraesCS1B02G472700	Os03g0794500	OsGDH1	Os03t0794500-01

## Sheet: 2A
MQTL	Chr No	Wheat Gene Stable ID	Rice gene stable ID	Rice gene name	Rice group protein or transxcript ID
MQTL_2A_1	2A	ENSRNA050010792
MQTL_2A_1	2A	ENSRNA050023046
MQTL_2A_1	2A	ENSRNA050023047
MQTL_2A_1	2A	TraesCS2A02G130200	Os07g0659400		Os07t0659400-00
MQTL_2A_1	2A	TraesCS2A02G130300	Os07g0659300		Os07t0659300-01
MQTL_2A_1	2A	TraesCS2A02G130400	Os08g0436400	OsSAP12	Os08t0436400-00
MQTL_2A_1	2A	TraesCS2A02G130400	Os07g0169100	OsSAP18	Os07t0169100-00
MQTL_2A_1	2A	TraesCS2A02G130500	Os08g0436400	OsSAP12	Os08t0436400-00
MQTL_2A_1	2A	TraesCS2A02G130500	Os07g0169100	OsSAP18	Os07t0169100-00
MQTL_2A_1	2A	TraesCS2A02G130600	Os07g0658400	OsGLU	Os07t0658400-02
MQTL_2A_1	2A	TraesCS2A02G130700
MQTL_2A_1	2A	TraesCS2A02G130800	Os07g0658700		Os07t0658700-01
MQTL_2A_1	2A	TraesCS2A02G130900	Os07g0658600		Os07t0658600-00
MQTL_2A_1	2A	TraesCS2A02G131000	Os08g0436400	OsSAP12	Os08t0436400-00
MQTL_2A_1	2A	TraesCS2A02G131000	Os07g0169100	OsSAP18	Os07t0169100-00
MQTL_2A_1	2A	TraesCS2A02G131100
MQTL_2A_1	2A	TraesCS2A02G131200	Os08g0436400	OsSAP12	Os08t0436400-00
MQTL_2A_1	2A	TraesCS2A02G131200	Os07g0169100	OsSAP18	Os07t0169100-00
MQTL_2A_1	2A	TraesCS2A02G131300	Os10g0343200		Os10t0343200-01
MQTL_2A_1	2A	TraesCS2A02G131400	Os07g0658300	Spin6.2	Os07t0658300-01
MQTL_2A_1	2A	TraesCS2A02G131500
MQTL_2A_1	2A	TraesCS2A02G131600	Os07g0239600		Os07t0239600-01
MQTL_2A_1	2A	TraesCS2A02G131700	Os11g0107700		Os11t0107700-01
MQTL_2A_1	2A	TraesCS2A02G131700	Os12g0107700		Os12t0107700-00
MQTL_2A_1	2A	TraesCS2A02G131800	Os07g0658200		Os07t0658200-02
MQTL_2A_1	2A	TraesCS2A02G131900
MQTL_2A_1	2A	TraesCS2A02G132100	Os07g0658100		Os07t0658100-01
MQTL_2A_1	2A	TraesCS2A02G132200	Os07g0657900	NTRC	Os07t0657900-02
MQTL_2A_1	2A	TraesCS2A02G132300	Os06g0552900	OsFTL12	Os06t0552900-00
MQTL_2A_1	2A	TraesCS2A02G132400	Os07g0657600		Os07t0657600-01
MQTL_2A_1	2A	TraesCS2A02G132500	Os07g0657500		Os07t0657500-02
MQTL_2A_1	2A	TraesCS2A02G132600	Os07g0657400		Os07t0657400-01
MQTL_2A_1	2A	TraesCS2A02G132700
MQTL_2A_1	2A	TraesCS2A02G132800
MQTL_2A_1	2A	TraesCS2A02G132900	Os07g0657200	OsWD40-148	Os07t0657200-01
MQTL_2A_1	2A	TraesCS2A02G133000
MQTL_2A_1	2A	TraesCS2A02G133100	Os07g0657100	GLYI10	Os07t0657100-01
MQTL_2A_1	2A	TraesCS2A02G133200
MQTL_2A_1	2A	TraesCS2A02G133300
MQTL_2A_1	2A	TraesCS2A02G133400
MQTL_2A_1	2A	TraesCS2A02G133500	Os07g0656900	OsSCP40	Os07t0656900-00
MQTL_2A_1	2A	TraesCS2A02G133600	Os12g0641100	SOS1	Os12t0641100-04
MQTL_2A_1	2A	TraesCS2A02G133700	Os07g0656900	OsSCP40	Os07t0656900-00
MQTL_2A_1	2A	TraesCS2A02G133800
MQTL_2A_1	2A	TraesCS2A02G133900	Os07g0656700		Os07t0656700-01
MQTL_2A_1	2A	TraesCS2A02G134000	Os07g0656500	chlH	Os07t0656500-00
MQTL_2A_1	2A	TraesCS2A02G134000	Os03g0323200	OsChlH	Os03t0323200-02
MQTL_2A_1	2A	TraesCS2A02G134100	Os07g0656400		Os07t0656400-01
MQTL_2A_1	2A	TraesCS2A02G134200	Os07g0656300		Os07t0656300-00
MQTL_2A_1	2A	TraesCS2A02G134300	Os03g0323350		Os03t0323350-00
MQTL_2A_1	2A	TraesCS2A02G134300	Os07g0656200	Os7bglu26	Os07t0656200-01
MQTL_2A_1	2A	TraesCS2A02G134400	Os07g0656100		Os07t0656100-01
MQTL_2A_1	2A	TraesCS2A02G134500	Os05g0280500	GPAT	Os05t0280500-01
MQTL_2A_1	2A	TraesCS2A02G134700
MQTL_2A_1	2A	TraesCS2A02G134800	Os07g0656000	OsTBL24	Os07t0656000-00
MQTL_2A_1	2A	TraesCS2A02G134900	Os07g0655900		Os07t0655900-01
MQTL_2A_1	2A	TraesCS2A02G135000
MQTL_2A_1	2A	TraesCS2A02G135200
MQTL_2A_1	2A	TraesCS2A02G135300
MQTL_2A_1	2A	TraesCS2A02G135400	Os07g0655600	OsPME21	Os07t0655600-01
MQTL_2A_1	2A	TraesCS2A02G135500	Os07g0655600	OsPME21	Os07t0655600-01
MQTL_2A_1	2A	TraesCS2A02G135600	Os07g0655500		Os07t0655500-01
MQTL_2A_1	2A	TraesCS2A02G135700	Os07g0655400	OsRhmbd13	Os07t0655400-01
MQTL_2A_1	2A	TraesCS2A02G135800	Os07g0655300	OsMB11	Os07t0655300-01
MQTL_2A_1	2A	TraesCS2A02G135900
MQTL_2A_1	2A	TraesCS2A02G136000
MQTL_2A_1	2A	TraesCS2A02G136100	Os03g0348800		Os03t0348800-01
MQTL_2A_1	2A	TraesCS2A02G136200	Os07g0654450		Os07t0654450-00
MQTL_2A_1	2A	TraesCS2A02G136200	Os07g0649800		Os07t0649800-00
MQTL_2A_1	2A	TraesCS2A02G136200	Os07g0653050		Os07t0653050-00
MQTL_2A_1	2A	TraesCS2A02G136200	Os07g0651800		Os07t0651800-00
MQTL_2A_1	2A	TraesCS2A02G136300
MQTL_2A_1	2A	TraesCS2A02G136400
MQTL_2A_1	2A	TraesCS2A02G136500	Os04g0341500	OsTPS20	Os04t0341500-02
MQTL_2A_1	2A	TraesCS2A02G136500	Os04g0344400	OsTPS23	Os04t0344400-00
MQTL_2A_1	2A	TraesCS2A02G136500	Os04g0344100		Os04t0344100-01
MQTL_2A_1	2A	TraesCS2A02G136500	Os04g0345400	OsTPS24	Os04t0345400-01
MQTL_2A_1	2A	TraesCS2A02G136500	Os04g0340300	OsTPS19	Os04t0340300-01
MQTL_2A_1	2A	TraesCS2A02G136600
MQTL_2A_1	2A	TraesCS2A02G136700	Os05g0316200		Os05t0316200-01
MQTL_2A_1	2A	TraesCS2A02G136800	Os05g0316200		Os05t0316200-01
MQTL_2A_1	2A	TraesCS2A02G136900
MQTL_2A_1	2A	TraesCS2A02G137000
MQTL_2A_1	2A	TraesCS2A02G137100	Os06g0708300		Os06t0708300-01
MQTL_2A_1	2A	TraesCS2A02G137200
MQTL_2A_1	2A	TraesCS2A02G137300
MQTL_2A_1	2A	TraesCS2A02G137400	Os09g0565200		Os09t0565200-02
MQTL_2A_1	2A	TraesCS2A02G137500
MQTL_2A_1	2A	TraesCS2A02G137600
MQTL_2A_1	2A	TraesCS2A02G137700
MQTL_2A_1	2A	TraesCS2A02G137800	Os07g0576500	OsGH3-9	Os07t0576500-01
MQTL_2A_1	2A	TraesCS2A02G137800	Os07g0576100	OsGH3-10	Os07t0576100-00
MQTL_2A_1	2A	TraesCS2A02G137900	Os04g0341500	OsTPS20	Os04t0341500-02
MQTL_2A_1	2A	TraesCS2A02G137900	Os04g0344400	OsTPS23	Os04t0344400-00
MQTL_2A_1	2A	TraesCS2A02G137900	Os04g0344100		Os04t0344100-01
MQTL_2A_1	2A	TraesCS2A02G137900	Os04g0345400	OsTPS24	Os04t0345400-01
MQTL_2A_1	2A	TraesCS2A02G137900	Os04g0340300	OsTPS19	Os04t0340300-01
MQTL_2A_1	2A	TraesCS2A02G138000	Os07g0647900	OsRH57	Os07t0647900-01
MQTL_2A_1	2A	TraesCS2A02G138100	Os07g0647800		Os07t0647800-01
MQTL_2A_1	2A	TraesCS2A02G138200	Os07g0647600		Os07t0647600-01
MQTL_2A_1	2A	TraesCS2A02G138300	Os07g0647500		Os07t0647500-01
MQTL_2A_1	2A	TraesCS2A02G138400	Os02g0243300		Os02t0243300-01
MQTL_2A_1	2A	TraesCS2A02G138400	Os02g0242900		Os02t0242900-00
MQTL_2A_1	2A	TraesCS2A02G138400	Os02g0242550		Os02t0242550-00
MQTL_2A_1	2A	TraesCS2A02G138500	Os02g0243300		Os02t0243300-01
MQTL_2A_1	2A	TraesCS2A02G138500	Os02g0242900		Os02t0242900-00
MQTL_2A_1	2A	TraesCS2A02G138500	Os02g0242550		Os02t0242550-00
MQTL_2A_1	2A	TraesCS2A02G138600
MQTL_2A_1	2A	TraesCS2A02G138700	Os07g0191700		Os07t0191700-01
MQTL_2A_1	2A	TraesCS2A02G138800
MQTL_2A_1	2A	TraesCS2A02G138900
MQTL_2A_1	2A	TraesCS2A02G139000
MQTL_2A_1	2A	TraesCS2A02G139100	Os05g0486600	BARD1	Os05t0486600-01
MQTL_2A_1	2A	TraesCS2A02G139200	Os07g0502200		Os07t0502200-01
MQTL_2A_1	2A	TraesCS2A02G139300	Os07g0502200		Os07t0502200-01
MQTL_2A_1	2A	TraesCS2A02G139400
MQTL_2A_1	2A	TraesCS2A02G139600	Os07g0646800	OsSTA200	Os07t0646800-01
MQTL_2A_1	2A	TraesCS2A02G139700	Os06g0161100		Os06t0161100-00
MQTL_2A_1	2A	TraesCS2A02G139700	Os06g0161900		Os06t0161900-01
MQTL_2A_1	2A	TraesCS2A02G139700	Os06g0162100		Os06t0162100-00
MQTL_2A_1	2A	TraesCS2A02G139700	Os06g0161800		Os06t0161800-01
MQTL_2A_1	2A	TraesCS2A02G139800	Os07g0647100		Os07t0647100-01
MQTL_2A_1	2A	TraesCS2A02G139900	Os07g0647200		Os07t0647200-00
MQTL_2A_1	2A	TraesCS2A02G140000
MQTL_2A_1	2A	TraesCS2A02G140100	Os07g0647400		Os07t0647400-00
MQTL_2A_1	2A	TraesCS2A02G140200	Os02g0243300		Os02t0243300-01
MQTL_2A_1	2A	TraesCS2A02G140200	Os02g0242900		Os02t0242900-00
MQTL_2A_1	2A	TraesCS2A02G140200	Os02g0242550		Os02t0242550-00
MQTL_2A_1	2A	TraesCS2A02G140300	Os02g0243300		Os02t0243300-01
MQTL_2A_1	2A	TraesCS2A02G140300	Os02g0242900		Os02t0242900-00
MQTL_2A_1	2A	TraesCS2A02G140300	Os02g0242550		Os02t0242550-00
MQTL_2A_1	2A	TraesCS2A02G140400	Os03g0165266	DRD1	Os03t0165266-00
MQTL_2A_1	2A	TraesCS2A02G140600
MQTL_2A_1	2A	TraesCS2A02G140700
MQTL_2A_1	2A	TraesCS2A02G140800
MQTL_2A_1	2A	TraesCS2A02G140900	Os01g0211800	OsbZIP02	Os01t0211800-01
MQTL_2A_1	2A	TraesCS2A02G141000
MQTL_2A_1	2A	TraesCS2A02G141100	Os07g0646100	OsPP2C65	Os07t0646100-00
MQTL_2A_1	2A	TraesCS2A02G141200
MQTL_2A_1	2A	TraesCS2A02G141300
MQTL_2A_1	2A	TraesCS2A02G141400	Os08g0422200	OsMTP12	Os08t0422200-00
MQTL_2A_1	2A	TraesCS2A02G141500
MQTL_2A_1	2A	TraesCS2A02G141600	Os07g0645500		Os07t0645500-00
MQTL_2A_1	2A	TraesCS2A02G141700	Os07g0645300		Os07t0645300-01
MQTL_2A_1	2A	TraesCS2A02G141800	Os07g0645100		Os07t0645100-01
MQTL_2A_1	2A	TraesCS2A02G141800	Os07g0645200		Os07t0645200-01
MQTL_2A_1	2A	TraesCS2A02G141900	Os07g0645000		Os07t0645000-01
MQTL_2A_1	2A	TraesCS2A02G142000
MQTL_2A_1	2A	TraesCS2A02G142100
MQTL_2A_1	2A	TraesCS2A02G142200	Os07g0644700	Os_F0606	Os07t0644700-00
MQTL_2A_1	2A	TraesCS2A02G142300	Os07g0644600		Os07t0644600-01
MQTL_2A_1	2A	TraesCS2A02G142400	Os07g0644300	XAB2	Os07t0644300-02
MQTL_2A_1	2A	TraesCS2A02G142500	Os07g0644200		Os07t0644200-01
MQTL_2A_1	2A	TraesCS2A02G142600
MQTL_2A_1	2A	TraesCS2A02G142700	Os03g0364000		Os03t0364000-01
MQTL_2A_1	2A	TraesCS2A02G142800	Os07g0644100	OsbZIP60	Os07t0644100-01
MQTL_2A_1	2A	TraesCS2A02G142900	Os07g0644000		Os07t0644000-01
MQTL_2A_1	2A	TraesCS2A02G143000
MQTL_2A_1	2A	TraesCS2A02G143100	Os07g0643700		Os07t0643700-01
MQTL_2A_1	2A	TraesCS2A02G143200	Os06g0306600		Os06t0306600-01
MQTL_2A_1	2A	TraesCS2A02G143300
MQTL_2A_1	2A	TraesCS2A02G143400	Os07g0232800	OsZIP8	Os07t0232800-00
MQTL_2A_1	2A	TraesCS2A02G143500	Os07g0643400		Os07t0643400-01
MQTL_2A_1	2A	TraesCS2A02G143600	Os07g0643100		Os07t0643100-01
MQTL_2A_1	2A	TraesCS2A02G143600	Os07g0643000		Os07t0643000-01
MQTL_2A_1	2A	TraesCS2A02G143700	Os03g0826400	OsC3H25	Os03t0826400-01
MQTL_2A_1	2A	TraesCS2A02G143800
MQTL_2A_1	2A	TraesCS2A02G143900
MQTL_2A_1	2A	TraesCS2A02G144000
MQTL_2A_1	2A	TraesCS2A02G144100	Os01g0234100		Os01t0234100-01
MQTL_2A_1	2A	TraesCS2A02G144200	Os12g0169700		Os12t0169700-01
MQTL_2A_1	2A	TraesCS2A02G144200	Os07g0642900		Os07t0642900-01
MQTL_2A_1	2A	TraesCS2A02G144300
MQTL_2A_1	2A	TraesCS2A02G144400	Os02g0313700	OsNTMC2T6.2	Os02t0313700-02
MQTL_2A_1	2A	TraesCS2A02G144500	Os07g0642800		Os07t0642800-01
MQTL_2A_1	2A	TraesCS2A02G144600
MQTL_2A_1	2A	TraesCS2A02G144700
MQTL_2A_1	2A	TraesCS2A02G144800	Os06g0315900		Os06t0315900-01
MQTL_2A_1	2A	TraesCS2A02G144800	Os07g0642600		Os07t0642600-01
MQTL_2A_1	2A	TraesCS2A02G144900	Os07g0638600	prx105	Os07t0638600-00
MQTL_2A_1	2A	TraesCS2A02G145000	Os07g0638600	prx105	Os07t0638600-00
MQTL_2A_1	2A	TraesCS2A02G145100
MQTL_2A_1	2A	TraesCS2A02G145200	Os07g0642400		Os07t0642400-00
MQTL_2A_1	2A	TraesCS2A02G145300	Os05g0572900		Os05t0572900-01
MQTL_2A_1	2A	TraesCS2A02G145400
MQTL_2A_1	2A	TraesCS2A02G145500	Os07g0642300		Os07t0642300-01
MQTL_2A_1	2A	TraesCS2A02G145500	Os03g0402000		Os03t0402000-01
MQTL_2A_1	2A	TraesCS2A02G145600	Os07g0179000		Os07t0179000-01
MQTL_2A_1	2A	TraesCS2A02G145700	Os07g0641800		Os07t0641800-01
MQTL_2A_1	2A	TraesCS2A02G145800	Os08g0448000	4CL5	Os08t0448000-01
MQTL_2A_1	2A	TraesCS2A02G145900	Os11g0595200		Os11t0595200-01
MQTL_2A_1	2A	TraesCS2A02G146000	Os07g0641700		Os07t0641700-01
MQTL_2A_1	2A	TraesCS2A02G146100	Os07g0641600		Os07t0641600-02
MQTL_2A_1	2A	TraesCS2A02G146200	Os07g0641200	OsCDPK30	Os07t0641200-01
MQTL_2A_1	2A	TraesCS2A02G146400
MQTL_2A_2	2A	ENSRNA050010652
MQTL_2A_2	2A	ENSRNA050010653
MQTL_2A_2	2A	ENSRNA050010655
MQTL_2A_2	2A	ENSRNA050010657
MQTL_2A_2	2A	ENSRNA050010803
MQTL_2A_2	2A	ENSRNA050010805
MQTL_2A_2	2A	ENSRNA050010807
MQTL_2A_2	2A	ENSRNA050010809
MQTL_2A_2	2A	ENSRNA050023770
MQTL_2A_2	2A	ENSRNA050023771
MQTL_2A_2	2A	TraesCS2A02G084400	Os08g0420700		Os08t0420700-01
MQTL_2A_2	2A	TraesCS2A02G084500	Os08g0420700		Os08t0420700-01
MQTL_2A_2	2A	TraesCS2A02G084600	Os08g0420700		Os08t0420700-01
MQTL_2A_2	2A	TraesCS2A02G084700	Os08g0420700		Os08t0420700-01
MQTL_2A_2	2A	TraesCS2A02G084800	Os07g0693800	FAD8	Os07t0693800-01
MQTL_2A_2	2A	TraesCS2A02G084900	Os11g0574200		Os11t0574200-00
MQTL_2A_2	2A	TraesCS2A02G084900	Os11g0578225		Os11t0578225-00
MQTL_2A_2	2A	TraesCS2A02G084900	Os11g0578100	OsDjC76	Os11t0578100-00
MQTL_2A_2	2A	TraesCS2A02G084900	Os11g0578250		Os11t0578250-00
MQTL_2A_2	2A	TraesCS2A02G085000	Os07g0693700		Os07t0693700-01
MQTL_2A_2	2A	TraesCS2A02G085100
MQTL_2A_2	2A	TraesCS2A02G085200
MQTL_2A_2	2A	TraesCS2A02G085300
MQTL_2A_2	2A	TraesCS2A02G085400
MQTL_2A_2	2A	TraesCS2A02G085500
MQTL_2A_2	2A	TraesCS2A02G085600
MQTL_2A_2	2A	TraesCS2A02G085700
MQTL_2A_2	2A	TraesCS2A02G085800
MQTL_2A_2	2A	TraesCS2A02G085900
MQTL_2A_2	2A	TraesCS2A02G086000
MQTL_2A_2	2A	TraesCS2A02G086300	Os01g0382200		Os01t0382200-01
MQTL_2A_2	2A	TraesCS2A02G086400	Os02g0325100	OsRpt3	Os02t0325100-01
MQTL_2A_2	2A	TraesCS2A02G086500
MQTL_2A_2	2A	TraesCS2A02G086600
MQTL_2A_2	2A	TraesCS2A02G086700	Os04g0154700		Os04t0154700-00
MQTL_2A_2	2A	TraesCS2A02G086700	Os04g0156000		Os04t0156000-00
MQTL_2A_2	2A	TraesCS2A02G086800
MQTL_2A_2	2A	TraesCS2A02G086900	Os07g0693600	OsTBL14	Os07t0693600-01
MQTL_2A_2	2A	TraesCS2A02G087000	Os07g0693500		Os07t0693500-01
MQTL_2A_2	2A	TraesCS2A02G087100	Os03g0292100	OsPP2C32	Os03t0292100-01
MQTL_2A_2	2A	TraesCS2A02G087200	Os12g0511400		Os12t0511400-02
MQTL_2A_2	2A	TraesCS2A02G087200	Os12g0511600		Os12t0511600-00
MQTL_2A_2	2A	TraesCS2A02G087300
MQTL_2A_2	2A	TraesCS2A02G087400
MQTL_2A_2	2A	TraesCS2A02G087500
MQTL_2A_2	2A	TraesCS2A02G087600
MQTL_2A_2	2A	TraesCS2A02G087700
MQTL_2A_2	2A	TraesCS2A02G087800
MQTL_2A_2	2A	TraesCS2A02G087900
MQTL_2A_2	2A	TraesCS2A02G088000	Os07g0693400		Os07t0693400-00
MQTL_2A_2	2A	TraesCS2A02G088100
MQTL_2A_2	2A	TraesCS2A02G088200	Os01g0333600		Os01t0333600-00
MQTL_2A_2	2A	TraesCS2A02G088200	Os01g0335600		Os01t0335600-01
MQTL_2A_2	2A	TraesCS2A02G088300	Os12g0263600		Os12t0263600-01
MQTL_2A_2	2A	TraesCS2A02G088300	Os12g0265100		Os12t0265100-01
MQTL_2A_2	2A	TraesCS2A02G088300	Os12g0263800		Os12t0263800-02
MQTL_2A_2	2A	TraesCS2A02G088400	Os07g0693100	pdc3*	Os07t0693100-01
MQTL_2A_2	2A	TraesCS2A02G088500
MQTL_2A_2	2A	TraesCS2A02G088600	Os07g0693100	pdc3*	Os07t0693100-01
MQTL_2A_2	2A	TraesCS2A02G088700
MQTL_2A_2	2A	TraesCS2A02G088800	Os07g0693000	OsRLCK242	Os07t0693000-01
MQTL_2A_2	2A	TraesCS2A02G088900	Os07g0692900		Os07t0692900-01
MQTL_2A_2	2A	TraesCS2A02G089000	Os02g0280200	OsXTH13	Os02t0280200-00
MQTL_2A_2	2A	TraesCS2A02G089100	Os12g0273700		Os12t0273700-01
MQTL_2A_2	2A	TraesCS2A02G089200
MQTL_2A_2	2A	TraesCS2A02G089300	Os07g0178600	HSFA2B	Os07t0178600-01
MQTL_2A_2	2A	TraesCS2A02G089400
MQTL_2A_2	2A	TraesCS2A02G089500	Os07g0692600		Os07t0692600-01
MQTL_2A_2	2A	TraesCS2A02G089600	Os07g0692401		Os07t0692401-00
MQTL_2A_2	2A	TraesCS2A02G089700
MQTL_2A_2	2A	TraesCS2A02G089800
MQTL_2A_2	2A	TraesCS2A02G089900	Os07g0692200		Os07t0692200-00
MQTL_2A_2	2A	TraesCS2A02G090000	Os07g0691800	TBPOs-2	Os07t0691800-01
MQTL_2A_2	2A	TraesCS2A02G090100
MQTL_2A_2	2A	TraesCS2A02G090200	Os11g0340477		Os11t0340477-01
MQTL_2A_2	2A	TraesCS2A02G090200	Os03g0437100	OsDRZ1	Os03t0437100-01
MQTL_2A_2	2A	TraesCS2A02G090300
MQTL_2A_2	2A	TraesCS2A02G090400
MQTL_2A_2	2A	TraesCS2A02G090500	Os07g0691700	OsSCAR4	Os07t0691700-01
MQTL_2A_2	2A	TraesCS2A02G090600
MQTL_2A_2	2A	TraesCS2A02G090900	Os07g0691600		Os07t0691600-01
MQTL_2A_2	2A	TraesCS2A02G091000	Os07g0691600		Os07t0691600-01
MQTL_2A_2	2A	TraesCS2A02G091100	Os07g0691600		Os07t0691600-01
MQTL_2A_2	2A	TraesCS2A02G091300	Os05g0342100		Os05t0342100-01
MQTL_2A_2	2A	TraesCS2A02G091400
MQTL_2A_2	2A	TraesCS2A02G091500	Os01g0546800	OsPSE1	Os01t0546800-01
MQTL_2A_2	2A	TraesCS2A02G091600
MQTL_2A_2	2A	TraesCS2A02G091700
MQTL_2A_2	2A	TraesCS2A02G091800	Os05g0342100		Os05t0342100-01
MQTL_2A_2	2A	TraesCS2A02G091900	Os08g0564700		Os08t0564700-01
MQTL_2A_2	2A	TraesCS2A02G092000	Os10g0410750		Os10t0410750-00
MQTL_2A_2	2A	TraesCS2A02G092100	Os04g0194000	OsFbox184	Os04t0194000-01
MQTL_2A_2	2A	TraesCS2A02G092100	Os04g0191800	OsFbox182	Os04t0191800-01
MQTL_2A_2	2A	TraesCS2A02G092100	Os04g0193300	OsFbox183	Os04t0193300-01
MQTL_2A_2	2A	TraesCS2A02G092100	Os04g0191600		Os04t0191600-02
MQTL_2A_2	2A	TraesCS2A02G092200	Os07g0691300		Os07t0691300-01
MQTL_2A_2	2A	TraesCS2A02G092300
MQTL_2A_2	2A	TraesCS2A02G092400	Os07g0691200		Os07t0691200-01
MQTL_2A_2	2A	TraesCS2A02G092500	Os09g0408300		Os09t0408300-00
MQTL_2A_2	2A	TraesCS2A02G092700
MQTL_2A_2	2A	TraesCS2A02G092800	Os07g0691100	OsPME23	Os07t0691100-01
MQTL_2A_2	2A	TraesCS2A02G092900	Os07g0690900		Os07t0690900-01
MQTL_2A_2	2A	TraesCS2A02G093000	Os11g0229300		Os11t0229300-00
MQTL_2A_2	2A	TraesCS2A02G093000	Os11g0227700		Os11t0227700-01
MQTL_2A_2	2A	TraesCS2A02G093100
MQTL_2A_2	2A	TraesCS2A02G093200
MQTL_2A_2	2A	TraesCS2A02G093300
MQTL_2A_2	2A	TraesCS2A02G093400
MQTL_2A_2	2A	TraesCS2A02G093500
MQTL_2A_2	2A	TraesCS2A02G093600
MQTL_2A_2	2A	TraesCS2A02G093700	Os07g0690400	OsPP99	Os07t0690400-01
MQTL_2A_2	2A	TraesCS2A02G093800
MQTL_2A_2	2A	TraesCS2A02G093900	Os05g0123400	OsFbox244	Os05t0123400-01
MQTL_2A_2	2A	TraesCS2A02G094000	Os07g0690300	OsRFP	Os07t0690300-01
MQTL_2A_2	2A	TraesCS2A02G094100	Os07g0690200		Os07t0690200-01
MQTL_2A_2	2A	TraesCS2A02G094200	Os03g0337800	RPL19.3	Os03t0337800-01
MQTL_2A_2	2A	TraesCS2A02G094200	Os03g0579300		Os03t0579300-00
MQTL_2A_2	2A	TraesCS2A02G094500	Os07g0687900	wsi76	Os07t0687900-01
MQTL_2A_2	2A	TraesCS2A02G094600
MQTL_2A_2	2A	TraesCS2A02G094700	Os07g0687900	wsi76	Os07t0687900-01
MQTL_2A_2	2A	TraesCS2A02G094800	Os07g0689950		Os07t0689950-00
MQTL_2A_2	2A	TraesCS2A02G094900
MQTL_2A_2	2A	TraesCS2A02G095000
MQTL_2A_2	2A	TraesCS2A02G095100
MQTL_2A_2	2A	TraesCS2A02G095200	Os07g0689800		Os07t0689800-01
MQTL_2A_2	2A	TraesCS2A02G095300	Os12g0433500		Os12t0433500-01
MQTL_2A_2	2A	TraesCS2A02G095400	Os03g0305200		Os03t0305200-01
MQTL_2A_2	2A	TraesCS2A02G095500	Os07g0689300	OsLonP3	Os07t0689300-01
MQTL_2A_2	2A	TraesCS2A02G095600	Os07g0689400	OsPOP17	Os07t0689400-01
MQTL_2A_2	2A	TraesCS2A02G095700	Os07g0689600	OsNAS3	Os07t0689600-01
MQTL_2A_2	2A	TraesCS2A02G095800
MQTL_2A_2	2A	TraesCS2A02G095900
MQTL_2A_2	2A	TraesCS2A02G096000	Os07g0688800	OsALDH22	Os07t0688800-01
MQTL_2A_2	2A	TraesCS2A02G096000	Os07g0689150		Os07t0689150-00
MQTL_2A_2	2A	TraesCS2A02G096100	Os04g0208400	OsFbox189	Os04t0208400-01
MQTL_2A_2	2A	TraesCS2A02G096200	Os02g0549900		Os02t0549900-01
MQTL_2A_2	2A	TraesCS2A02G096300	Os12g0228900		Os12t0228900-01
MQTL_2A_2	2A	TraesCS2A02G096400
MQTL_2A_2	2A	TraesCS2A02G096500	Os07g0688500		Os07t0688500-00
MQTL_2A_2	2A	TraesCS2A02G096600	Os10g0324600		Os10t0324600-01
MQTL_2A_2	2A	TraesCS2A02G096700
MQTL_2A_2	2A	TraesCS2A02G096800
MQTL_2A_2	2A	TraesCS2A02G096900
MQTL_2A_2	2A	TraesCS2A02G097000
MQTL_2A_2	2A	TraesCS2A02G097100	Os07g0688300		Os07t0688300-01
MQTL_2A_2	2A	TraesCS2A02G097200	Os07g0688200	R2R3-MYB	Os07t0688200-01
MQTL_2A_2	2A	TraesCS2A02G097300	Os07g0688100		Os07t0688100-01
MQTL_2A_2	2A	TraesCS2A02G097400	Os07g0687900	wsi76	Os07t0687900-01
MQTL_2A_2	2A	TraesCS2A02G097500	Os07g0687700	OsbZIP63	Os07t0687700-01
MQTL_2A_2	2A	TraesCS2A02G097600	Os07g0687500	OsStr16	Os07t0687500-01
MQTL_2A_2	2A	TraesCS2A02G097700	Os03g0588600		Os03t0588600-01
MQTL_2A_2	2A	TraesCS2A02G097800	Os01g0375000	Os_F0781	Os01t0375000-01
MQTL_2A_2	2A	TraesCS2A02G097900	Os07g0467900		Os07t0467900-01
MQTL_2A_2	2A	TraesCS2A02G098000	Os07g0687300		Os07t0687300-01
MQTL_2A_2	2A	TraesCS2A02G098100	Os01g0267900	OsCam1-3	Os01t0267900-01
MQTL_2A_2	2A	TraesCS2A02G098200	Os07g0687100		Os07t0687100-01
MQTL_2A_2	2A	TraesCS2A02G098300	Os07g0687000	CIPK03	Os07t0687000-01
MQTL_2A_2	2A	TraesCS2A02G098400	Os07g0686900	OsARAF1	Os07t0686900-01
MQTL_2A_2	2A	TraesCS2A02G098500	Os12g0210800		Os12t0210800-01
MQTL_2A_2	2A	TraesCS2A02G098600
MQTL_2A_2	2A	TraesCS2A02G098700	Os07g0686800	OsRLCK241	Os07t0686800-01
MQTL_2A_2	2A	TraesCS2A02G098800	Os07g0686600	OsVQ30	Os07t0686600-01
MQTL_2A_2	2A	TraesCS2A02G098900	Os07g0686600	OsVQ30	Os07t0686600-01
MQTL_2A_2	2A	TraesCS2A02G099000
MQTL_2A_2	2A	TraesCS2A02G099100	Os07g0686500		Os07t0686500-01
MQTL_2A_2	2A	TraesCS2A02G099200	Os07g0686400		Os07t0686400-00
MQTL_2A_2	2A	TraesCS2A02G099300	Os07g0686300		Os07t0686300-01
MQTL_2A_2	2A	TraesCS2A02G099400	Os07g0686100	OsbZIP62	Os07t0686100-01
MQTL_2A_2	2A	TraesCS2A02G099500	Os03g0430500	OsSub29	Os03t0430500-00
MQTL_2A_2	2A	TraesCS2A02G099600	Os03g0430500	OsSub29	Os03t0430500-00
MQTL_2A_2	2A	TraesCS2A02G099700	Os03g0430500	OsSub29	Os03t0430500-00
MQTL_2A_2	2A	TraesCS2A02G099800
MQTL_2A_2	2A	TraesCS2A02G099900	Os07g0685700	EIL2	Os07t0685700-01
MQTL_2A_2	2A	TraesCS2A02G100000	Os07g0685800		Os07t0685800-01
MQTL_2A_2	2A	TraesCS2A02G100100	Os03g0430500	OsSub29	Os03t0430500-00
MQTL_2A_2	2A	TraesCS2A02G100200
MQTL_2A_2	2A	TraesCS2A02G100300	Os07g0685500		Os07t0685500-01
MQTL_2A_2	2A	TraesCS2A02G100400	Os01g0743200	OsPME5	Os01t0743200-01
MQTL_2A_2	2A	TraesCS2A02G100500	Os07g0685400		Os07t0685400-01
MQTL_2A_2	2A	TraesCS2A02G100600	Os07g0685300		Os07t0685300-01
MQTL_2A_2	2A	TraesCS2A02G100700	Os07g0684900	WOX11	Os07t0684900-01
MQTL_2A_2	2A	TraesCS2A02G100800	Os07g0685000	OsCDF3	Os07t0685000-02
MQTL_2A_2	2A	TraesCS2A02G100900	Os07g0684100		Os07t0684100-01
MQTL_2A_2	2A	TraesCS2A02G101000	Os07g0684800	ONAC015	Os07t0684800-01
MQTL_2A_2	2A	TraesCS2A02G101100	Os07g0684800	ONAC015	Os07t0684800-01
MQTL_2A_2	2A	TraesCS2A02G101200	Os07g0684800	ONAC015	Os07t0684800-01
MQTL_2A_2	2A	TraesCS2A02G101400	Os07g0684800	ONAC015	Os07t0684800-01
MQTL_2A_2	2A	TraesCS2A02G101600	Os07g0684000		Os07t0684000-01
MQTL_2A_2	2A	TraesCS2A02G101700	Os07g0683900		Os07t0683900-01
MQTL_2A_2	2A	TraesCS2A02G101800	Os07g0683600		Os07t0683600-00
MQTL_2A_2	2A	TraesCS2A02G101900
MQTL_2A_2	2A	TraesCS2A02G102000
MQTL_2A_2	2A	TraesCS2A02G102100	Os07g0682800	OsAPY	Os07t0682800-01
MQTL_2A_2	2A	TraesCS2A02G102200	Os07g0682700		Os07t0682700-01
MQTL_2A_2	2A	TraesCS2A02G102300	Os07g0682400	OsC3H53	Os07t0682400-01
MQTL_2A_2	2A	TraesCS2A02G102400	Os05g0470800		Os05t0470800-01
MQTL_2A_2	2A	TraesCS2A02G102500	Os02g0328300		Os02t0328300-01
MQTL_2A_2	2A	TraesCS2A02G102600	Os07g0208500	OsCesA8	Os07t0208500-01
MQTL_2A_2	2A	TraesCS2A02G102700	Os07g0682000		Os07t0682000-01
MQTL_2A_2	2A	TraesCS2A02G102800	Os07g0682000		Os07t0682000-01
MQTL_2A_2	2A	TraesCS2A02G102900
MQTL_2A_2	2A	TraesCS2A02G103000
MQTL_2A_2	2A	TraesCS2A02G103100
MQTL_2A_2	2A	TraesCS2A02G103200	Os07g0681700		Os07t0681700-01
MQTL_2A_3	2A	TraesCS2A02G292900	Os04g0409900	OsNIN4	Os04t0409900-01
MQTL_2A_3	2A	TraesCS2A02G292900	Os04g0409900	OsNIN4	Os04t0409900-01
MQTL_2A_3	2A	TraesCS2A02G293200	Os04g0409600		Os04t0409600-01
MQTL_2A_3	2A	TraesCS2A02G293200	Os04g0409600		Os04t0409600-01
MQTL_2A_3	2A	TraesCS2A02G293300	Os04g0409500		Os04t0409500-01
MQTL_2A_3	2A	TraesCS2A02G293400
MQTL_2A_3	2A	TraesCS2A02G293400
MQTL_2A_3	2A	TraesCS2A02G293500	Os05g0390500		Os05t0390500-01
MQTL_2A_3	2A	TraesCS2A02G293600	Os04g0409100	OsFbox207	Os04t0409100-00
MQTL_2A_3	2A	TraesCS2A02G293600	Os04g0409100	OsFbox207	Os04t0409100-00
MQTL_2A_3	2A	TraesCS2A02G293700
MQTL_2A_3	2A	TraesCS2A02G293800	Os04g0410400		Os04t0410400-01
MQTL_2A_3	2A	TraesCS2A02G293900	Os01g0191000		Os01t0191000-00
MQTL_2A_3	2A	TraesCS2A02G293900	Os04g0410300		Os04t0410300-01
MQTL_2A_3	2A	TraesCS2A02G293900	Os01g0191000		Os01t0191000-00
MQTL_2A_3	2A	TraesCS2A02G293900	Os04g0410300		Os04t0410300-01
MQTL_2A_3	2A	TraesCS2A02G294000	Os01g0191100		Os01t0191100-01
MQTL_2A_3	2A	TraesCS2A02G294100	Os04g0410400		Os04t0410400-01
MQTL_2A_3	2A	TraesCS2A02G294200	Os04g0410600	OsPAP21a	Os04t0410600-01
MQTL_2A_3	2A	TraesCS2A02G294300
MQTL_2A_3	2A	TraesCS2A02G294400	Os04g0412000		Os04t0412000-01
MQTL_2A_3	2A	TraesCS2A02G294400	Os04g0411800		Os04t0411800-01
MQTL_2A_3	2A	TraesCS2A02G294500	Os03g0646100	FtsZ2-1	Os03t0646100-01
MQTL_2A_3	2A	TraesCS2A02G294600	Os04g0412100		Os04t0412100-01
MQTL_2A_3	2A	TraesCS2A02G294700	Os04g0412300		Os04t0412300-01
MQTL_2A_3	2A	TraesCS2A02G294700	Os04g0412300		Os04t0412300-01
MQTL_2A_3	2A	TraesCS2A02G294800	Os04g0412500	OsalphaCA2	Os04t0412500-01
MQTL_2A_3	2A	TraesCS2A02G294800	Os04g0412500	OsalphaCA2	Os04t0412500-01
MQTL_2A_3	2A	TraesCS2A02G294800	Os04g0412500	OsalphaCA2	Os04t0412500-01
MQTL_2A_3	2A	TraesCS2A02G294800	Os04g0412500	OsalphaCA2	Os04t0412500-01
MQTL_2A_3	2A	TraesCS2A02G294900	Os04g0412700		Os04t0412700-01
MQTL_2A_3	2A	TraesCS2A02G295000	Os04g0412800	OsGRL8	Os04t0412800-01
MQTL_2A_3	2A	TraesCS2A02G295100	Os04g0412900		Os04t0412900-01
MQTL_2A_3	2A	TraesCS2A02G295100	Os04g0412900		Os04t0412900-01
MQTL_2A_3	2A	TraesCS2A02G295200	Os04g0413000	OsABCB27	Os04t0413000-00
MQTL_2A_3	2A	TraesCS2A02G295300	Os04g0413100		Os04t0413100-01

## Sheet: 2B
MQTL	Chr No	Wheat Gene Stable ID	Rice gene stable ID	Rice gene name	Rice group protein or transxcript ID
MQTL_2B_1	2B	ENSRNA050008684
MQTL_2B_1	2B	ENSRNA050008686
MQTL_2B_1	2B	ENSRNA050008689
MQTL_2B_1	2B	ENSRNA050008768
MQTL_2B_1	2B	ENSRNA050008770
MQTL_2B_1	2B	ENSRNA050024147
MQTL_2B_1	2B	ENSRNA050024217
MQTL_2B_1	2B	TraesCS2B02G489400	Os02g0118875		Os02t0118875-00
MQTL_2B_1	2B	TraesCS2B02G489500	Os04g0622800		Os04t0622800-00
MQTL_2B_1	2B	TraesCS2B02G489500	Os04g0622000		Os04t0622000-00
MQTL_2B_1	2B	TraesCS2B02G489500	Os04g0623100		Os04t0623100-01
MQTL_2B_1	2B	TraesCS2B02G489500	Os04g0622800		Os04t0622800-00
MQTL_2B_1	2B	TraesCS2B02G489500	Os04g0622000		Os04t0622000-00
MQTL_2B_1	2B	TraesCS2B02G489500	Os04g0623100		Os04t0623100-01
MQTL_2B_1	2B	TraesCS2B02G489600	Os03g0405500		Os03t0405500-01
MQTL_2B_1	2B	TraesCS2B02G489600	Os03g0405900		Os03t0405900-01
MQTL_2B_1	2B	TraesCS2B02G489600	Os03g0405500		Os03t0405500-01
MQTL_2B_1	2B	TraesCS2B02G489600	Os03g0405900		Os03t0405900-01
MQTL_2B_1	2B	TraesCS2B02G489600	Os03g0405500		Os03t0405500-01
MQTL_2B_1	2B	TraesCS2B02G489600	Os03g0405900		Os03t0405900-01
MQTL_2B_1	2B	TraesCS2B02G489700
MQTL_2B_1	2B	TraesCS2B02G489800	Os02g0833900	prx32	Os02t0833900-02
MQTL_2B_1	2B	TraesCS2B02G489900	Os02g0833600	OsbZIP24	Os02t0833600-01
MQTL_2B_1	2B	TraesCS2B02G490000
MQTL_2B_1	2B	TraesCS2B02G490100	Os04g0623300	PAO3	Os04t0623300-01
MQTL_2B_1	2B	TraesCS2B02G490200	Os04g0374400		Os04t0374400-00
MQTL_2B_1	2B	TraesCS2B02G490200	Os08g0111800		Os08t0111800-00
MQTL_2B_1	2B	TraesCS2B02G490200	Os04g0374601		Os04t0374601-00
MQTL_2B_1	2B	TraesCS2B02G490300
MQTL_2B_1	2B	TraesCS2B02G490400	Os02g0537000		Os02t0537000-01
MQTL_2B_1	2B	TraesCS2B02G490500	Os04g0623400		Os04t0623400-01
MQTL_2B_1	2B	TraesCS2B02G490600	Os04g0623400		Os04t0623400-01
MQTL_2B_1	2B	TraesCS2B02G490700	Os04g0623500	GLO3	Os04t0623500-02
MQTL_2B_1	2B	TraesCS2B02G490700	Os04g0623500	GLO3	Os04t0623500-02
MQTL_2B_1	2B	TraesCS2B02G490800	Os04g0623700		Os04t0623700-01
MQTL_2B_1	2B	TraesCS2B02G490900	Os04g0623800	Amt	Os04t0623800-01
MQTL_2B_1	2B	TraesCS2B02G491000	Os04g0624500	Ph=Bhc(Po)	Os04t0624500-01
MQTL_2B_1	2B	TraesCS2B02G491100	Os04g0624500	Ph=Bhc(Po)	Os04t0624500-01
MQTL_2B_1	2B	TraesCS2B02G491200
MQTL_2B_1	2B	TraesCS2B02G491300	Os08g0327200	OsPGL4	Os08t0327200-01
MQTL_2B_1	2B	TraesCS2B02G491400	Os04g0624500	Ph=Bhc(Po)	Os04t0624500-01
MQTL_2B_1	2B	TraesCS2B02G491500
MQTL_2B_1	2B	TraesCS2B02G491600
MQTL_2B_1	2B	TraesCS2B02G491700	Os04g0624600	SSIIIB	Os04t0624600-01
MQTL_2B_1	2B	TraesCS2B02G491700	Os04g0624600	SSIIIB	Os04t0624600-01
MQTL_2B_1	2B	TraesCS2B02G491800	Os04g0624701		Os04t0624701-00
MQTL_2B_1	2B	TraesCS2B02G491900	Os08g0327200	OsPGL4	Os08t0327200-01
MQTL_2B_1	2B	TraesCS2B02G492000	Os04g0625000		Os04t0625000-01
MQTL_2B_1	2B	TraesCS2B02G492100	Os02g0123600		Os02t0123600-01
MQTL_2B_1	2B	TraesCS2B02G492200	Os04g0625100		Os04t0625100-02
MQTL_2B_1	2B	TraesCS2B02G492200	Os04g0625100		Os04t0625100-02
MQTL_2B_1	2B	TraesCS2B02G492300
MQTL_2B_1	2B	TraesCS2B02G492400
MQTL_2B_1	2B	TraesCS2B02G492500
MQTL_2B_1	2B	TraesCS2B02G492600
MQTL_2B_1	2B	TraesCS2B02G492700
MQTL_2B_1	2B	TraesCS2B02G492800
MQTL_2B_1	2B	TraesCS2B02G492900	Os10g0420200		Os10t0420200-01
MQTL_2B_1	2B	TraesCS2B02G493000	Os06g0228600	OsAAP12C	Os06t0228600-01
MQTL_2B_1	2B	TraesCS2B02G493100
MQTL_2B_1	2B	TraesCS2B02G493100
MQTL_2B_1	2B	TraesCS2B02G493200	Os05g0104700	PGIP4	Os05t0104700-01
MQTL_2B_1	2B	TraesCS2B02G493200	Os05g0104600	PGIP3	Os05t0104600-01
MQTL_2B_1	2B	TraesCS2B02G493300	Os05g0104700	PGIP4	Os05t0104700-01
MQTL_2B_1	2B	TraesCS2B02G493300	Os05g0104600	PGIP3	Os05t0104600-01
MQTL_2B_1	2B	TraesCS2B02G493400	Os11g0649000		Os11t0649000-00
MQTL_2B_1	2B	TraesCS2B02G493400	Os11g0649000		Os11t0649000-00
MQTL_2B_1	2B	TraesCS2B02G493500
MQTL_2B_1	2B	TraesCS2B02G493600
MQTL_2B_1	2B	TraesCS2B02G493800
MQTL_2B_1	2B	TraesCS2B02G493900	Os09g0560200		Os09t0560200-01
MQTL_2B_1	2B	TraesCS2B02G494000
MQTL_2B_1	2B	TraesCS2B02G494100	Os01g0350000		Os01t0350000-01
MQTL_2B_1	2B	TraesCS2B02G494200	Os09g0560200		Os09t0560200-01
MQTL_2B_1	2B	TraesCS2B02G494300	Os02g0831800		Os02t0831800-01
MQTL_2B_1	2B	TraesCS2B02G494400	Os02g0831700	PLA2-I	Os02t0831700-01
MQTL_2B_1	2B	TraesCS2B02G494600	Os04g0625500		Os04t0625500-00
MQTL_2B_1	2B	TraesCS2B02G494700	Os08g0478100		Os08t0478100-01
MQTL_2B_1	2B	TraesCS2B02G494800	Os08g0478000		Os08t0478000-01
MQTL_2B_1	2B	TraesCS2B02G494900	Os08g0477900	OsbHLH042	Os08t0477900-00
MQTL_2B_1	2B	TraesCS2B02G495100	Os09g0344500	ZRP4	Os09t0344500-01
MQTL_2B_1	2B	TraesCS2B02G495100	Os10g0118000		Os10t0118000-01
MQTL_2B_1	2B	TraesCS2B02G495200
MQTL_2B_1	2B	TraesCS2B02G495300	Os04g0625500		Os04t0625500-00
MQTL_2B_1	2B	TraesCS2B02G495400	Os04g0625600	OsMB6	Os04t0625600-01
MQTL_2B_1	2B	TraesCS2B02G495500	Os06g0654300	OsHK1	Os06t0654300-00
MQTL_2B_1	2B	TraesCS2B02G495600
MQTL_2B_1	2B	TraesCS2B02G495700	Os04g0625800		Os04t0625800-01
MQTL_2B_1	2B	TraesCS2B02G495700	Os04g0625800		Os04t0625800-01
MQTL_2B_1	2B	TraesCS2B02G495800	Os04g0626100		Os04t0626100-01
MQTL_2B_1	2B	TraesCS2B02G495800	Os04g0626000		Os04t0626000-01
MQTL_2B_1	2B	TraesCS2B02G495800	Os04g0626100		Os04t0626100-01
MQTL_2B_1	2B	TraesCS2B02G495800	Os04g0626000		Os04t0626000-01
MQTL_2B_1	2B	TraesCS2B02G495900
MQTL_2B_1	2B	TraesCS2B02G496000
MQTL_2B_1	2B	TraesCS2B02G496100
MQTL_2B_1	2B	TraesCS2B02G496200
MQTL_2B_1	2B	TraesCS2B02G496300
MQTL_2B_1	2B	TraesCS2B02G496400
MQTL_2B_1	2B	TraesCS2B02G496500
MQTL_2B_1	2B	TraesCS2B02G496600	Os04g0626400		Os04t0626400-01
MQTL_2B_1	2B	TraesCS2B02G496700
MQTL_2B_1	2B	TraesCS2B02G496800	Os06g0707350		Os06t0707350-00
MQTL_2B_1	2B	TraesCS2B02G496900	Os04g0626500		Os04t0626500-01
MQTL_2B_1	2B	TraesCS2B02G497000	Os12g0481400		Os12t0481400-00
MQTL_2B_1	2B	TraesCS2B02G497000	Os12g0482100		Os12t0482100-00
MQTL_2B_1	2B	TraesCS2B02G497000	Os12g0481700		Os12t0481700-00
MQTL_2B_1	2B	TraesCS2B02G497200
MQTL_2B_1	2B	TraesCS2B02G497300	Os04g0626500		Os04t0626500-01
MQTL_2B_1	2B	TraesCS2B02G497400	Os04g0626900		Os04t0626900-01
MQTL_2B_1	2B	TraesCS2B02G497500	Os04g0627000	Roc2(t)	Os04t0627000-02
MQTL_2B_1	2B	TraesCS2B02G497600	Os04g0627200	OsABCI1	Os04t0627200-00
MQTL_2B_1	2B	TraesCS2B02G497700	Os04g0627300		Os04t0627300-00
MQTL_2B_1	2B	TraesCS2B02G497800
MQTL_2B_1	2B	TraesCS2B02G497900
MQTL_2B_1	2B	TraesCS2B02G498000
MQTL_2B_1	2B	TraesCS2B02G498000
MQTL_2B_1	2B	TraesCS2B02G498100	Os04g0627900	UNP1	Os04t0627900-01
MQTL_2B_1	2B	TraesCS2B02G498200	Os04g0627300		Os04t0627300-00
MQTL_2B_1	2B	TraesCS2B02G498300	Os04g0556400		Os04t0556400-01
MQTL_2B_1	2B	TraesCS2B02G498400	Os01g0606050		Os01t0606050-00
MQTL_2B_1	2B	TraesCS2B02G498500	Os04g0628000	OsISC40	Os04t0628000-01
MQTL_2B_1	2B	TraesCS2B02G498600
MQTL_2B_1	2B	TraesCS2B02G498700	Os03g0688000		Os03t0688000-00
MQTL_2B_1	2B	TraesCS2B02G498700	Os03g0687700	OsEnS-52	Os03t0687700-01
MQTL_2B_1	2B	TraesCS2B02G498700	Os03g0688600		Os03t0688600-00
MQTL_2B_1	2B	TraesCS2B02G498800	Os03g0688000		Os03t0688000-00
MQTL_2B_1	2B	TraesCS2B02G498800	Os03g0687700	OsEnS-52	Os03t0687700-01
MQTL_2B_1	2B	TraesCS2B02G498800	Os03g0688600		Os03t0688600-00
MQTL_2B_1	2B	TraesCS2B02G498900
MQTL_2B_1	2B	TraesCS2B02G499100
MQTL_2B_1	2B	TraesCS2B02G499200
MQTL_2B_1	2B	TraesCS2B02G499300
MQTL_2B_1	2B	TraesCS2B02G499400
MQTL_2B_1	2B	TraesCS2B02G499500
MQTL_2B_1	2B	TraesCS2B02G499600	Os02g0325100	OsRpt3	Os02t0325100-01
MQTL_2B_1	2B	TraesCS2B02G499700
MQTL_2B_1	2B	TraesCS2B02G499800	Os04g0628200	prx56	Os04t0628200-01
MQTL_2B_1	2B	TraesCS2B02G499900
MQTL_2B_1	2B	TraesCS2B02G499900
MQTL_2B_1	2B	TraesCS2B02G500000	Os04g0628300		Os04t0628300-00
MQTL_2B_1	2B	TraesCS2B02G500100	Os03g0300400	JIOsPR10	Os03t0300400-01
MQTL_2B_1	2B	TraesCS2B02G500200	Os03g0300400	JIOsPR10	Os03t0300400-01
MQTL_2B_1	2B	TraesCS2B02G500300	Os03g0300400	JIOsPR10	Os03t0300400-01
MQTL_2B_1	2B	TraesCS2B02G500500	Os03g0859100	OsGELP55	Os03t0859100-01
MQTL_2B_1	2B	TraesCS2B02G500600	Os01g0819800		Os01t0819800-01
MQTL_2B_1	2B	TraesCS2B02G500700	Os11g0115100	OsLTP1.9	Os11t0115100-01
MQTL_2B_1	2B	TraesCS2B02G500700	Os12g0114800	OsLTP1.16	Os12t0114800-01
MQTL_2B_1	2B	TraesCS2B02G500800	Os11g0115100	OsLTP1.9	Os11t0115100-01
MQTL_2B_1	2B	TraesCS2B02G500800	Os12g0114800	OsLTP1.16	Os12t0114800-01
MQTL_2B_1	2B	TraesCS2B02G500900	Os11g0115100	OsLTP1.9	Os11t0115100-01
MQTL_2B_1	2B	TraesCS2B02G500900	Os12g0114800	OsLTP1.16	Os12t0114800-01
MQTL_2B_1	2B	TraesCS2B02G501000	Os11g0115100	OsLTP1.9	Os11t0115100-01
MQTL_2B_1	2B	TraesCS2B02G501000	Os12g0114800	OsLTP1.16	Os12t0114800-01
MQTL_2B_1	2B	TraesCS2B02G501200	Os07g0188800	OsALDH6B2	Os07t0188800-01
MQTL_2B_1	2B	TraesCS2B02G501300
MQTL_2B_1	2B	TraesCS2B02G501300
MQTL_2B_1	2B	TraesCS2B02G501396	Os04g0350000		Os04t0350000-02
MQTL_2B_1	2B	TraesCS2B02G501396	Os04g0351333		Os04t0351333-00
MQTL_2B_1	2B	TraesCS2B02G501400
MQTL_2B_1	2B	TraesCS2B02G501400
MQTL_2B_1	2B	TraesCS2B02G501500	Os04g0628600		Os04t0628600-01
MQTL_2B_1	2B	TraesCS2B02G501500	Os04g0628600		Os04t0628600-01
MQTL_2B_1	2B	TraesCS2B02G501600
MQTL_2B_1	2B	TraesCS2B02G501700
MQTL_2B_1	2B	TraesCS2B02G501800
MQTL_2B_1	2B	TraesCS2B02G501900
MQTL_2B_1	2B	TraesCS2B02G502000
MQTL_2B_1	2B	TraesCS2B02G502100
MQTL_2B_1	2B	TraesCS2B02G502200
MQTL_2B_1	2B	TraesCS2B02G502300
MQTL_2B_1	2B	TraesCS2B02G502400
MQTL_2B_1	2B	TraesCS2B02G502500
MQTL_2B_1	2B	TraesCS2B02G502600
MQTL_2B_1	2B	TraesCS2B02G502700
MQTL_2B_1	2B	TraesCS2B02G502800
MQTL_2B_1	2B	TraesCS2B02G502900
MQTL_2B_1	2B	TraesCS2B02G503000
MQTL_2B_1	2B	TraesCS2B02G503000
MQTL_2B_1	2B	TraesCS2B02G503100	Os02g0243300		Os02t0243300-01
MQTL_2B_1	2B	TraesCS2B02G503100	Os02g0242900		Os02t0242900-00
MQTL_2B_1	2B	TraesCS2B02G503100	Os02g0242550		Os02t0242550-00
MQTL_2B_1	2B	TraesCS2B02G503200	Os02g0621100	OsSET10	Os02t0621100-01
MQTL_2B_1	2B	TraesCS2B02G503300	Os02g0243300		Os02t0243300-01
MQTL_2B_1	2B	TraesCS2B02G503300	Os02g0242900		Os02t0242900-00
MQTL_2B_1	2B	TraesCS2B02G503300	Os02g0242550		Os02t0242550-00
MQTL_2B_1	2B	TraesCS2B02G503400
MQTL_2B_1	2B	TraesCS2B02G503500	Os04g0628900	CycU1	Os04t0628900-00
MQTL_2B_1	2B	TraesCS2B02G503600	Os04g0629000		Os04t0629000-02
MQTL_2B_1	2B	TraesCS2B02G503700
MQTL_2B_1	2B	TraesCS2B02G503800
MQTL_2B_1	2B	TraesCS2B02G503900
MQTL_2B_1	2B	TraesCS2B02G504000	Os04g0629100	OsSET21	Os04t0629100-01
MQTL_2B_1	2B	TraesCS2B02G504100
MQTL_2B_1	2B	TraesCS2B02G504200
MQTL_2B_1	2B	TraesCS2B02G504300
MQTL_2B_1	2B	TraesCS2B02G504400
MQTL_2B_1	2B	TraesCS2B02G504500	Os01g0885500		Os01t0885500-01
MQTL_2B_1	2B	TraesCS2B02G504500	Os10g0487600		Os10t0487600-01
MQTL_2B_1	2B	TraesCS2B02G504500	Os10g0487500		Os10t0487500-01
MQTL_2B_1	2B	TraesCS2B02G504600	Os04g0629300	SnRK2	Os04t0629300-02
MQTL_2B_1	2B	TraesCS2B02G504600	Os04g0629300	SnRK2	Os04t0629300-02
MQTL_2B_1	2B	TraesCS2B02G504700	Os01g0799900	OsMC6	Os01t0799900-01
MQTL_2B_1	2B	TraesCS2B02G504800	Os04g0629400		Os04t0629400-01
MQTL_2B_1	2B	TraesCS2B02G504900
MQTL_2B_1	2B	TraesCS2B02G505000	Os10g0378300	OsCutA1	Os10t0378300-01
MQTL_2B_1	2B	TraesCS2B02G505100	Os04g0629500	OsTrx15	Os04t0629500-01
MQTL_2B_1	2B	TraesCS2B02G505200	Os03g0379700		Os03t0379700-00
MQTL_2B_1	2B	TraesCS2B02G505200	Os07g0501600		Os07t0501600-00
MQTL_2B_1	2B	TraesCS2B02G505300
MQTL_2B_1	2B	TraesCS2B02G505400	Os04g0629700		Os04t0629700-02
MQTL_2B_1	2B	TraesCS2B02G505400	Os04g0629700		Os04t0629700-02
MQTL_2B_1	2B	TraesCS2B02G505400	Os04g0629700		Os04t0629700-02
MQTL_2B_1	2B	TraesCS2B02G505500
MQTL_2B_1	2B	TraesCS2B02G505600	Os05g0353400	OsImpbeta1	Os05t0353400-01
MQTL_2B_1	2B	TraesCS2B02G505700
MQTL_2B_1	2B	TraesCS2B02G505700
MQTL_2B_1	2B	TraesCS2B02G505800
MQTL_2B_1	2B	TraesCS2B02G505900
MQTL_2B_1	2B	TraesCS2B02G506000
MQTL_2B_1	2B	TraesCS2B02G506100
MQTL_2B_1	2B	TraesCS2B02G506200
MQTL_2B_1	2B	TraesCS2B02G506300
MQTL_2B_1	2B	TraesCS2B02G506400
MQTL_2B_1	2B	TraesCS2B02G506500	Os05g0353400	OsImpbeta1	Os05t0353400-01
MQTL_2B_1	2B	TraesCS2B02G506600	Os02g0329800	XAX1	Os02t0329800-01
MQTL_2B_1	2B	TraesCS2B02G506700	Os04g0630000		Os04t0630000-01
MQTL_2B_1	2B	TraesCS2B02G506700	Os04g0630000		Os04t0630000-01
MQTL_2B_1	2B	TraesCS2B02G506800
MQTL_2B_1	2B	TraesCS2B02G506900
MQTL_2B_1	2B	TraesCS2B02G507000
MQTL_2B_1	2B	TraesCS2B02G507100	Os08g0424700		Os08t0424700-00
MQTL_2B_1	2B	TraesCS2B02G507200	Os10g0161800		Os10t0161800-00
MQTL_2B_1	2B	TraesCS2B02G507300	Os04g0630800		Os04t0630800-01
MQTL_2B_1	2B	TraesCS2B02G507300	Os04g0631000		Os04t0631000-00
MQTL_2B_1	2B	TraesCS2B02G507300	Os04g0630900		Os04t0630900-01
MQTL_2B_1	2B	TraesCS2B02G507300	Os04g0630600	OsSTA134	Os04t0630600-00
MQTL_2B_1	2B	TraesCS2B02G507300	Os04g0630100		Os04t0630100-01
MQTL_2B_1	2B	TraesCS2B02G507300	Os04g0630300		Os04t0630300-01
MQTL_2B_1	2B	TraesCS2B02G507300	Os04g0630400		Os04t0630400-01
MQTL_2B_1	2B	TraesCS2B02G507500	Os04g0630800		Os04t0630800-01
MQTL_2B_1	2B	TraesCS2B02G507500	Os04g0631000		Os04t0631000-00
MQTL_2B_1	2B	TraesCS2B02G507500	Os04g0630900		Os04t0630900-01
MQTL_2B_1	2B	TraesCS2B02G507500	Os04g0630600	OsSTA134	Os04t0630600-00
MQTL_2B_1	2B	TraesCS2B02G507500	Os04g0630100		Os04t0630100-01
MQTL_2B_1	2B	TraesCS2B02G507500	Os04g0630300		Os04t0630300-01
MQTL_2B_1	2B	TraesCS2B02G507500	Os04g0630400		Os04t0630400-01
MQTL_2B_1	2B	TraesCS2B02G507600	Os04g0630800		Os04t0630800-01
MQTL_2B_1	2B	TraesCS2B02G507600	Os04g0631000		Os04t0631000-00
MQTL_2B_1	2B	TraesCS2B02G507600	Os04g0630900		Os04t0630900-01
MQTL_2B_1	2B	TraesCS2B02G507600	Os04g0630600	OsSTA134	Os04t0630600-00
MQTL_2B_1	2B	TraesCS2B02G507600	Os04g0630100		Os04t0630100-01
MQTL_2B_1	2B	TraesCS2B02G507600	Os04g0630300		Os04t0630300-01
MQTL_2B_1	2B	TraesCS2B02G507600	Os04g0630400		Os04t0630400-01
MQTL_2B_1	2B	TraesCS2B02G507700	Os04g0630800		Os04t0630800-01
MQTL_2B_1	2B	TraesCS2B02G507700	Os04g0631000		Os04t0631000-00
MQTL_2B_1	2B	TraesCS2B02G507700	Os04g0630900		Os04t0630900-01
MQTL_2B_1	2B	TraesCS2B02G507700	Os04g0630600	OsSTA134	Os04t0630600-00
MQTL_2B_1	2B	TraesCS2B02G507700	Os04g0630100		Os04t0630100-01
MQTL_2B_1	2B	TraesCS2B02G507700	Os04g0630300		Os04t0630300-01
MQTL_2B_1	2B	TraesCS2B02G507700	Os04g0630400		Os04t0630400-01
MQTL_2B_1	2B	TraesCS2B02G507700	Os04g0630800		Os04t0630800-01
MQTL_2B_1	2B	TraesCS2B02G507700	Os04g0631000		Os04t0631000-00
MQTL_2B_1	2B	TraesCS2B02G507700	Os04g0630900		Os04t0630900-01
MQTL_2B_1	2B	TraesCS2B02G507700	Os04g0630600	OsSTA134	Os04t0630600-00
MQTL_2B_1	2B	TraesCS2B02G507700	Os04g0630100		Os04t0630100-01
MQTL_2B_1	2B	TraesCS2B02G507700	Os04g0630300		Os04t0630300-01
MQTL_2B_1	2B	TraesCS2B02G507700	Os04g0630400		Os04t0630400-01
MQTL_2B_1	2B	TraesCS2B02G507800	Os04g0630800		Os04t0630800-01
MQTL_2B_1	2B	TraesCS2B02G507800	Os04g0631000		Os04t0631000-00
MQTL_2B_1	2B	TraesCS2B02G507800	Os04g0630900		Os04t0630900-01
MQTL_2B_1	2B	TraesCS2B02G507800	Os04g0630600	OsSTA134	Os04t0630600-00
MQTL_2B_1	2B	TraesCS2B02G507800	Os04g0630100		Os04t0630100-01
MQTL_2B_1	2B	TraesCS2B02G507800	Os04g0630300		Os04t0630300-01
MQTL_2B_1	2B	TraesCS2B02G507800	Os04g0630400		Os04t0630400-01
MQTL_2B_1	2B	TraesCS2B02G507800	Os04g0630800		Os04t0630800-01
MQTL_2B_1	2B	TraesCS2B02G507800	Os04g0631000		Os04t0631000-00
MQTL_2B_1	2B	TraesCS2B02G507800	Os04g0630900		Os04t0630900-01
MQTL_2B_1	2B	TraesCS2B02G507800	Os04g0630600	OsSTA134	Os04t0630600-00
MQTL_2B_1	2B	TraesCS2B02G507800	Os04g0630100		Os04t0630100-01
MQTL_2B_1	2B	TraesCS2B02G507800	Os04g0630300		Os04t0630300-01
MQTL_2B_1	2B	TraesCS2B02G507800	Os04g0630400		Os04t0630400-01
MQTL_2B_1	2B	TraesCS2B02G508000	Os04g0630800		Os04t0630800-01
MQTL_2B_1	2B	TraesCS2B02G508000	Os04g0631000		Os04t0631000-00
MQTL_2B_1	2B	TraesCS2B02G508000	Os04g0630900		Os04t0630900-01
MQTL_2B_1	2B	TraesCS2B02G508000	Os04g0630600	OsSTA134	Os04t0630600-00
MQTL_2B_1	2B	TraesCS2B02G508000	Os04g0630100		Os04t0630100-01
MQTL_2B_1	2B	TraesCS2B02G508000	Os04g0630300		Os04t0630300-01
MQTL_2B_1	2B	TraesCS2B02G508000	Os04g0630400		Os04t0630400-01
MQTL_2B_1	2B	TraesCS2B02G508100	Os04g0630800		Os04t0630800-01
MQTL_2B_1	2B	TraesCS2B02G508100	Os04g0631000		Os04t0631000-00
MQTL_2B_1	2B	TraesCS2B02G508100	Os04g0630900		Os04t0630900-01
MQTL_2B_1	2B	TraesCS2B02G508100	Os04g0630600	OsSTA134	Os04t0630600-00
MQTL_2B_1	2B	TraesCS2B02G508100	Os04g0630100		Os04t0630100-01
MQTL_2B_1	2B	TraesCS2B02G508100	Os04g0630300		Os04t0630300-01
MQTL_2B_1	2B	TraesCS2B02G508100	Os04g0630400		Os04t0630400-01
MQTL_2B_1	2B	TraesCS2B02G508200	Os09g0249400		Os09t0249400-01
MQTL_2B_1	2B	TraesCS2B02G508300	Os04g0630800		Os04t0630800-01
MQTL_2B_1	2B	TraesCS2B02G508300	Os04g0631000		Os04t0631000-00
MQTL_2B_1	2B	TraesCS2B02G508300	Os04g0630900		Os04t0630900-01
MQTL_2B_1	2B	TraesCS2B02G508300	Os04g0630600	OsSTA134	Os04t0630600-00
MQTL_2B_1	2B	TraesCS2B02G508300	Os04g0630100		Os04t0630100-01
MQTL_2B_1	2B	TraesCS2B02G508300	Os04g0630300		Os04t0630300-01
MQTL_2B_1	2B	TraesCS2B02G508300	Os04g0630400		Os04t0630400-01
MQTL_2B_1	2B	TraesCS2B02G508400	Os04g0630800		Os04t0630800-01
MQTL_2B_1	2B	TraesCS2B02G508400	Os04g0631000		Os04t0631000-00
MQTL_2B_1	2B	TraesCS2B02G508400	Os04g0630900		Os04t0630900-01
MQTL_2B_1	2B	TraesCS2B02G508400	Os04g0630600	OsSTA134	Os04t0630600-00
MQTL_2B_1	2B	TraesCS2B02G508400	Os04g0630100		Os04t0630100-01
MQTL_2B_1	2B	TraesCS2B02G508400	Os04g0630300		Os04t0630300-01
MQTL_2B_1	2B	TraesCS2B02G508400	Os04g0630400		Os04t0630400-01
MQTL_2B_1	2B	TraesCS2B02G508500	Os04g0630800		Os04t0630800-01
MQTL_2B_1	2B	TraesCS2B02G508500	Os04g0631000		Os04t0631000-00
MQTL_2B_1	2B	TraesCS2B02G508500	Os04g0630900		Os04t0630900-01
MQTL_2B_1	2B	TraesCS2B02G508500	Os04g0630600	OsSTA134	Os04t0630600-00
MQTL_2B_1	2B	TraesCS2B02G508500	Os04g0630100		Os04t0630100-01
MQTL_2B_1	2B	TraesCS2B02G508500	Os04g0630300		Os04t0630300-01
MQTL_2B_1	2B	TraesCS2B02G508500	Os04g0630400		Os04t0630400-01
MQTL_2B_1	2B	TraesCS2B02G508600	Os06g0293000		Os06t0293000-00
MQTL_2B_1	2B	TraesCS2B02G508600	Os06g0293100		Os06t0293100-00
MQTL_2B_1	2B	TraesCS2B02G508700	Os04g0630800		Os04t0630800-01
MQTL_2B_1	2B	TraesCS2B02G508700	Os04g0631000		Os04t0631000-00
MQTL_2B_1	2B	TraesCS2B02G508700	Os04g0630900		Os04t0630900-01
MQTL_2B_1	2B	TraesCS2B02G508700	Os04g0630600	OsSTA134	Os04t0630600-00
MQTL_2B_1	2B	TraesCS2B02G508700	Os04g0630100		Os04t0630100-01
MQTL_2B_1	2B	TraesCS2B02G508700	Os04g0630300		Os04t0630300-01
MQTL_2B_1	2B	TraesCS2B02G508700	Os04g0630400		Os04t0630400-01
MQTL_2B_1	2B	TraesCS2B02G508800
MQTL_2B_1	2B	TraesCS2B02G508900	Os04g0127800	OsMED15_1	Os04t0127800-01
MQTL_2B_1	2B	TraesCS2B02G508900	Os04g0127800	OsMED15_1	Os04t0127800-01
MQTL_2B_1	2B	TraesCS2B02G508900	Os04g0127800	OsMED15_1	Os04t0127800-01
MQTL_2B_1	2B	TraesCS2B02G509000
MQTL_2B_1	2B	TraesCS2B02G509100	Os11g0145200	OsUGT75E1	Os11t0145200-01
MQTL_2B_1	2B	TraesCS2B02G509200	Os07g0250900		Os07t0250900-01
MQTL_2B_1	2B	TraesCS2B02G509300	Os02g0556400		Os02t0556400-01
MQTL_2B_1	2B	TraesCS2B02G509400	Os07g0250900		Os07t0250900-01
MQTL_2B_1	2B	TraesCS2B02G509500	Os11g0145200	OsUGT75E1	Os11t0145200-01
MQTL_2B_1	2B	TraesCS2B02G509600
MQTL_2B_1	2B	TraesCS2B02G509700	Os04g0631100		Os04t0631100-01
MQTL_2B_1	2B	TraesCS2B02G509800
MQTL_2B_1	2B	TraesCS2B02G510000	Os04g0631100		Os04t0631100-01
MQTL_2B_1	2B	TraesCS2B02G510100	Os04g0631100		Os04t0631100-01
MQTL_2B_1	2B	TraesCS2B02G510200	Os04g0631200	OsXTH3	Os04t0631200-01
MQTL_2B_1	2B	TraesCS2B02G510200	Os04g0631200	OsXTH3	Os04t0631200-01
MQTL_2B_1	2B	TraesCS2B02G510300	Os04g0390500	OsYSL6	Os04t0390500-02
MQTL_2B_1	2B	TraesCS2B02G510400
MQTL_2B_1	2B	TraesCS2B02G510500	Os03g0341600		Os03t0341600-01
MQTL_2B_1	2B	TraesCS2B02G510500	Os03g0342100		Os03t0342100-01
MQTL_2B_1	2B	TraesCS2B02G510600
MQTL_2B_1	2B	TraesCS2B02G510600
MQTL_2B_1	2B	TraesCS2B02G510600
MQTL_2B_1	2B	TraesCS2B02G510600
MQTL_2B_1	2B	TraesCS2B02G510600
MQTL_2B_1	2B	TraesCS2B02G510700	Os03g0341600		Os03t0341600-01
MQTL_2B_1	2B	TraesCS2B02G510700	Os03g0342100		Os03t0342100-01
MQTL_2B_1	2B	TraesCS2B02G510800	Os04g0631600	OsbHLH068	Os04t0631600-01
MQTL_2B_1	2B	TraesCS2B02G510900	Os04g0631800	OsRLCK162	Os04t0631800-00
MQTL_2B_1	2B	TraesCS2B02G510900	Os04g0631800	OsRLCK162	Os04t0631800-00
MQTL_2B_1	2B	TraesCS2B02G510900	Os04g0631800	OsRLCK162	Os04t0631800-00
MQTL_2B_1	2B	TraesCS2B02G510900	Os04g0631800	OsRLCK162	Os04t0631800-00
MQTL_2B_1	2B	TraesCS2B02G510900	Os04g0631800	OsRLCK162	Os04t0631800-00
MQTL_2B_1	2B	TraesCS2B02G511000
MQTL_2B_1	2B	TraesCS2B02G511100
MQTL_2B_1	2B	TraesCS2B02G511200	Os04g0631800	OsRLCK162	Os04t0631800-00
MQTL_2B_1	2B	TraesCS2B02G511300	Os04g0631800	OsRLCK162	Os04t0631800-00
MQTL_2B_1	2B	TraesCS2B02G511400	Os12g0232300	FT-L	Os12t0232300-00
MQTL_2B_1	2B	TraesCS2B02G511500
MQTL_2B_1	2B	TraesCS2B02G511600	Os04g0632500		Os04t0632500-00
MQTL_2B_1	2B	TraesCS2B02G511700	Os04g0632500		Os04t0632500-00
MQTL_2B_1	2B	TraesCS2B02G511900	Os01g0361500		Os01t0361500-01
MQTL_2B_2	2B	TraesCS2B02G569600	Os04g0667600		Os04t0667600-01
MQTL_2B_2	2B	TraesCS2B02G569700
MQTL_2B_2	2B	TraesCS2B02G569800	Os04g0667600		Os04t0667600-01
MQTL_2B_2	2B	TraesCS2B02G569900	Os11g0576400	Os_F0247	Os11t0576400-00
MQTL_2B_2	2B	TraesCS2B02G570000	Os04g0667700	OsFbox236	Os04t0667700-01
MQTL_2B_2	2B	TraesCS2B02G570100	Os04g0667800	Dhr6	Os04t0667800-01
MQTL_2B_2	2B	TraesCS2B02G570200	Os11g0269100		Os11t0269100-00
MQTL_2B_2	2B	TraesCS2B02G570300	Os04g0667900		Os04t0667900-01
MQTL_2B_2	2B	TraesCS2B02G570400	Os08g0133000		Os08t0133000-01
MQTL_2B_2	2B	TraesCS2B02G570400	Os02g0320000		Os02t0320000-00
MQTL_2B_2	2B	TraesCS2B02G570400	Os08g0133700		Os08t0133700-00
MQTL_2B_2	2B	TraesCS2B02G570400	Os08g0133000		Os08t0133000-01
MQTL_2B_2	2B	TraesCS2B02G570400	Os02g0320000		Os02t0320000-00
MQTL_2B_2	2B	TraesCS2B02G570400	Os08g0133700		Os08t0133700-00
MQTL_2B_2	2B	TraesCS2B02G570400	Os08g0133000		Os08t0133000-01
MQTL_2B_2	2B	TraesCS2B02G570400	Os02g0320000		Os02t0320000-00
MQTL_2B_2	2B	TraesCS2B02G570400	Os08g0133700		Os08t0133700-00
MQTL_2B_2	2B	TraesCS2B02G570500	Os04g0668700		Os04t0668700-01
MQTL_2B_2	2B	TraesCS2B02G570600	Os04g0668800		Os04t0668800-01
MQTL_2B_2	2B	TraesCS2B02G570700
MQTL_2B_2	2B	TraesCS2B02G570800	Os04g0517600		Os04t0517600-00
MQTL_2B_2	2B	TraesCS2B02G570800	Os01g0177400	D18	Os01t0177400-01
MQTL_2B_2	2B	TraesCS2B02G570800	Os04g0517600		Os04t0517600-00
MQTL_2B_2	2B	TraesCS2B02G570800	Os01g0177400	D18	Os01t0177400-01
MQTL_2B_2	2B	TraesCS2B02G570900	Os04g0517600		Os04t0517600-00
MQTL_2B_2	2B	TraesCS2B02G570900	Os01g0177400	D18	Os01t0177400-01
MQTL_2B_2	2B	TraesCS2B02G571000
MQTL_2B_2	2B	TraesCS2B02G571100	Os05g0369500	OsEXO70FX3	Os05t0369500-01
MQTL_2B_2	2B	TraesCS2B02G571200	Os05g0369500	OsEXO70FX3	Os05t0369500-01
MQTL_2B_2	2B	TraesCS2B02G571300	Os05g0369500	OsEXO70FX3	Os05t0369500-01
MQTL_2B_2	2B	TraesCS2B02G571400
MQTL_2B_2	2B	TraesCS2B02G571500	Os05g0369500	OsEXO70FX3	Os05t0369500-01
MQTL_2B_2	2B	TraesCS2B02G571600	Os05g0369500	OsEXO70FX3	Os05t0369500-01
MQTL_2B_2	2B	TraesCS2B02G571700	Os04g0668900	IM1	Os04t0668900-01
MQTL_2B_2	2B	TraesCS2B02G571700	Os03g0847500		Os03t0847500-01
MQTL_2B_2	2B	TraesCS2B02G571700	Os04g0668900	IM1	Os04t0668900-01
MQTL_2B_2	2B	TraesCS2B02G571700	Os03g0847500		Os03t0847500-01
MQTL_2B_2	2B	TraesCS2B02G571800	Os04g0669100		Os04t0669100-01
MQTL_2B_2	2B	TraesCS2B02G571900
MQTL_2B_2	2B	TraesCS2B02G572000
MQTL_2B_2	2B	TraesCS2B02G572100
MQTL_2B_2	2B	TraesCS2B02G572200
MQTL_2B_2	2B	TraesCS2B02G572300

## Sheet: 3B
MQTL	Chr No	Wheat Gene Stable ID	Rice gene stable ID	Rice gene name	Rice group protein or transxcript ID
MQTL_3B_1	3B	ENSRNA050010822
MQTL_3B_1	3B	ENSRNA050010824
MQTL_3B_1	3B	ENSRNA050010826
MQTL_3B_1	3B	ENSRNA050010828
MQTL_3B_1	3B	ENSRNA050010830
MQTL_3B_1	3B	ENSRNA050010832
MQTL_3B_1	3B	ENSRNA050010834
MQTL_3B_1	3B	ENSRNA050010836
MQTL_3B_1	3B	ENSRNA050010838
MQTL_3B_1	3B	ENSRNA050011074
MQTL_3B_1	3B	ENSRNA050011076
MQTL_3B_1	3B	ENSRNA050011078
MQTL_3B_1	3B	ENSRNA050011079
MQTL_3B_1	3B	ENSRNA050021516
MQTL_3B_1	3B	ENSRNA050021517
MQTL_3B_1	3B	ENSRNA050021518
MQTL_3B_1	3B	ENSRNA050021519
MQTL_3B_1	3B	ENSRNA050021520
MQTL_3B_1	3B	ENSRNA050022688
MQTL_3B_1	3B	ENSRNA050022689
MQTL_3B_1	3B	ENSRNA050022690
MQTL_3B_1	3B	ENSRNA050022691
MQTL_3B_1	3B	TraesCS3B02G034700	Os11g0599200		Os11t0599200-01
MQTL_3B_1	3B	TraesCS3B02G034800	Os11g0599200		Os11t0599200-01
MQTL_3B_1	3B	TraesCS3B02G034900	Os11g0599200		Os11t0599200-01
MQTL_3B_1	3B	TraesCS3B02G035000	Os11g0599200		Os11t0599200-01
MQTL_3B_1	3B	TraesCS3B02G035100	Os11g0429100		Os11t0429100-00
MQTL_3B_1	3B	TraesCS3B02G035200	Os01g0126200	OsLPR2	Os01t0126200-01
MQTL_3B_1	3B	TraesCS3B02G035300	Os03g0669900	OsFbox165	Os03t0669900-00
MQTL_3B_1	3B	TraesCS3B02G035400
MQTL_3B_1	3B	TraesCS3B02G035500	Os03g0669900	OsFbox165	Os03t0669900-00
MQTL_3B_1	3B	TraesCS3B02G035600	Os01g0127300	OsABCI4	Os01t0127300-01
MQTL_3B_1	3B	TraesCS3B02G035700
MQTL_3B_1	3B	TraesCS3B02G035800
MQTL_3B_1	3B	TraesCS3B02G035900	Os01g0127400		Os01t0127400-00
MQTL_3B_1	3B	TraesCS3B02G035900	Os01g0127400		Os01t0127400-00
MQTL_3B_1	3B	TraesCS3B02G035900	Os01g0127400		Os01t0127400-00
MQTL_3B_1	3B	TraesCS3B02G036000	Os01g0127450		Os01t0127450-00
MQTL_3B_1	3B	TraesCS3B02G036100	Os08g0477100	OspPLAIIepsilon	Os08t0477100-01
MQTL_3B_1	3B	TraesCS3B02G036100	Os08g0476900	OspPLAIIdelta	Os08t0476900-01
MQTL_3B_1	3B	TraesCS3B02G036100	Os08g0376500	OspPLAIIgamma	Os08t0376500-00
MQTL_3B_1	3B	TraesCS3B02G036100	Os08g0376550		Os08t0376550-00
MQTL_3B_1	3B	TraesCS3B02G036200
MQTL_3B_1	3B	TraesCS3B02G036300	Os03g0669900	OsFbox165	Os03t0669900-00
MQTL_3B_1	3B	TraesCS3B02G036400
MQTL_3B_1	3B	TraesCS3B02G036500	Os08g0477100	OspPLAIIepsilon	Os08t0477100-01
MQTL_3B_1	3B	TraesCS3B02G036500	Os08g0476900	OspPLAIIdelta	Os08t0476900-01
MQTL_3B_1	3B	TraesCS3B02G036500	Os08g0376500	OspPLAIIgamma	Os08t0376500-00
MQTL_3B_1	3B	TraesCS3B02G036500	Os08g0376550		Os08t0376550-00
MQTL_3B_1	3B	TraesCS3B02G036600	Os01g0127500		Os01t0127500-01
MQTL_3B_1	3B	TraesCS3B02G036700
MQTL_3B_1	3B	TraesCS3B02G036800	Os08g0477100	OspPLAIIepsilon	Os08t0477100-01
MQTL_3B_1	3B	TraesCS3B02G036800	Os08g0476900	OspPLAIIdelta	Os08t0476900-01
MQTL_3B_1	3B	TraesCS3B02G036800	Os08g0376500	OspPLAIIgamma	Os08t0376500-00
MQTL_3B_1	3B	TraesCS3B02G036800	Os08g0376550		Os08t0376550-00
MQTL_3B_1	3B	TraesCS3B02G036900
MQTL_3B_1	3B	TraesCS3B02G037000
MQTL_3B_1	3B	TraesCS3B02G037000
MQTL_3B_1	3B	TraesCS3B02G037100
MQTL_3B_1	3B	TraesCS3B02G037200
MQTL_3B_1	3B	TraesCS3B02G037300
MQTL_3B_1	3B	TraesCS3B02G037400
MQTL_3B_1	3B	TraesCS3B02G037400
MQTL_3B_1	3B	TraesCS3B02G037500
MQTL_3B_1	3B	TraesCS3B02G037600
MQTL_3B_1	3B	TraesCS3B02G037700
MQTL_3B_1	3B	TraesCS3B02G037800
MQTL_3B_1	3B	TraesCS3B02G037900
MQTL_3B_1	3B	TraesCS3B02G038000
MQTL_3B_1	3B	TraesCS3B02G038100
MQTL_3B_1	3B	TraesCS3B02G038200
MQTL_3B_1	3B	TraesCS3B02G038300
MQTL_3B_1	3B	TraesCS3B02G038300
MQTL_3B_1	3B	TraesCS3B02G038400
MQTL_3B_1	3B	TraesCS3B02G038500
MQTL_3B_1	3B	TraesCS3B02G038600
MQTL_3B_1	3B	TraesCS3B02G038700
MQTL_3B_1	3B	TraesCS3B02G038800	Os02g0123500	OsM6PR1	Os02t0123500-01
MQTL_3B_1	3B	TraesCS3B02G038900
MQTL_3B_1	3B	TraesCS3B02G039000	Os01g0127900		Os01t0127900-01
MQTL_3B_1	3B	TraesCS3B02G039000	Os01g0127900		Os01t0127900-01
MQTL_3B_1	3B	TraesCS3B02G039100	Os01g0128000		Os01t0128000-01
MQTL_3B_1	3B	TraesCS3B02G039200	Os11g0704100		Os11t0704100-00
MQTL_3B_1	3B	TraesCS3B02G039200	Os05g0250700		Os05t0250700-00
MQTL_3B_1	3B	TraesCS3B02G039300	Os10g0195000	OsSTA240	Os10t0195000-01
MQTL_3B_1	3B	TraesCS3B02G039400	Os01g0522950		Os01t0522950-00
MQTL_3B_1	3B	TraesCS3B02G039500	Os01g0128100		Os01t0128100-01
MQTL_3B_1	3B	TraesCS3B02G039600	Os01g0128200		Os01t0128200-01
MQTL_3B_1	3B	TraesCS3B02G039700	Os01g0128200		Os01t0128200-01
MQTL_3B_1	3B	TraesCS3B02G039800	Os01g0128300		Os01t0128300-00
MQTL_3B_1	3B	TraesCS3B02G039900	Os01g0128400		Os01t0128400-01
MQTL_3B_1	3B	TraesCS3B02G040000	Os01g0128800	OsNTMC2T3	Os01t0128800-01
MQTL_3B_1	3B	TraesCS3B02G040100	Os10g0163040		Os10t0163040-01
MQTL_3B_1	3B	TraesCS3B02G040200	Os01g0129200	SL1	Os01t0129200-01
MQTL_3B_1	3B	TraesCS3B02G040300	Os01g0129500		Os01t0129500-02
MQTL_3B_1	3B	TraesCS3B02G040400	Os12g0517200		Os12t0517200-01
MQTL_3B_1	3B	TraesCS3B02G040400	Os12g0517200		Os12t0517200-01
MQTL_3B_1	3B	TraesCS3B02G040500
MQTL_3B_1	3B	TraesCS3B02G040600	Os02g0288200		Os02t0288200-01
MQTL_3B_1	3B	TraesCS3B02G040700
MQTL_3B_1	3B	TraesCS3B02G040800	Os01g0130200		Os01t0130200-00
MQTL_3B_1	3B	TraesCS3B02G040900	Os01g0130000	OsMTP9	Os01t0130000-01
MQTL_3B_1	3B	TraesCS3B02G040900	Os01g0130000	OsMTP9	Os01t0130000-01
MQTL_3B_1	3B	TraesCS3B02G040900	Os01g0130000	OsMTP9	Os01t0130000-01
MQTL_3B_1	3B	TraesCS3B02G041000	Os06g0699100	OsAT20	Os06t0699100-00
MQTL_3B_1	3B	TraesCS3B02G041000	Os04g0172400	OsAT19	Os04t0172400-01
MQTL_3B_1	3B	TraesCS3B02G041100	Os02g0659700		Os02t0659700-00
MQTL_3B_1	3B	TraesCS3B02G041100	Os02g0660800		Os02t0660800-00
MQTL_3B_1	3B	TraesCS3B02G041200	Os01g0130200		Os01t0130200-00
MQTL_3B_1	3B	TraesCS3B02G041300
MQTL_3B_1	3B	TraesCS3B02G041400
MQTL_3B_1	3B	TraesCS3B02G041500	Os11g0262500	OsFbox597	Os11t0262500-00
MQTL_3B_1	3B	TraesCS3B02G041600	Os07g0193000		Os07t0193000-01
MQTL_3B_1	3B	TraesCS3B02G041600	Os07g0193000		Os07t0193000-01
MQTL_3B_1	3B	TraesCS3B02G041700	Os01g0130400		Os01t0130400-01
MQTL_3B_1	3B	TraesCS3B02G041800	Os01g0130900		Os01t0130900-01
MQTL_3B_1	3B	TraesCS3B02G041900	Os03g0797400	OsIGL	Os03t0797400-01
MQTL_3B_1	3B	TraesCS3B02G041900	Os03g0797500		Os03t0797500-01
MQTL_3B_1	3B	TraesCS3B02G042000	Os01g0131300		Os01t0131300-01
MQTL_3B_1	3B	TraesCS3B02G042100
MQTL_3B_1	3B	TraesCS3B02G042200
MQTL_3B_1	3B	TraesCS3B02G042300	Os04g0463500	OASB1	Os04t0463500-01
MQTL_3B_1	3B	TraesCS3B02G042400	Os01g0131600	OsAP2	Os01t0131600-02
MQTL_3B_1	3B	TraesCS3B02G042500
MQTL_3B_1	3B	TraesCS3B02G042600	Os01g0131800		Os01t0131800-01
MQTL_3B_1	3B	TraesCS3B02G042700	Os01g0937050	OsCLP	Os01t0937050-01
MQTL_3B_1	3B	TraesCS3B02G042800	Os01g0937050	OsCLP	Os01t0937050-01
MQTL_3B_1	3B	TraesCS3B02G042900
MQTL_3B_1	3B	TraesCS3B02G043000
MQTL_3B_1	3B	TraesCS3B02G043100	Os02g0526500		Os02t0526500-01
MQTL_3B_1	3B	TraesCS3B02G043200	Os04g0628100	rubi3	Os04t0628100-01
MQTL_3B_1	3B	TraesCS3B02G043300	Os01g0132100		Os01t0132100-00
MQTL_3B_1	3B	TraesCS3B02G043400	Os02g0614966		Os02t0614966-00
MQTL_3B_1	3B	TraesCS3B02G043600	Os07g0534700		Os07t0534700-01
MQTL_3B_1	3B	TraesCS3B02G043600	Os07g0534700		Os07t0534700-01
MQTL_3B_1	3B	TraesCS3B02G043700	Os10g0136500		Os10t0136500-01
MQTL_3B_1	3B	TraesCS3B02G043800	Os01g0132100		Os01t0132100-00
MQTL_3B_1	3B	TraesCS3B02G043877
MQTL_3B_1	3B	TraesCS3B02G043900
MQTL_3B_1	3B	TraesCS3B02G044000
MQTL_3B_1	3B	TraesCS3B02G044100	Os10g0136500		Os10t0136500-01
MQTL_3B_1	3B	TraesCS3B02G044200	Os10g0136500		Os10t0136500-01
MQTL_3B_1	3B	TraesCS3B02G044300	Os10g0136400		Os10t0136400-00
MQTL_3B_1	3B	TraesCS3B02G044400
MQTL_3B_1	3B	TraesCS3B02G044500	Os05g0193900		Os05t0193900-00
MQTL_3B_1	3B	TraesCS3B02G044500	Os01g0369200	OsCUL1-3	Os01t0369200-01
MQTL_3B_1	3B	TraesCS3B02G044600	Os10g0134700		Os10t0134700-00
MQTL_3B_1	3B	TraesCS3B02G044700
MQTL_3B_1	3B	TraesCS3B02G044800
MQTL_3B_1	3B	TraesCS3B02G044900	Os08g0263000		Os08t0263000-00
MQTL_3B_1	3B	TraesCS3B02G044900	Os08g0262500	OsCYP96B8	Os08t0262500-01
MQTL_3B_1	3B	TraesCS3B02G044900	Os08g0264700		Os08t0264700-00
MQTL_3B_1	3B	TraesCS3B02G045000
MQTL_3B_1	3B	TraesCS3B02G045100
MQTL_3B_1	3B	TraesCS3B02G045200
MQTL_3B_1	3B	TraesCS3B02G045300
MQTL_3B_1	3B	TraesCS3B02G045400
MQTL_3B_1	3B	TraesCS3B02G045500	Os01g0135700	OsCML16	Os01t0135700-01
MQTL_3B_1	3B	TraesCS3B02G045600	Os01g0134900		Os01t0134900-01
MQTL_3B_1	3B	TraesCS3B02G045700	Os01g0134800		Os01t0134800-01
MQTL_3B_1	3B	TraesCS3B02G045700	Os01g0134800		Os01t0134800-01
MQTL_3B_1	3B	TraesCS3B02G045800
MQTL_3B_1	3B	TraesCS3B02G045900	Os01g0134700		Os01t0134700-01
MQTL_3B_1	3B	TraesCS3B02G046000	Os04g0168100		Os04t0168100-00
MQTL_3B_1	3B	TraesCS3B02G046100	Os01g0134500	OsSTE1	Os01t0134500-01
MQTL_3B_1	3B	TraesCS3B02G046200	Os11g0435100		Os11t0435100-00
MQTL_3B_1	3B	TraesCS3B02G046200	Os11g0434850		Os11t0434850-00
MQTL_3B_1	3B	TraesCS3B02G046200	Os11g0435800	OsSTA258	Os11t0435800-00
MQTL_3B_1	3B	TraesCS3B02G046200	Os11g0435300		Os11t0435300-00
MQTL_3B_1	3B	TraesCS3B02G046200	Os11g0434400		Os11t0434400-00
MQTL_3B_1	3B	TraesCS3B02G046300	Os10g0567900		Os10t0567900-01
MQTL_3B_1	3B	TraesCS3B02G046400	Os10g0567900		Os10t0567900-01
MQTL_3B_1	3B	TraesCS3B02G046500	Os09g0421100		Os09t0421100-00
MQTL_3B_1	3B	TraesCS3B02G046500	Os03g0740600		Os03t0740600-01
MQTL_3B_1	3B	TraesCS3B02G046500	Os09g0421100		Os09t0421100-00
MQTL_3B_1	3B	TraesCS3B02G046500	Os03g0740600		Os03t0740600-01
MQTL_3B_1	3B	TraesCS3B02G046500	Os09g0421100		Os09t0421100-00
MQTL_3B_1	3B	TraesCS3B02G046500	Os03g0740600		Os03t0740600-01
MQTL_3B_1	3B	TraesCS3B02G046600	Os06g0148900	OsFbox295	Os06t0148900-01
MQTL_3B_1	3B	TraesCS3B02G046700	Os01g0133900		Os01t0133900-00
MQTL_3B_1	3B	TraesCS3B02G046800	Os01g0970400	p26	Os01t0970400-01
MQTL_3B_1	3B	TraesCS3B02G046800	Os01g0970400	p26	Os01t0970400-01
MQTL_3B_1	3B	TraesCS3B02G046900	Os01g0133600		Os01t0133600-00
MQTL_3B_1	3B	TraesCS3B02G046900	Os01g0133700		Os01t0133700-00
MQTL_3B_1	3B	TraesCS3B02G047000	Os01g0133600		Os01t0133600-00
MQTL_3B_1	3B	TraesCS3B02G047000	Os01g0133700		Os01t0133700-00
MQTL_3B_1	3B	TraesCS3B02G047100	Os01g0133500		Os01t0133500-01
MQTL_3B_1	3B	TraesCS3B02G047100	Os01g0133500		Os01t0133500-01
MQTL_3B_1	3B	TraesCS3B02G047200	Os06g0498000		Os06t0498000-00
MQTL_3B_1	3B	TraesCS3B02G047300	Os01g0133400	OsPGLCT	Os01t0133400-01
MQTL_3B_1	3B	TraesCS3B02G047300	Os01g0133400	OsPGLCT	Os01t0133400-01
MQTL_3B_1	3B	TraesCS3B02G047400
MQTL_3B_1	3B	TraesCS3B02G047500	Os01g0837500	OsRuvBL1a	Os01t0837500-01
MQTL_3B_1	3B	TraesCS3B02G047500	Os07g0178900	OsRuvBL1b	Os07t0178900-01
MQTL_3B_1	3B	TraesCS3B02G047600	Os05g0120200	OsABCG11	Os05t0120200-01
MQTL_3B_1	3B	TraesCS3B02G047600	Os05g0120000	OsABCG10	Os05t0120000-00
MQTL_3B_1	3B	TraesCS3B02G047700	Os01g0133200		Os01t0133200-01
MQTL_3B_1	3B	TraesCS3B02G047800	Os01g0133100		Os01t0133100-02
MQTL_3B_1	3B	TraesCS3B02G047800	Os01g0133100		Os01t0133100-02
MQTL_3B_1	3B	TraesCS3B02G047900	Os01g0132800		Os01t0132800-01
MQTL_3B_1	3B	TraesCS3B02G048000	Os01g0132766		Os01t0132766-01
MQTL_3B_1	3B	TraesCS3B02G048100	Os08g0480500	OsMed22_2	Os08t0480500-01
MQTL_3B_1	3B	TraesCS3B02G048100	Os01g0132700	OsMed22_1	Os01t0132700-01
MQTL_3B_1	3B	TraesCS3B02G048200	Os01g0132500		Os01t0132500-01
MQTL_3B_1	3B	TraesCS3B02G048300	Os01g0132400		Os01t0132400-01
MQTL_3B_1	3B	TraesCS3B02G048400	Os01g0132200		Os01t0132200-01
MQTL_3B_1	3B	TraesCS3B02G048600	Os01g0135800		Os01t0135800-01
MQTL_3B_1	3B	TraesCS3B02G048700	Os01g0135900	Oshsp17.9B.	Os01t0135900-02
MQTL_3B_1	3B	TraesCS3B02G048800	Os01g0135900	Oshsp17.9B.	Os01t0135900-02
MQTL_3B_1	3B	TraesCS3B02G048900	Os07g0170000		Os07t0170000-00
MQTL_3B_1	3B	TraesCS3B02G049000	Os01g0153600		Os01t0153600-00
MQTL_3B_1	3B	TraesCS3B02G049100	Os04g0113100		Os04t0113100-00
MQTL_3B_1	3B	TraesCS3B02G049100	Os01g0136400	OsWAK1	Os01t0136400-01
MQTL_3B_1	3B	TraesCS3B02G049100	Os04g0113100		Os04t0113100-00
MQTL_3B_1	3B	TraesCS3B02G049100	Os01g0136400	OsWAK1	Os01t0136400-01
MQTL_3B_1	3B	TraesCS3B02G049100	Os04g0113100		Os04t0113100-00
MQTL_3B_1	3B	TraesCS3B02G049100	Os01g0136400	OsWAK1	Os01t0136400-01
MQTL_3B_1	3B	TraesCS3B02G049100	Os04g0113100		Os04t0113100-00
MQTL_3B_1	3B	TraesCS3B02G049100	Os01g0136400	OsWAK1	Os01t0136400-01
MQTL_3B_1	3B	TraesCS3B02G049100	Os04g0113100		Os04t0113100-00
MQTL_3B_1	3B	TraesCS3B02G049100	Os01g0136400	OsWAK1	Os01t0136400-01
MQTL_3B_1	3B	TraesCS3B02G049100	Os04g0113100		Os04t0113100-00
MQTL_3B_1	3B	TraesCS3B02G049100	Os01g0136400	OsWAK1	Os01t0136400-01
MQTL_3B_1	3B	TraesCS3B02G049100	Os04g0113100		Os04t0113100-00
MQTL_3B_1	3B	TraesCS3B02G049100	Os01g0136400	OsWAK1	Os01t0136400-01
MQTL_3B_1	3B	TraesCS3B02G049100	Os04g0113100		Os04t0113100-00
MQTL_3B_1	3B	TraesCS3B02G049100	Os01g0136400	OsWAK1	Os01t0136400-01
MQTL_3B_1	3B	TraesCS3B02G049100	Os04g0113100		Os04t0113100-00
MQTL_3B_1	3B	TraesCS3B02G049100	Os01g0136400	OsWAK1	Os01t0136400-01
MQTL_3B_1	3B	TraesCS3B02G049100	Os04g0113100		Os04t0113100-00
MQTL_3B_1	3B	TraesCS3B02G049100	Os01g0136400	OsWAK1	Os01t0136400-01
MQTL_3B_1	3B	TraesCS3B02G049100	Os04g0113100		Os04t0113100-00
MQTL_3B_1	3B	TraesCS3B02G049100	Os01g0136400	OsWAK1	Os01t0136400-01
MQTL_3B_1	3B	TraesCS3B02G049800	Os01g0136000	Oshsp16.9C	Os01t0136000-00
MQTL_3B_1	3B	TraesCS3B02G049800	Os01g0136100	Oshsp16.9A	Os01t0136100-01
MQTL_3B_1	3B	TraesCS3B02G049800	Os01g0136200	Oshsp16.9B	Os01t0136200-01
MQTL_3B_1	3B	TraesCS3B02G049900	Os01g0136000	Oshsp16.9C	Os01t0136000-00
MQTL_3B_1	3B	TraesCS3B02G049900	Os01g0136100	Oshsp16.9A	Os01t0136100-01
MQTL_3B_1	3B	TraesCS3B02G049900	Os01g0136200	Oshsp16.9B	Os01t0136200-01
MQTL_3B_1	3B	TraesCS3B02G050000	Os01g0136300		Os01t0136300-01
MQTL_3B_1	3B	TraesCS3B02G050100	Os01g0125500		Os01t0125500-00
MQTL_3B_1	3B	TraesCS3B02G050200	Os01g0125500		Os01t0125500-00
MQTL_3B_1	3B	TraesCS3B02G050300	Os11g0599200		Os11t0599200-01
MQTL_3B_1	3B	TraesCS3B02G050400
MQTL_3B_1	3B	TraesCS3B02G050500	Os11g0661300	ER-ANT1	Os11t0661300-01
MQTL_3B_1	3B	TraesCS3B02G050600
MQTL_3B_1	3B	TraesCS3B02G050700	Os01g0125500		Os01t0125500-00
MQTL_3B_1	3B	TraesCS3B02G050800
MQTL_3B_1	3B	TraesCS3B02G050900	Os01g0125500		Os01t0125500-00
MQTL_3B_1	3B	TraesCS3B02G051000
MQTL_3B_1	3B	TraesCS3B02G051100
MQTL_3B_1	3B	TraesCS3B02G051200
MQTL_3B_1	3B	TraesCS3B02G051300
MQTL_3B_1	3B	TraesCS3B02G051400
MQTL_3B_1	3B	TraesCS3B02G051500
MQTL_3B_1	3B	TraesCS3B02G051600
MQTL_3B_1	3B	TraesCS3B02G051700
MQTL_3B_1	3B	TraesCS3B02G051800
MQTL_3B_1	3B	TraesCS3B02G051900
MQTL_3B_1	3B	TraesCS3B02G052000
MQTL_3B_1	3B	TraesCS3B02G052100	Os09g0562750		Os09t0562750-00
MQTL_3B_1	3B	TraesCS3B02G052100	Os09g0559500		Os09t0559500-01
MQTL_3B_1	3B	TraesCS3B02G052200	Os11g0543500		Os11t0543500-01
MQTL_3B_1	3B	TraesCS3B02G052300
MQTL_3B_1	3B	TraesCS3B02G052300
MQTL_3B_1	3B	TraesCS3B02G052400
MQTL_3B_1	3B	TraesCS3B02G052500	Os01g0775500		Os01t0775500-01
MQTL_3B_1	3B	TraesCS3B02G052600	Os11g0490200		Os11t0490200-00
MQTL_3B_1	3B	TraesCS3B02G052700	Os01g0125000		Os01t0125000-00
MQTL_3B_1	3B	TraesCS3B02G052800
MQTL_3B_1	3B	TraesCS3B02G052900	Os02g0329800	XAX1	Os02t0329800-01
MQTL_3B_1	3B	TraesCS3B02G053000
MQTL_3B_1	3B	TraesCS3B02G053058	Os03g0374900	OsLAT2	Os03t0374900-00
MQTL_3B_1	3B	TraesCS3B02G053058	Os03g0375300	OsLAT3	Os03t0375300-02
MQTL_3B_1	3B	TraesCS3B02G053100	Os01g0775500		Os01t0775500-01
MQTL_3B_1	3B	TraesCS3B02G053200	Os12g0432000		Os12t0432000-00
MQTL_3B_1	3B	TraesCS3B02G053300
MQTL_3B_1	3B	TraesCS3B02G053400
MQTL_3B_1	3B	TraesCS3B02G053500
MQTL_3B_1	3B	TraesCS3B02G053600	Os01g0210600		Os01t0210600-02
MQTL_3B_1	3B	TraesCS3B02G053700	Os04g0113100		Os04t0113100-00
MQTL_3B_1	3B	TraesCS3B02G053700	Os01g0136400	OsWAK1	Os01t0136400-01
MQTL_3B_1	3B	TraesCS3B02G053700	Os04g0113100		Os04t0113100-00
MQTL_3B_1	3B	TraesCS3B02G053700	Os01g0136400	OsWAK1	Os01t0136400-01
MQTL_3B_1	3B	TraesCS3B02G053900	Os02g0626100	OsPAL	Os02t0626100-01
MQTL_3B_1	3B	TraesCS3B02G054000	Os01g0122200		Os01t0122200-01
MQTL_3B_1	3B	TraesCS3B02G054100	Os04g0413200	OSINV4	Os04t0413200-01
MQTL_3B_1	3B	TraesCS3B02G054200
MQTL_3B_1	3B	TraesCS3B02G054300
MQTL_3B_1	3B	TraesCS3B02G054400
MQTL_3B_1	3B	TraesCS3B02G054500	Os08g0434632	OsCslA11	Os08t0434632-01
MQTL_3B_1	3B	TraesCS3B02G054700	Os01g0115700		Os01t0115700-00
MQTL_3B_1	3B	TraesCS3B02G054700	Os01g0116200	OsRLCK13	Os01t0116200-01
MQTL_3B_1	3B	TraesCS3B02G054700	Os01g0117200	OsRLCK16	Os01t0117200-01
MQTL_3B_1	3B	TraesCS3B02G054700	Os01g0115750	Os8Tak2	Os01t0115750-00
MQTL_3B_1	3B	TraesCS3B02G054700	Os01g0116000	Os8Tak3	Os01t0116000-00
MQTL_3B_1	3B	TraesCS3B02G054700	Os01g0114400	OsRLCK7	Os01t0114400-00
MQTL_3B_1	3B	TraesCS3B02G054700	Os01g0114100	OsRLCK5	Os01t0114100-01
MQTL_3B_1	3B	TraesCS3B02G054800
MQTL_3B_1	3B	TraesCS3B02G054900
MQTL_3B_1	3B	TraesCS3B02G055000
MQTL_3B_1	3B	TraesCS3B02G055100
MQTL_3B_1	3B	TraesCS3B02G055200
MQTL_3B_1	3B	TraesCS3B02G055300
MQTL_3B_1	3B	TraesCS3B02G055400
MQTL_3B_1	3B	TraesCS3B02G055500
MQTL_3B_1	3B	TraesCS3B02G055600	Os01g0137500	OsRLCK22	Os01t0137500-01
MQTL_3B_1	3B	TraesCS3B02G055700	Os01g0137400	OsRLCK21	Os01t0137400-00
MQTL_3B_1	3B	TraesCS3B02G055700	Os01g0137950	OsRLCK23	Os01t0137950-01
MQTL_3B_1	3B	TraesCS3B02G055700	Os01g0138300		Os01t0138300-02
MQTL_3B_1	3B	TraesCS3B02G055800
MQTL_3B_1	3B	TraesCS3B02G055835	Os01g0137400	OsRLCK21	Os01t0137400-00
MQTL_3B_1	3B	TraesCS3B02G055835	Os01g0137950	OsRLCK23	Os01t0137950-01
MQTL_3B_1	3B	TraesCS3B02G055835	Os01g0138300		Os01t0138300-02
MQTL_3B_1	3B	TraesCS3B02G055835	Os01g0137400	OsRLCK21	Os01t0137400-00
MQTL_3B_1	3B	TraesCS3B02G055835	Os01g0137950	OsRLCK23	Os01t0137950-01
MQTL_3B_1	3B	TraesCS3B02G055835	Os01g0138300		Os01t0138300-02
MQTL_3B_1	3B	TraesCS3B02G055900	Os01g0137500	OsRLCK22	Os01t0137500-01
MQTL_3B_1	3B	TraesCS3B02G056000	Os01g0137400	OsRLCK21	Os01t0137400-00
MQTL_3B_1	3B	TraesCS3B02G056000	Os01g0137950	OsRLCK23	Os01t0137950-01
MQTL_3B_1	3B	TraesCS3B02G056000	Os01g0138300		Os01t0138300-02
MQTL_3B_1	3B	TraesCS3B02G056100	Os01g0137400	OsRLCK21	Os01t0137400-00
MQTL_3B_1	3B	TraesCS3B02G056100	Os01g0137950	OsRLCK23	Os01t0137950-01
MQTL_3B_1	3B	TraesCS3B02G056100	Os01g0138300		Os01t0138300-02
MQTL_3B_1	3B	TraesCS3B02G056100	Os01g0137400	OsRLCK21	Os01t0137400-00
MQTL_3B_1	3B	TraesCS3B02G056100	Os01g0137950	OsRLCK23	Os01t0137950-01
MQTL_3B_1	3B	TraesCS3B02G056100	Os01g0138300		Os01t0138300-02
MQTL_3B_1	3B	TraesCS3B02G056100	Os01g0137400	OsRLCK21	Os01t0137400-00
MQTL_3B_1	3B	TraesCS3B02G056100	Os01g0137950	OsRLCK23	Os01t0137950-01
MQTL_3B_1	3B	TraesCS3B02G056100	Os01g0138300		Os01t0138300-02
MQTL_3B_1	3B	TraesCS3B02G056500	Os01g0137400	OsRLCK21	Os01t0137400-00
MQTL_3B_1	3B	TraesCS3B02G056500	Os01g0137950	OsRLCK23	Os01t0137950-01
MQTL_3B_1	3B	TraesCS3B02G056500	Os01g0138300		Os01t0138300-02
MQTL_3B_1	3B	TraesCS3B02G056500	Os01g0137400	OsRLCK21	Os01t0137400-00
MQTL_3B_1	3B	TraesCS3B02G056500	Os01g0137950	OsRLCK23	Os01t0137950-01
MQTL_3B_1	3B	TraesCS3B02G056500	Os01g0138300		Os01t0138300-02
MQTL_3B_1	3B	TraesCS3B02G056600	Os01g0137400	OsRLCK21	Os01t0137400-00
MQTL_3B_1	3B	TraesCS3B02G056600	Os01g0137950	OsRLCK23	Os01t0137950-01
MQTL_3B_1	3B	TraesCS3B02G056600	Os01g0138300		Os01t0138300-02
MQTL_3B_1	3B	TraesCS3B02G056600	Os01g0137400	OsRLCK21	Os01t0137400-00
MQTL_3B_1	3B	TraesCS3B02G056600	Os01g0137950	OsRLCK23	Os01t0137950-01
MQTL_3B_1	3B	TraesCS3B02G056600	Os01g0138300		Os01t0138300-02
MQTL_3B_1	3B	TraesCS3B02G056600	Os01g0137400	OsRLCK21	Os01t0137400-00
MQTL_3B_1	3B	TraesCS3B02G056600	Os01g0137950	OsRLCK23	Os01t0137950-01
MQTL_3B_1	3B	TraesCS3B02G056600	Os01g0138300		Os01t0138300-02
MQTL_3B_1	3B	TraesCS3B02G056600	Os01g0137400	OsRLCK21	Os01t0137400-00
MQTL_3B_1	3B	TraesCS3B02G056600	Os01g0137950	OsRLCK23	Os01t0137950-01
MQTL_3B_1	3B	TraesCS3B02G056600	Os01g0138300		Os01t0138300-02
MQTL_3B_1	3B	TraesCS3B02G056600	Os01g0137400	OsRLCK21	Os01t0137400-00
MQTL_3B_1	3B	TraesCS3B02G056600	Os01g0137950	OsRLCK23	Os01t0137950-01
MQTL_3B_1	3B	TraesCS3B02G056600	Os01g0138300		Os01t0138300-02
MQTL_3B_1	3B	TraesCS3B02G056600	Os01g0137400	OsRLCK21	Os01t0137400-00
MQTL_3B_1	3B	TraesCS3B02G056600	Os01g0137950	OsRLCK23	Os01t0137950-01
MQTL_3B_1	3B	TraesCS3B02G056600	Os01g0138300		Os01t0138300-02
MQTL_3B_1	3B	TraesCS3B02G056900
MQTL_3B_1	3B	TraesCS3B02G057000	Os01g0137400	OsRLCK21	Os01t0137400-00
MQTL_3B_1	3B	TraesCS3B02G057000	Os01g0137950	OsRLCK23	Os01t0137950-01
MQTL_3B_1	3B	TraesCS3B02G057000	Os01g0138300		Os01t0138300-02
MQTL_3B_1	3B	TraesCS3B02G057000	Os01g0137400	OsRLCK21	Os01t0137400-00
MQTL_3B_1	3B	TraesCS3B02G057000	Os01g0137950	OsRLCK23	Os01t0137950-01
MQTL_3B_1	3B	TraesCS3B02G057000	Os01g0138300		Os01t0138300-02
MQTL_3B_1	3B	TraesCS3B02G057200	Os01g0137400	OsRLCK21	Os01t0137400-00
MQTL_3B_1	3B	TraesCS3B02G057200	Os01g0137950	OsRLCK23	Os01t0137950-01
MQTL_3B_1	3B	TraesCS3B02G057200	Os01g0138300		Os01t0138300-02
MQTL_3B_1	3B	TraesCS3B02G057200	Os01g0137400	OsRLCK21	Os01t0137400-00
MQTL_3B_1	3B	TraesCS3B02G057200	Os01g0137950	OsRLCK23	Os01t0137950-01
MQTL_3B_1	3B	TraesCS3B02G057200	Os01g0138300		Os01t0138300-02
MQTL_3B_1	3B	TraesCS3B02G057300	Os01g0137400	OsRLCK21	Os01t0137400-00
MQTL_3B_1	3B	TraesCS3B02G057300	Os01g0137950	OsRLCK23	Os01t0137950-01
MQTL_3B_1	3B	TraesCS3B02G057300	Os01g0138300		Os01t0138300-02
MQTL_3B_1	3B	TraesCS3B02G057400
MQTL_3B_1	3B	TraesCS3B02G057500
MQTL_3B_1	3B	TraesCS3B02G057700	Os01g0137500	OsRLCK22	Os01t0137500-01
MQTL_3B_1	3B	TraesCS3B02G057800
MQTL_3B_1	3B	TraesCS3B02G057900	Os01g0137400	OsRLCK21	Os01t0137400-00
MQTL_3B_1	3B	TraesCS3B02G057900	Os01g0137950	OsRLCK23	Os01t0137950-01
MQTL_3B_1	3B	TraesCS3B02G057900	Os01g0138300		Os01t0138300-02
MQTL_3B_1	3B	TraesCS3B02G057900	Os01g0137400	OsRLCK21	Os01t0137400-00
MQTL_3B_1	3B	TraesCS3B02G057900	Os01g0137950	OsRLCK23	Os01t0137950-01
MQTL_3B_1	3B	TraesCS3B02G057900	Os01g0138300		Os01t0138300-02
MQTL_3B_1	3B	TraesCS3B02G057947	Os01g0137400	OsRLCK21	Os01t0137400-00
MQTL_3B_1	3B	TraesCS3B02G057947	Os01g0137950	OsRLCK23	Os01t0137950-01
MQTL_3B_1	3B	TraesCS3B02G057947	Os01g0138300		Os01t0138300-02
MQTL_3B_1	3B	TraesCS3B02G057947	Os01g0137400	OsRLCK21	Os01t0137400-00
MQTL_3B_1	3B	TraesCS3B02G057947	Os01g0137950	OsRLCK23	Os01t0137950-01
MQTL_3B_1	3B	TraesCS3B02G057947	Os01g0138300		Os01t0138300-02
MQTL_3B_1	3B	TraesCS3B02G058000	Os01g0137400	OsRLCK21	Os01t0137400-00
MQTL_3B_1	3B	TraesCS3B02G058000	Os01g0137950	OsRLCK23	Os01t0137950-01
MQTL_3B_1	3B	TraesCS3B02G058000	Os01g0138300		Os01t0138300-02
MQTL_3B_1	3B	TraesCS3B02G058100	Os01g0137400	OsRLCK21	Os01t0137400-00
MQTL_3B_1	3B	TraesCS3B02G058100	Os01g0137950	OsRLCK23	Os01t0137950-01
MQTL_3B_1	3B	TraesCS3B02G058100	Os01g0138300		Os01t0138300-02
MQTL_3B_1	3B	TraesCS3B02G058300
MQTL_3B_1	3B	TraesCS3B02G058400	Os01g0137500	OsRLCK22	Os01t0137500-01
MQTL_3B_1	3B	TraesCS3B02G058500	Os01g0137400	OsRLCK21	Os01t0137400-00
MQTL_3B_1	3B	TraesCS3B02G058500	Os01g0137950	OsRLCK23	Os01t0137950-01
MQTL_3B_1	3B	TraesCS3B02G058500	Os01g0138300		Os01t0138300-02
MQTL_3B_1	3B	TraesCS3B02G058600	Os01g0136500		Os01t0136500-00
MQTL_3B_1	3B	TraesCS3B02G058700	Os01g0137400	OsRLCK21	Os01t0137400-00
MQTL_3B_1	3B	TraesCS3B02G058700	Os01g0137950	OsRLCK23	Os01t0137950-01
MQTL_3B_1	3B	TraesCS3B02G058700	Os01g0138300		Os01t0138300-02
MQTL_3B_1	3B	TraesCS3B02G058700	Os01g0137400	OsRLCK21	Os01t0137400-00
MQTL_3B_1	3B	TraesCS3B02G058700	Os01g0137950	OsRLCK23	Os01t0137950-01
MQTL_3B_1	3B	TraesCS3B02G058700	Os01g0138300		Os01t0138300-02
MQTL_3B_1	3B	TraesCS3B02G058700	Os01g0137400	OsRLCK21	Os01t0137400-00
MQTL_3B_1	3B	TraesCS3B02G058700	Os01g0137950	OsRLCK23	Os01t0137950-01
MQTL_3B_1	3B	TraesCS3B02G058700	Os01g0138300		Os01t0138300-02
MQTL_3B_1	3B	TraesCS3B02G059000	Os01g0137400	OsRLCK21	Os01t0137400-00
MQTL_3B_1	3B	TraesCS3B02G059000	Os01g0137950	OsRLCK23	Os01t0137950-01
MQTL_3B_1	3B	TraesCS3B02G059000	Os01g0138300		Os01t0138300-02
MQTL_3B_1	3B	TraesCS3B02G059017	Os01g0137400	OsRLCK21	Os01t0137400-00
MQTL_3B_1	3B	TraesCS3B02G059017	Os01g0137950	OsRLCK23	Os01t0137950-01
MQTL_3B_1	3B	TraesCS3B02G059017	Os01g0138300		Os01t0138300-02
MQTL_3B_1	3B	TraesCS3B02G059100	Os01g0138400		Os01t0138400-01
MQTL_3B_1	3B	TraesCS3B02G059200
MQTL_3B_1	3B	TraesCS3B02G059300	Os01g0138800		Os01t0138800-01
MQTL_3B_1	3B	TraesCS3B02G059400
MQTL_3B_1	3B	TraesCS3B02G059500	Os01g0138800		Os01t0138800-01
MQTL_3B_1	3B	TraesCS3B02G059600	Os01g0138900		Os01t0138900-01
MQTL_3B_1	3B	TraesCS3B02G059700	Os01g0138900		Os01t0138900-01
MQTL_3B_1	3B	TraesCS3B02G059700	Os01g0138900		Os01t0138900-01
MQTL_3B_1	3B	TraesCS3B02G059800
MQTL_3B_1	3B	TraesCS3B02G059900	Os10g0454300		Os10t0454300-01
MQTL_3B_1	3B	TraesCS3B02G060000
MQTL_3B_1	3B	TraesCS3B02G060100
MQTL_3B_1	3B	TraesCS3B02G060200	Os08g0228200	OsMB15	Os08t0228200-00
MQTL_3B_1	3B	TraesCS3B02G060300	Os02g0767500	OsPT15	Os02t0767500-01
MQTL_3B_1	3B	TraesCS3B02G060400	Os01g0139000		Os01t0139000-00
MQTL_3B_1	3B	TraesCS3B02G060500	Os01g0139200		Os01t0139200-01
MQTL_3B_1	3B	TraesCS3B02G060600	Os01g0139600		Os01t0139600-01
MQTL_3B_1	3B	TraesCS3B02G060600	Os01g0139600		Os01t0139600-01
MQTL_3B_1	3B	TraesCS3B02G060600	Os01g0139600		Os01t0139600-01
MQTL_3B_1	3B	TraesCS3B02G060600	Os01g0139600		Os01t0139600-01
MQTL_3B_1	3B	TraesCS3B02G060700
MQTL_3B_1	3B	TraesCS3B02G060800
MQTL_3B_1	3B	TraesCS3B02G060900
MQTL_3B_1	3B	TraesCS3B02G061000
MQTL_3B_1	3B	TraesCS3B02G061100
MQTL_3B_1	3B	TraesCS3B02G061200
MQTL_3B_1	3B	TraesCS3B02G061400
MQTL_3B_1	3B	TraesCS3B02G061500
MQTL_3B_1	3B	TraesCS3B02G061600	Os07g0492200		Os07t0492200-00
MQTL_3B_1	3B	TraesCS3B02G061700	Os12g0420400	PsaL	Os12t0420400-02
MQTL_3B_1	3B	TraesCS3B02G061800
MQTL_3B_1	3B	TraesCS3B02G061900
MQTL_3B_1	3B	TraesCS3B02G062000	Os12g0420400	PsaL	Os12t0420400-02
MQTL_3B_1	3B	TraesCS3B02G062100
MQTL_3B_1	3B	TraesCS3B02G062200
MQTL_3B_1	3B	TraesCS3B02G062300
MQTL_3B_1	3B	TraesCS3B02G062400
MQTL_3B_1	3B	TraesCS3B02G062500
MQTL_3B_1	3B	TraesCS3B02G062600
MQTL_3B_1	3B	TraesCS3B02G062700	Os11g0115400	LTP1	Os11t0115400-00
MQTL_3B_1	3B	TraesCS3B02G062700	Os12g0115000	OsLTP1.17	Os12t0115000-00
MQTL_3B_1	3B	TraesCS3B02G062700	Os12g0115100	OsLTP1.18	Os12t0115100-00
MQTL_3B_1	3B	TraesCS3B02G062700	Os11g0115350		Os11t0115350-01
MQTL_3B_1	3B	TraesCS3B02G062800	Os11g0115400	LTP1	Os11t0115400-00
MQTL_3B_1	3B	TraesCS3B02G062800	Os12g0115000	OsLTP1.17	Os12t0115000-00
MQTL_3B_1	3B	TraesCS3B02G062800	Os12g0115100	OsLTP1.18	Os12t0115100-00
MQTL_3B_1	3B	TraesCS3B02G062800	Os11g0115350		Os11t0115350-01
MQTL_3B_1	3B	TraesCS3B02G062900	Os11g0115400	LTP1	Os11t0115400-00
MQTL_3B_1	3B	TraesCS3B02G062900	Os12g0115000	OsLTP1.17	Os12t0115000-00
MQTL_3B_1	3B	TraesCS3B02G062900	Os12g0115100	OsLTP1.18	Os12t0115100-00
MQTL_3B_1	3B	TraesCS3B02G062900	Os11g0115350		Os11t0115350-01
MQTL_3B_1	3B	TraesCS3B02G063000	Os11g0115400	LTP1	Os11t0115400-00
MQTL_3B_1	3B	TraesCS3B02G063000	Os12g0115000	OsLTP1.17	Os12t0115000-00
MQTL_3B_1	3B	TraesCS3B02G063000	Os12g0115100	OsLTP1.18	Os12t0115100-00
MQTL_3B_1	3B	TraesCS3B02G063000	Os11g0115350		Os11t0115350-01
MQTL_3B_1	3B	TraesCS3B02G063100	Os11g0115400	LTP1	Os11t0115400-00
MQTL_3B_1	3B	TraesCS3B02G063100	Os12g0115000	OsLTP1.17	Os12t0115000-00
MQTL_3B_1	3B	TraesCS3B02G063100	Os12g0115100	OsLTP1.18	Os12t0115100-00
MQTL_3B_1	3B	TraesCS3B02G063100	Os11g0115350		Os11t0115350-01
MQTL_3B_1	3B	TraesCS3B02G063200	Os11g0115400	LTP1	Os11t0115400-00
MQTL_3B_1	3B	TraesCS3B02G063200	Os12g0115000	OsLTP1.17	Os12t0115000-00
MQTL_3B_1	3B	TraesCS3B02G063200	Os12g0115100	OsLTP1.18	Os12t0115100-00
MQTL_3B_1	3B	TraesCS3B02G063200	Os11g0115350		Os11t0115350-01
MQTL_3B_1	3B	TraesCS3B02G063300
MQTL_3B_1	3B	TraesCS3B02G063400	Os11g0115400	LTP1	Os11t0115400-00
MQTL_3B_1	3B	TraesCS3B02G063400	Os12g0115000	OsLTP1.17	Os12t0115000-00
MQTL_3B_1	3B	TraesCS3B02G063400	Os12g0115100	OsLTP1.18	Os12t0115100-00
MQTL_3B_1	3B	TraesCS3B02G063400	Os11g0115350		Os11t0115350-01
MQTL_3B_1	3B	TraesCS3B02G063500	Os11g0115400	LTP1	Os11t0115400-00
MQTL_3B_1	3B	TraesCS3B02G063500	Os12g0115000	OsLTP1.17	Os12t0115000-00
MQTL_3B_1	3B	TraesCS3B02G063500	Os12g0115100	OsLTP1.18	Os12t0115100-00
MQTL_3B_1	3B	TraesCS3B02G063500	Os11g0115350		Os11t0115350-01
MQTL_3B_1	3B	TraesCS3B02G063600	Os11g0115400	LTP1	Os11t0115400-00
MQTL_3B_1	3B	TraesCS3B02G063600	Os12g0115000	OsLTP1.17	Os12t0115000-00
MQTL_3B_1	3B	TraesCS3B02G063600	Os12g0115100	OsLTP1.18	Os12t0115100-00
MQTL_3B_1	3B	TraesCS3B02G063600	Os11g0115350		Os11t0115350-01
MQTL_3B_1	3B	TraesCS3B02G063700	Os11g0115400	LTP1	Os11t0115400-00
MQTL_3B_1	3B	TraesCS3B02G063700	Os12g0115000	OsLTP1.17	Os12t0115000-00
MQTL_3B_1	3B	TraesCS3B02G063700	Os12g0115100	OsLTP1.18	Os12t0115100-00
MQTL_3B_1	3B	TraesCS3B02G063700	Os11g0115350		Os11t0115350-01
MQTL_3B_1	3B	TraesCS3B02G063800
MQTL_3B_1	3B	TraesCS3B02G063900	Os11g0115400	LTP1	Os11t0115400-00
MQTL_3B_1	3B	TraesCS3B02G063900	Os12g0115000	OsLTP1.17	Os12t0115000-00
MQTL_3B_1	3B	TraesCS3B02G063900	Os12g0115100	OsLTP1.18	Os12t0115100-00
MQTL_3B_1	3B	TraesCS3B02G063900	Os11g0115350		Os11t0115350-01
MQTL_3B_1	3B	TraesCS3B02G064000	Os11g0115400	LTP1	Os11t0115400-00
MQTL_3B_1	3B	TraesCS3B02G064000	Os12g0115000	OsLTP1.17	Os12t0115000-00
MQTL_3B_1	3B	TraesCS3B02G064000	Os12g0115100	OsLTP1.18	Os12t0115100-00
MQTL_3B_1	3B	TraesCS3B02G064000	Os11g0115350		Os11t0115350-01
MQTL_3B_1	3B	TraesCS3B02G064100
MQTL_3B_1	3B	TraesCS3B02G064200	Os11g0115400	LTP1	Os11t0115400-00
MQTL_3B_1	3B	TraesCS3B02G064200	Os12g0115000	OsLTP1.17	Os12t0115000-00
MQTL_3B_1	3B	TraesCS3B02G064200	Os12g0115100	OsLTP1.18	Os12t0115100-00
MQTL_3B_1	3B	TraesCS3B02G064200	Os11g0115350		Os11t0115350-01
MQTL_3B_1	3B	TraesCS3B02G064300
MQTL_3B_1	3B	TraesCS3B02G064400	Os11g0115400	LTP1	Os11t0115400-00
MQTL_3B_1	3B	TraesCS3B02G064400	Os12g0115000	OsLTP1.17	Os12t0115000-00
MQTL_3B_1	3B	TraesCS3B02G064400	Os12g0115100	OsLTP1.18	Os12t0115100-00
MQTL_3B_1	3B	TraesCS3B02G064400	Os11g0115350		Os11t0115350-01
MQTL_3B_1	3B	TraesCS3B02G064500	Os01g0579600	OsCBL9	Os01t0579600-01
MQTL_3B_1	3B	TraesCS3B02G064500	Os01g0579600	OsCBL9	Os01t0579600-01
MQTL_3B_1	3B	TraesCS3B02G064600	Os04g0662900		Os04t0662900-01
MQTL_3B_1	3B	TraesCS3B02G064600	Os04g0662900		Os04t0662900-01
MQTL_3B_1	3B	TraesCS3B02G064600	Os04g0662900		Os04t0662900-01
MQTL_3B_1	3B	TraesCS3B02G064700	Os01g0140100		Os01t0140100-01
MQTL_3B_1	3B	TraesCS3B02G064800	Os01g0140400	PLRRP	Os01t0140400-02
MQTL_3B_1	3B	TraesCS3B02G064800	Os01g0140400	PLRRP	Os01t0140400-02
MQTL_3B_1	3B	TraesCS3B02G064800	Os01g0140400	PLRRP	Os01t0140400-02
MQTL_3B_1	3B	TraesCS3B02G064900	Os01g0141000	AP2/EREBP129	Os01t0141000-01
MQTL_3B_1	3B	TraesCS3B02G064900	Os02g0764100		Os02t0764100-01
MQTL_3B_1	3B	TraesCS3B02G065000	Os01g0141000	AP2/EREBP129	Os01t0141000-01
MQTL_3B_1	3B	TraesCS3B02G065000	Os02g0764100		Os02t0764100-01
MQTL_3B_1	3B	TraesCS3B02G065100	Os01g0141000	AP2/EREBP129	Os01t0141000-01
MQTL_3B_1	3B	TraesCS3B02G065100	Os02g0764100		Os02t0764100-01
MQTL_3B_1	3B	TraesCS3B02G065200
MQTL_3B_1	3B	TraesCS3B02G065300	Os01g0111000	PMEI-1	Os01t0111000-00
MQTL_3B_1	3B	TraesCS3B02G065500
MQTL_3B_1	3B	TraesCS3B02G065600
MQTL_3B_1	3B	TraesCS3B02G065700	Os06g0329900		Os06t0329900-01
MQTL_3B_1	3B	TraesCS3B02G065800	Os06g0329900		Os06t0329900-01
MQTL_3B_1	3B	TraesCS3B02G065900	Os01g0697100		Os01t0697100-01
MQTL_3B_1	3B	TraesCS3B02G066000	Os01g0697100		Os01t0697100-01
MQTL_3B_1	3B	TraesCS3B02G066100	Os01g0141600	OsRUS5	Os01t0141600-01
MQTL_3B_1	3B	TraesCS3B02G066100	Os01g0141600	OsRUS5	Os01t0141600-01
MQTL_3B_1	3B	TraesCS3B02G066100	Os01g0141600	OsRUS5	Os01t0141600-01
MQTL_3B_1	3B	TraesCS3B02G066200	Os01g0141700	OsWD40-2	Os01t0141700-01
MQTL_3B_1	3B	TraesCS3B02G066300
MQTL_3B_1	3B	TraesCS3B02G066400	Os03g0757100		Os03t0757100-00
MQTL_3B_1	3B	TraesCS3B02G066500
MQTL_3B_1	3B	TraesCS3B02G066600	Os03g0757100		Os03t0757100-00
MQTL_3B_1	3B	TraesCS3B02G066700
MQTL_3B_1	3B	TraesCS3B02G066800
MQTL_3B_1	3B	TraesCS3B02G066900	gene-orf284		cds-BAC19896.1
MQTL_3B_1	3B	TraesCS3B02G067000
MQTL_3B_1	3B	TraesCS3B02G067100
MQTL_3B_1	3B	TraesCS3B02G067200
MQTL_3B_1	3B	TraesCS3B02G067300	Os01g0142100		Os01t0142100-01
MQTL_3B_1	3B	TraesCS3B02G067300	Os01g0142100		Os01t0142100-01
MQTL_3B_1	3B	TraesCS3B02G067400	Os01g0141900		Os01t0141900-01
MQTL_3B_1	3B	TraesCS3B02G067500
MQTL_3B_1	3B	TraesCS3B02G067600
MQTL_3B_1	3B	TraesCS3B02G067700
MQTL_3B_1	3B	TraesCS3B02G067800	Os01g0142200		Os01t0142200-01
MQTL_3B_1	3B	TraesCS3B02G067800	Os01g0142200		Os01t0142200-01
MQTL_3B_1	3B	TraesCS3B02G067900	Os01g0142300	SQD2.2	Os01t0142300-03
MQTL_3B_1	3B	TraesCS3B02G068000	Os02g0580300	GID2	Os02t0580300-02
MQTL_3B_1	3B	TraesCS3B02G068000	Os02g0580300	GID2	Os02t0580300-02
MQTL_3B_1	3B	TraesCS3B02G068000	Os02g0580300	GID2	Os02t0580300-02
MQTL_3B_1	3B	TraesCS3B02G068100
MQTL_3B_1	3B	TraesCS3B02G068200
MQTL_3B_1	3B	TraesCS3B02G068300
MQTL_3B_1	3B	TraesCS3B02G068400
MQTL_3B_1	3B	TraesCS3B02G068500
MQTL_3B_1	3B	TraesCS3B02G068600	Os01g0111000	PMEI-1	Os01t0111000-00
MQTL_3B_1	3B	TraesCS3B02G068700	Os06g0495500		Os06t0495500-01
MQTL_3B_1	3B	TraesCS3B02G068700	Os06g0495500		Os06t0495500-01
MQTL_3B_1	3B	TraesCS3B02G068800
MQTL_3B_1	3B	TraesCS3B02G068900	Os01g0142500		Os01t0142500-01
MQTL_3B_1	3B	TraesCS3B02G069000
MQTL_3B_1	3B	TraesCS3B02G069100
MQTL_3B_1	3B	TraesCS3B02G069200
MQTL_3B_1	3B	TraesCS3B02G069300
MQTL_3B_1	3B	TraesCS3B02G069400
MQTL_3B_1	3B	TraesCS3B02G069500
MQTL_3B_1	3B	TraesCS3B02G069500
MQTL_3B_1	3B	TraesCS3B02G069600
MQTL_3B_1	3B	TraesCS3B02G069700
MQTL_3B_1	3B	TraesCS3B02G069800
MQTL_3B_1	3B	TraesCS3B02G069800
MQTL_3B_1	3B	TraesCS3B02G069900
MQTL_3B_1	3B	TraesCS3B02G070000
MQTL_3B_1	3B	TraesCS3B02G070100	Os07g0642200	OsGELP93	Os07t0642200-01
MQTL_3B_1	3B	TraesCS3B02G070200
MQTL_3B_1	3B	TraesCS3B02G070300	Os01g0179700	OsRab1C1	Os01t0179700-01
MQTL_3B_1	3B	TraesCS3B02G070300	Os01g0179700	OsRab1C1	Os01t0179700-01
MQTL_3B_1	3B	TraesCS3B02G070400	Os03g0135700	RAI1	Os03t0135700-01
MQTL_3B_1	3B	TraesCS3B02G070500
MQTL_3B_1	3B	TraesCS3B02G070600	Os01g0584200		Os01t0584200-00
MQTL_3B_1	3B	TraesCS3B02G070600	Os01g0584200		Os01t0584200-00
MQTL_3B_1	3B	TraesCS3B02G070600	Os01g0584200		Os01t0584200-00
MQTL_3B_1	3B	TraesCS3B02G070700	Os01g0143100		Os01t0143100-01
MQTL_3B_1	3B	TraesCS3B02G070800
MQTL_3B_1	3B	TraesCS3B02G070900
MQTL_3B_1	3B	TraesCS3B02G071000
MQTL_3B_1	3B	TraesCS3B02G071100	Os04g0117200		Os04t0117200-01
MQTL_3B_1	3B	TraesCS3B02G071200
MQTL_3B_1	3B	TraesCS3B02G071300
MQTL_3B_1	3B	TraesCS3B02G071500
MQTL_3B_1	3B	TraesCS3B02G071600
MQTL_3B_1	3B	TraesCS3B02G071700	Os01g0143300		Os01t0143300-01
MQTL_3B_1	3B	TraesCS3B02G071700	Os01g0143700		Os01t0143700-00
MQTL_3B_1	3B	TraesCS3B02G071800
MQTL_3B_1	3B	TraesCS3B02G071900
MQTL_3B_1	3B	TraesCS3B02G072000
MQTL_3B_1	3B	TraesCS3B02G072100
MQTL_3B_1	3B	TraesCS3B02G072200	Os01g0143800		Os01t0143800-01
MQTL_3B_1	3B	TraesCS3B02G072300
MQTL_3B_1	3B	TraesCS3B02G072400
MQTL_3B_1	3B	TraesCS3B02G072500	Os01g0144000		Os01t0144000-01
MQTL_3B_1	3B	TraesCS3B02G072500	Os01g0144000		Os01t0144000-01
MQTL_3B_1	3B	TraesCS3B02G072500	Os01g0144000		Os01t0144000-01
MQTL_3B_1	3B	TraesCS3B02G072600	Os11g0172300		Os11t0172300-01
MQTL_3B_1	3B	TraesCS3B02G072700	Os11g0172300		Os11t0172300-01
MQTL_3B_1	3B	TraesCS3B02G072800	Os11g0172300		Os11t0172300-01
MQTL_3B_1	3B	TraesCS3B02G072900	Os11g0173750		Os11t0173750-00
MQTL_3B_1	3B	TraesCS3B02G073000	Os01g0144100		Os01t0144100-01
MQTL_3B_1	3B	TraesCS3B02G073100
MQTL_3B_1	3B	TraesCS3B02G073200	Os01g0144100		Os01t0144100-01
MQTL_3B_1	3B	TraesCS3B02G073300
MQTL_3B_1	3B	TraesCS3B02G073400
MQTL_3B_1	3B	TraesCS3B02G073500	Os12g0482500		Os12t0482500-01
MQTL_3B_1	3B	TraesCS3B02G073600	Os01g0144200		Os01t0144200-01
MQTL_3B_1	3B	TraesCS3B02G073600	Os03g0679000		Os03t0679000-01
MQTL_3B_1	3B	TraesCS3B02G073600	Os01g0144200		Os01t0144200-01
MQTL_3B_1	3B	TraesCS3B02G073600	Os03g0679000		Os03t0679000-01
MQTL_3B_1	3B	TraesCS3B02G073700	Os03g0678950		Os03t0678950-00
MQTL_3B_1	3B	TraesCS3B02G073700	Os01g0144300		Os01t0144300-01
MQTL_3B_1	3B	TraesCS3B02G073700	Os03g0678950		Os03t0678950-00
MQTL_3B_1	3B	TraesCS3B02G073700	Os01g0144300		Os01t0144300-01
MQTL_3B_1	3B	TraesCS3B02G073800
MQTL_3B_1	3B	TraesCS3B02G073900
MQTL_3B_1	3B	TraesCS3B02G074000	Os01g0149700		Os01t0149700-00
MQTL_3B_1	3B	TraesCS3B02G074000	Os01g0152600	OsRLCK24	Os01t0152600-00
MQTL_3B_1	3B	TraesCS3B02G074000	Os01g0153000		Os01t0153000-00
MQTL_3B_1	3B	TraesCS3B02G074000	Os01g0152800	OsRLCK25	Os01t0152800-01
MQTL_3B_1	3B	TraesCS3B02G074100	Os12g0599800		Os12t0599800-01
MQTL_3B_1	3B	TraesCS3B02G074200	Os12g0599800		Os12t0599800-01
MQTL_3B_1	3B	TraesCS3B02G074300	Os11g0469900		Os11t0469900-00
MQTL_3B_1	3B	TraesCS3B02G074300	Os11g0465200		Os11t0465200-01
MQTL_3B_1	3B	TraesCS3B02G074400	Os11g0469900		Os11t0469900-00
MQTL_3B_1	3B	TraesCS3B02G074400	Os11g0465200		Os11t0465200-01
MQTL_3B_1	3B	TraesCS3B02G074500
MQTL_3B_1	3B	TraesCS3B02G074600
MQTL_3B_1	3B	TraesCS3B02G074700	Os07g0271600		Os07t0271600-00
MQTL_3B_1	3B	TraesCS3B02G074700	Os07g0270900		Os07t0270900-01
MQTL_3B_1	3B	TraesCS3B02G074800
MQTL_3B_1	3B	TraesCS3B02G074900
MQTL_3B_1	3B	TraesCS3B02G075000	Os11g0537350	OsGLP11-1	Os11t0537350-00
MQTL_3B_1	3B	TraesCS3B02G075100
MQTL_3B_1	3B	TraesCS3B02G075200
MQTL_3B_1	3B	TraesCS3B02G075300	Os03g0663400	OsLP	Os03t0663400-02
MQTL_3B_1	3B	TraesCS3B02G075400
MQTL_3B_1	3B	TraesCS3B02G075500
MQTL_3B_1	3B	TraesCS3B02G075600	Os08g0189300	GLP8-4	Os08t0189300-01
MQTL_3B_1	3B	TraesCS3B02G075600	Os08g0231400	GLP8-12	Os08t0231400-01
MQTL_3B_1	3B	TraesCS3B02G075600	Os08g0189200	GLP8-3	*
MQTL_3B_1	3B	TraesCS3B02G075700	Os08g0189300	GLP8-4	Os08t0189300-01
MQTL_3B_1	3B	TraesCS3B02G075700	Os08g0231400	GLP8-12	Os08t0231400-01
MQTL_3B_1	3B	TraesCS3B02G075700	Os08g0189200	GLP8-3	Os08t0189200-01
MQTL_3B_1	3B	TraesCS3B02G075800
MQTL_3B_1	3B	TraesCS3B02G075900
MQTL_3B_1	3B	TraesCS3B02G076000	Os11g0537350	OsGLP11-1	Os11t0537350-00
MQTL_3B_1	3B	TraesCS3B02G076100	Os11g0537350	OsGLP11-1	Os11t0537350-00
MQTL_3B_1	3B	TraesCS3B02G076200
MQTL_3B_1	3B	TraesCS3B02G076300
MQTL_3B_1	3B	TraesCS3B02G076400
MQTL_3B_1	3B	TraesCS3B02G076500
MQTL_3B_1	3B	TraesCS3B02G076600
MQTL_3B_1	3B	TraesCS3B02G076700
MQTL_3B_1	3B	TraesCS3B02G076800
MQTL_3B_1	3B	TraesCS3B02G076900	Os01g0113650		Os01t0113650-00
MQTL_3B_1	3B	TraesCS3B02G076900	Os01g0113350		Os01t0113350-00
MQTL_3B_1	3B	TraesCS3B02G077000	Os01g0113650		Os01t0113650-00
MQTL_3B_1	3B	TraesCS3B02G077000	Os01g0113350		Os01t0113350-00
MQTL_3B_1	3B	TraesCS3B02G077100	Os01g0501000	OsMED9	Os01t0501000-01
MQTL_3B_1	3B	TraesCS3B02G077100	Os01g0501000	OsMED9	Os01t0501000-01
MQTL_3B_1	3B	TraesCS3B02G077200
MQTL_3B_1	3B	TraesCS3B02G077400
MQTL_3B_1	3B	TraesCS3B02G077500
MQTL_3B_1	3B	TraesCS3B02G077600
MQTL_3B_1	3B	TraesCS3B02G077700	Os11g0231400		Os11t0231400-01
MQTL_3B_1	3B	TraesCS3B02G077800
MQTL_3B_1	3B	TraesCS3B02G077900	Os01g0322300		Os01t0322300-00
MQTL_3B_1	3B	TraesCS3B02G077900	Os04g0687100		Os04t0687100-01
MQTL_3B_1	3B	TraesCS3B02G077900	Os01g0322300		Os01t0322300-00
MQTL_3B_1	3B	TraesCS3B02G077900	Os04g0687100		Os04t0687100-01
MQTL_3B_1	3B	TraesCS3B02G077900	Os01g0322300		Os01t0322300-00
MQTL_3B_1	3B	TraesCS3B02G077900	Os04g0687100		Os04t0687100-01
MQTL_3B_1	3B	TraesCS3B02G078000
MQTL_3B_1	3B	TraesCS3B02G078000
MQTL_3B_1	3B	TraesCS3B02G078100
MQTL_3B_1	3B	TraesCS3B02G078200
MQTL_3B_1	3B	TraesCS3B02G078300
MQTL_3B_1	3B	TraesCS3B02G078400
MQTL_3B_1	3B	TraesCS3B02G078500
MQTL_3B_1	3B	TraesCS3B02G078600	Os01g0144340		Os01t0144340-00
MQTL_3B_1	3B	TraesCS3B02G078700	Os01g0144500		Os01t0144500-00
MQTL_3B_1	3B	TraesCS3B02G078800	Os01g0144500		Os01t0144500-00
MQTL_3B_1	3B	TraesCS3B02G078900	Os01g0144600		Os01t0144600-01
MQTL_3B_1	3B	TraesCS3B02G079000
MQTL_3B_1	3B	TraesCS3B02G079100
MQTL_3B_1	3B	TraesCS3B02G079200
MQTL_3B_1	3B	TraesCS3B02G079300
MQTL_3B_1	3B	TraesCS3B02G079400	Os01g0113650		Os01t0113650-00
MQTL_3B_1	3B	TraesCS3B02G079400	Os01g0113350		Os01t0113350-00
MQTL_3B_1	3B	TraesCS3B02G079500
MQTL_3B_1	3B	TraesCS3B02G079600
MQTL_3B_1	3B	TraesCS3B02G079700
MQTL_3B_1	3B	TraesCS3B02G079800
MQTL_3B_1	3B	TraesCS3B02G079900
MQTL_3B_1	3B	TraesCS3B02G080000
MQTL_3B_2	3B	ENSRNA050010909
MQTL_3B_2	3B	ENSRNA050010911
MQTL_3B_2	3B	ENSRNA050011019
MQTL_3B_2	3B	ENSRNA050011021
MQTL_3B_2	3B	ENSRNA050011023
MQTL_3B_2	3B	TraesCS3B02G549400	Os01g0952700		Os01t0952700-01
MQTL_3B_2	3B	TraesCS3B02G549400	Os01g0952700		Os01t0952700-01
MQTL_3B_2	3B	TraesCS3B02G549500	Os01g0952900		Os01t0952900-01
MQTL_3B_2	3B	TraesCS3B02G549600
MQTL_3B_2	3B	TraesCS3B02G549700	Os01g0952800	OsIRO2	Os01t0952800-01
MQTL_3B_2	3B	TraesCS3B02G549800	Os01g0952800	OsIRO2	Os01t0952800-01
MQTL_3B_2	3B	TraesCS3B02G549800	Os01g0952800	OsIRO2	Os01t0952800-01
MQTL_3B_2	3B	TraesCS3B02G549900	Os09g0468300		Os09t0468300-00
MQTL_3B_2	3B	TraesCS3B02G550000	Os01g0952800	OsIRO2	Os01t0952800-01
MQTL_3B_2	3B	TraesCS3B02G550100
MQTL_3B_2	3B	TraesCS3B02G550200	Os01g0952800	OsIRO2	Os01t0952800-01
MQTL_3B_2	3B	TraesCS3B02G550200	Os01g0952800	OsIRO2	Os01t0952800-01
MQTL_3B_2	3B	TraesCS3B02G550300	Os01g0953500		Os01t0953500-01
MQTL_3B_2	3B	TraesCS3B02G550400
MQTL_3B_2	3B	TraesCS3B02G550500
MQTL_3B_2	3B	TraesCS3B02G550600	Os06g0219700	OsFbox304	Os06t0219700-01
MQTL_3B_2	3B	TraesCS3B02G550700
MQTL_3B_2	3B	TraesCS3B02G550800
MQTL_3B_2	3B	TraesCS3B02G550900
MQTL_3B_2	3B	TraesCS3B02G551000
MQTL_3B_2	3B	TraesCS3B02G551100
MQTL_3B_2	3B	TraesCS3B02G551200
MQTL_3B_2	3B	TraesCS3B02G551300	Os01g0953600		Os01t0953600-02
MQTL_3B_2	3B	TraesCS3B02G551400
MQTL_3B_2	3B	TraesCS3B02G551500
MQTL_3B_2	3B	TraesCS3B02G551500
MQTL_3B_2	3B	TraesCS3B02G551600
MQTL_3B_2	3B	TraesCS3B02G551700	Os01g0953801		Os01t0953801-00
MQTL_3B_2	3B	TraesCS3B02G551900	Os01g0954000		Os01t0954000-01
MQTL_3B_2	3B	TraesCS3B02G552000
MQTL_3B_2	3B	TraesCS3B02G552100	Os06g0303800		Os06t0303800-01
MQTL_3B_2	3B	TraesCS3B02G552200	Os06g0303800		Os06t0303800-01
MQTL_3B_2	3B	TraesCS3B02G552300	Os01g0954400	OsRFP	Os01t0954400-01
MQTL_3B_2	3B	TraesCS3B02G552400	Os01g0954500		Os01t0954500-01
MQTL_3B_2	3B	TraesCS3B02G552500
MQTL_3B_2	3B	TraesCS3B02G552600
MQTL_3B_2	3B	TraesCS3B02G552600
MQTL_3B_2	3B	TraesCS3B02G552700	Os01g0955100	OsCML31	Os01t0955100-01
MQTL_3B_2	3B	TraesCS3B02G552800	Os01g0955000	OsNPC2	Os01t0955000-02
MQTL_3B_2	3B	TraesCS3B02G552900	Os01g0954900		Os01t0954900-01
MQTL_3B_2	3B	TraesCS3B02G553000	Os08g0402100		Os08t0402100-01
MQTL_3B_2	3B	TraesCS3B02G553100	Os06g0303800		Os06t0303800-01
MQTL_3B_2	3B	TraesCS3B02G553200	Os01g0955000	OsNPC2	Os01t0955000-02
MQTL_3B_2	3B	TraesCS3B02G553300
MQTL_3B_2	3B	TraesCS3B02G553400	Os11g0652600		Os11t0652600-01
MQTL_3B_2	3B	TraesCS3B02G553500	Os01g0955100	OsCML31	Os01t0955100-01
MQTL_3B_2	3B	TraesCS3B02G553600	Os11g0652600		Os11t0652600-01
MQTL_3B_2	3B	TraesCS3B02G553700
MQTL_3B_2	3B	TraesCS3B02G553800	Os01g0955100	OsCML31	Os01t0955100-01
MQTL_3B_2	3B	TraesCS3B02G553900	Os01g0955100	OsCML31	Os01t0955100-01
MQTL_3B_2	3B	TraesCS3B02G554000
MQTL_3B_2	3B	TraesCS3B02G554100	Os01g0955500	OsCML19	Os01t0955500-00
MQTL_3B_2	3B	TraesCS3B02G554300	Os01g0955700	OsCLT1	Os01t0955700-01
MQTL_3B_2	3B	TraesCS3B02G554400	Os01g0955600		Os01t0955600-00
MQTL_3B_2	3B	TraesCS3B02G554500	Os11g0704100		Os11t0704100-00
MQTL_3B_2	3B	TraesCS3B02G554500	Os05g0250700		Os05t0250700-00
MQTL_3B_2	3B	TraesCS3B02G554600	Os01g0210600		Os01t0210600-02
MQTL_3B_2	3B	TraesCS3B02G554700	Os01g0210600		Os01t0210600-02
MQTL_3B_2	3B	TraesCS3B02G554800
MQTL_3B_4	3B	ENSRNA050011058
MQTL_3B_4	3B	ENSRNA050011060
MQTL_3B_4	3B	ENSRNA050020787
MQTL_3B_4	3B	ENSRNA050020788
MQTL_3B_4	3B	ENSRNA050020789
MQTL_3B_4	3B	ENSRNA050020790
MQTL_3B_4	3B	ENSRNA050022930
MQTL_3B_4	3B	ENSRNA050022931
MQTL_3B_4	3B	ENSRNA050022932
MQTL_3B_4	3B	ENSRNA050022933
MQTL_3B_4	3B	ENSRNA050022934
MQTL_3B_4	3B	ENSRNA050022935
MQTL_3B_4	3B	TraesCS3B02G602600
MQTL_3B_4	3B	TraesCS3B02G602700	Os01g0960400		Os01t0960400-01
MQTL_3B_4	3B	TraesCS3B02G602700	Os01g0960400		Os01t0960400-01
MQTL_3B_4	3B	TraesCS3B02G602700	Os01g0960400		Os01t0960400-01
MQTL_3B_4	3B	TraesCS3B02G602800
MQTL_3B_4	3B	TraesCS3B02G602900	Os03g0809000		Os03t0809000-01
MQTL_3B_4	3B	TraesCS3B02G603000	Os04g0407800	OsGA2ox11	Os04t0407800-01
MQTL_3B_4	3B	TraesCS3B02G603100	Os02g0195300	OsDjC16	Os02t0195300-01
MQTL_3B_4	3B	TraesCS3B02G603100	Os01g0977200	OsDjC15	Os01t0977200-00
MQTL_3B_4	3B	TraesCS3B02G603100	Os02g0195300	OsDjC16	Os02t0195300-01
MQTL_3B_4	3B	TraesCS3B02G603100	Os01g0977200	OsDjC15	Os01t0977200-00
MQTL_3B_4	3B	TraesCS3B02G603200
MQTL_3B_4	3B	TraesCS3B02G603300
MQTL_3B_4	3B	TraesCS3B02G603400
MQTL_3B_4	3B	TraesCS3B02G603400
MQTL_3B_4	3B	TraesCS3B02G603400
MQTL_3B_4	3B	TraesCS3B02G603500
MQTL_3B_4	3B	TraesCS3B02G603600	Os11g0303500		Os11t0303500-01
MQTL_3B_4	3B	TraesCS3B02G603700
MQTL_3B_4	3B	TraesCS3B02G603800
MQTL_3B_4	3B	TraesCS3B02G603900
MQTL_3B_4	3B	TraesCS3B02G604000	Os01g0976700	OsPP17	Os01t0976700-01
MQTL_3B_4	3B	TraesCS3B02G604100
MQTL_3B_4	3B	TraesCS3B02G604200
MQTL_3B_4	3B	TraesCS3B02G604300	Os11g0164200		Os11t0164200-00
MQTL_3B_4	3B	TraesCS3B02G604400
MQTL_3B_4	3B	TraesCS3B02G604500
MQTL_3B_4	3B	TraesCS3B02G604600
MQTL_3B_4	3B	TraesCS3B02G604600
MQTL_3B_4	3B	TraesCS3B02G604600
MQTL_3B_4	3B	TraesCS3B02G604700	Os06g0684000		Os06t0684000-02
MQTL_3B_4	3B	TraesCS3B02G604800
MQTL_3B_4	3B	TraesCS3B02G604800
MQTL_3B_4	3B	TraesCS3B02G604900
MQTL_3B_4	3B	TraesCS3B02G605000
MQTL_3B_4	3B	TraesCS3B02G605100	Os01g0976500		Os01t0976500-01
MQTL_3B_4	3B	TraesCS3B02G605200
MQTL_3B_4	3B	TraesCS3B02G605300
MQTL_3B_4	3B	TraesCS3B02G605400
MQTL_3B_4	3B	TraesCS3B02G605500	Os04g0161400		Os04t0161400-00
MQTL_3B_4	3B	TraesCS3B02G605500	Os04g0155000		Os04t0155000-00
MQTL_3B_4	3B	TraesCS3B02G605500	Os04g0160600	SIP29	Os04t0160600-00
MQTL_3B_4	3B	TraesCS3B02G605600	Os04g0155200		Os04t0155200-00
MQTL_3B_4	3B	TraesCS3B02G605600	Os04g0156200		Os04t0156200-00
MQTL_3B_4	3B	TraesCS3B02G605600	Os04g0161100		Os04t0161100-00
MQTL_3B_4	3B	TraesCS3B02G605600	Os04g0158400		Os04t0158400-00
MQTL_3B_4	3B	TraesCS3B02G605700	Os03g0700700	OsLOX1	Os03t0700700-01
MQTL_3B_4	3B	TraesCS3B02G605800	Os01g0210600		Os01t0210600-02
MQTL_3B_4	3B	TraesCS3B02G605900	Os06g0113600	OsFbox288	Os06t0113600-01
MQTL_3B_4	3B	TraesCS3B02G605900	Os06g0111100	OsFbox286	Os06t0111100-01
MQTL_3B_4	3B	TraesCS3B02G606000
MQTL_3B_4	3B	TraesCS3B02G606100	Os04g0155200		Os04t0155200-00
MQTL_3B_4	3B	TraesCS3B02G606100	Os04g0156200		Os04t0156200-00
MQTL_3B_4	3B	TraesCS3B02G606100	Os04g0161100		Os04t0161100-00
MQTL_3B_4	3B	TraesCS3B02G606100	Os04g0158400		Os04t0158400-00
MQTL_3B_4	3B	TraesCS3B02G606200	Os04g0155200		Os04t0155200-00
MQTL_3B_4	3B	TraesCS3B02G606200	Os04g0156200		Os04t0156200-00
MQTL_3B_4	3B	TraesCS3B02G606200	Os04g0161100		Os04t0161100-00
MQTL_3B_4	3B	TraesCS3B02G606200	Os04g0158400		Os04t0158400-00
MQTL_3B_4	3B	TraesCS3B02G606300	Os04g0161400		Os04t0161400-00
MQTL_3B_4	3B	TraesCS3B02G606300	Os04g0155000		Os04t0155000-00
MQTL_3B_4	3B	TraesCS3B02G606300	Os04g0160600	SIP29	Os04t0160600-00
MQTL_3B_4	3B	TraesCS3B02G606400
MQTL_3B_4	3B	TraesCS3B02G606500	Os01g0210600		Os01t0210600-02
MQTL_3B_4	3B	TraesCS3B02G606700
MQTL_3B_4	3B	TraesCS3B02G606800
MQTL_3B_4	3B	TraesCS3B02G606900
MQTL_3B_4	3B	TraesCS3B02G607000
MQTL_3B_4	3B	TraesCS3B02G607100
MQTL_3B_4	3B	TraesCS3B02G607200	Os06g0135900		Os06t0135900-01
MQTL_3B_4	3B	TraesCS3B02G607300
MQTL_3B_4	3B	TraesCS3B02G607400	Os09g0499400		Os09t0499400-01
MQTL_3B_4	3B	TraesCS3B02G607500	Os03g0401200	OsDjC30	Os03t0401200-01
MQTL_3B_4	3B	TraesCS3B02G607600	Os01g0976100	OsABCB8	Os01t0976100-01
MQTL_3B_4	3B	TraesCS3B02G607700	Os01g0603100		Os01t0603100-01
MQTL_3B_4	3B	TraesCS3B02G607725	Os11g0700100		Os11t0700100-01
MQTL_3B_4	3B	TraesCS3B02G607800
MQTL_3B_4	3B	TraesCS3B02G607900
MQTL_3B_4	3B	TraesCS3B02G608000
MQTL_3B_4	3B	TraesCS3B02G608100
MQTL_3B_4	3B	TraesCS3B02G608200	Os01g0976000		Os01t0976000-01
MQTL_3B_4	3B	TraesCS3B02G608300	Os05g0115100		Os05t0115100-02
MQTL_3B_4	3B	TraesCS3B02G608400	Os05g0210100	OsGELP64	Os05t0210100-01
MQTL_3B_4	3B	TraesCS3B02G608500	Os01g0975900	OsTIP1	Os01t0975900-02
MQTL_3B_4	3B	TraesCS3B02G608600
MQTL_3B_4	3B	TraesCS3B02G608700
MQTL_3B_4	3B	TraesCS3B02G608800	Os05g0112200	OsDof19	Os05t0112200-01
MQTL_3B_4	3B	TraesCS3B02G608900	Os05g0112200	OsDof19	Os05t0112200-01
MQTL_3B_4	3B	TraesCS3B02G609000	Os05g0112200	OsDof19	Os05t0112200-01
MQTL_3B_4	3B	TraesCS3B02G609100	Os05g0112200	OsDof19	Os05t0112200-01
MQTL_3B_4	3B	TraesCS3B02G609200
MQTL_3B_4	3B	TraesCS3B02G609300	Os09g0341600	OsFbox478	Os09t0341600-01
MQTL_3B_4	3B	TraesCS3B02G609300	Os09g0344400	OsFbox481	Os09t0344400-01
MQTL_3B_4	3B	TraesCS3B02G609400	Os01g0627600	OsCYP72A19	Os01t0627600-01
MQTL_3B_4	3B	TraesCS3B02G609400	Os01g0627500	OsCYP72A18	Os01t0627500-01
MQTL_3B_4	3B	TraesCS3B02G609500	Os01g0974400	XBOS31	Os01t0974400-01
MQTL_3B_4	3B	TraesCS3B02G609600	Os01g0627600	OsCYP72A19	Os01t0627600-01
MQTL_3B_4	3B	TraesCS3B02G609600	Os01g0627500	OsCYP72A18	Os01t0627500-01
MQTL_3B_4	3B	TraesCS3B02G609700	Os09g0341600	OsFbox478	Os09t0341600-01
MQTL_3B_4	3B	TraesCS3B02G609700	Os09g0344400	OsFbox481	Os09t0344400-01
MQTL_3B_4	3B	TraesCS3B02G609800
MQTL_3B_4	3B	TraesCS3B02G609900	Os02g0602500		Os02t0602500-02
MQTL_3B_4	3B	TraesCS3B02G610000	Os01g0580800		Os01t0580800-01
MQTL_3B_4	3B	TraesCS3B02G610000	Os01g0580800		Os01t0580800-01
MQTL_3B_4	3B	TraesCS3B02G610000	Os01g0580800		Os01t0580800-01
MQTL_3B_4	3B	TraesCS3B02G610000	Os01g0580800		Os01t0580800-01
MQTL_3B_4	3B	TraesCS3B02G610100	Os01g0892500		Os01t0892500-01
MQTL_3B_4	3B	TraesCS3B02G610100	Os01g0892600		Os01t0892600-02
MQTL_3B_4	3B	TraesCS3B02G610100	Os01g0892500		Os01t0892500-01
MQTL_3B_4	3B	TraesCS3B02G610100	Os01g0892600		Os01t0892600-02
MQTL_3B_4	3B	TraesCS3B02G610200	Os01g0892500		Os01t0892500-01
MQTL_3B_4	3B	TraesCS3B02G610200	Os01g0892600		Os01t0892600-02
MQTL_3B_4	3B	TraesCS3B02G610300	Os01g0892500		Os01t0892500-01
MQTL_3B_4	3B	TraesCS3B02G610300	Os01g0892600		Os01t0892600-02
MQTL_3B_4	3B	TraesCS3B02G610400	Os01g0892500		Os01t0892500-01
MQTL_3B_4	3B	TraesCS3B02G610400	Os01g0892600		Os01t0892600-02
MQTL_3B_4	3B	TraesCS3B02G610400	Os01g0892500		Os01t0892500-01
MQTL_3B_4	3B	TraesCS3B02G610400	Os01g0892600		Os01t0892600-02
MQTL_3B_4	3B	TraesCS3B02G610500
MQTL_3B_4	3B	TraesCS3B02G610600	Os01g0892500		Os01t0892500-01
MQTL_3B_4	3B	TraesCS3B02G610600	Os01g0892600		Os01t0892600-02
MQTL_3B_4	3B	TraesCS3B02G610600	Os01g0892500		Os01t0892500-01
MQTL_3B_4	3B	TraesCS3B02G610600	Os01g0892600		Os01t0892600-02
MQTL_3B_4	3B	TraesCS3B02G610700	Os06g0194400		Os06t0194400-01
MQTL_3B_4	3B	TraesCS3B02G610800	Os03g0279200		Os03t0279200-01
MQTL_3B_4	3B	TraesCS3B02G610800	Os01g0502700		Os01t0502700-00
MQTL_3B_4	3B	TraesCS3B02G610900	Os01g0974701		Os01t0974701-01
MQTL_3B_4	3B	TraesCS3B02G611100
MQTL_3B_4	3B	TraesCS3B02G611200
MQTL_3B_4	3B	TraesCS3B02G611300
MQTL_3B_4	3B	TraesCS3B02G611400
MQTL_3B_4	3B	TraesCS3B02G611500
MQTL_3B_4	3B	TraesCS3B02G611600	Os01g0974800		Os01t0974800-01
MQTL_3B_4	3B	TraesCS3B02G611600	Os05g0114000		Os05t0114000-01
MQTL_3B_4	3B	TraesCS3B02G611700	Os03g0167800	OsFbox129	Os03t0167800-02
MQTL_3B_4	3B	TraesCS3B02G611800	Os01g0974800		Os01t0974800-01
MQTL_3B_4	3B	TraesCS3B02G611800	Os05g0114000		Os05t0114000-01
MQTL_3B_4	3B	TraesCS3B02G611900
MQTL_3B_4	3B	TraesCS3B02G612000	Os08g0157500	ROMT9	Os08t0157500-01
MQTL_3B_4	3B	TraesCS3B02G612100	Os01g0975000	OsDSR3	Os01t0975000-02
MQTL_3B_4	3B	TraesCS3B02G612200	Os01g0975300	OsMYB48	Os01t0975300-01
MQTL_3B_4	3B	TraesCS3B02G612200	Os01g0975300	OsMYB48	Os01t0975300-01
MQTL_3B_4	3B	TraesCS3B02G612300
MQTL_3B_4	3B	TraesCS3B02G612400
MQTL_3B_4	3B	TraesCS3B02G612500
MQTL_3B_4	3B	TraesCS3B02G612600
MQTL_3B_5	3B	ENSRNA050010850
MQTL_3B_5	3B	ENSRNA050010852
MQTL_3B_5	3B	ENSRNA050010854
MQTL_3B_5	3B	ENSRNA050010856
MQTL_3B_5	3B	ENSRNA050010858
MQTL_3B_5	3B	ENSRNA050010860
MQTL_3B_5	3B	ENSRNA050010863
MQTL_3B_5	3B	ENSRNA050010865
MQTL_3B_5	3B	ENSRNA050010867
MQTL_3B_5	3B	ENSRNA050010869
MQTL_3B_5	3B	ENSRNA050010871
MQTL_3B_5	3B	ENSRNA050010873
MQTL_3B_5	3B	ENSRNA050010874
MQTL_3B_5	3B	ENSRNA050010876
MQTL_3B_5	3B	ENSRNA050010878
MQTL_3B_5	3B	ENSRNA050010880
MQTL_3B_5	3B	ENSRNA050010882
MQTL_3B_5	3B	ENSRNA050010883
MQTL_3B_5	3B	ENSRNA050011042
MQTL_3B_5	3B	ENSRNA050011043
MQTL_3B_5	3B	ENSRNA050011046
MQTL_3B_5	3B	ENSRNA050011047
MQTL_3B_5	3B	ENSRNA050011049
MQTL_3B_5	3B	ENSRNA050011051
MQTL_3B_5	3B	ENSRNA050011053
MQTL_3B_5	3B	ENSRNA050011055
MQTL_3B_5	3B	ENSRNA050011058
MQTL_3B_5	3B	ENSRNA050022930
MQTL_3B_5	3B	TraesCS3B02G588200	Os04g0140666		Os04t0140666-01
MQTL_3B_5	3B	TraesCS3B02G588200	Os04g0125700		Os04t0125700-01
MQTL_3B_5	3B	TraesCS3B02G588200	Os04g0138800		Os04t0138800-00
MQTL_3B_5	3B	TraesCS3B02G588200	Os04g0136000		Os04t0136000-00
MQTL_3B_5	3B	TraesCS3B02G588200	Os04g0135400	OsRLCK128	Os04t0135400-00
MQTL_3B_5	3B	TraesCS3B02G588300	Os01g0149700		Os01t0149700-00
MQTL_3B_5	3B	TraesCS3B02G588300	Os01g0152600	OsRLCK24	Os01t0152600-00
MQTL_3B_5	3B	TraesCS3B02G588300	Os01g0153000		Os01t0153000-00
MQTL_3B_5	3B	TraesCS3B02G588300	Os01g0152800	OsRLCK25	Os01t0152800-01
MQTL_3B_5	3B	TraesCS3B02G588400	Os12g0559400	BPH26	Os12t0559400-01
MQTL_3B_5	3B	TraesCS3B02G588500	Os08g0539400		Os08t0539400-01
MQTL_3B_5	3B	TraesCS3B02G588600	Os12g0559400	BPH26	Os12t0559400-01
MQTL_3B_5	3B	TraesCS3B02G588700	Os12g0559400	BPH26	Os12t0559400-01
MQTL_3B_5	3B	TraesCS3B02G588700	Os12g0559400	BPH26	Os12t0559400-01
MQTL_3B_5	3B	TraesCS3B02G588800	Os08g0539400		Os08t0539400-01
MQTL_3B_5	3B	TraesCS3B02G588900	Os08g0539400		Os08t0539400-01
MQTL_3B_5	3B	TraesCS3B02G589000	Os12g0628500		Os12t0628500-01
MQTL_3B_5	3B	TraesCS3B02G589000	Os08g0542000		Os08t0542000-01
MQTL_3B_5	3B	TraesCS3B02G589100	Os08g0539400		Os08t0539400-01
MQTL_3B_5	3B	TraesCS3B02G589200
MQTL_3B_5	3B	TraesCS3B02G589300	Os08g0539400		Os08t0539400-01
MQTL_3B_5	3B	TraesCS3B02G589400
MQTL_3B_5	3B	TraesCS3B02G589500	Os08g0539400		Os08t0539400-01
MQTL_3B_5	3B	TraesCS3B02G589600	Os12g0628500		Os12t0628500-01
MQTL_3B_5	3B	TraesCS3B02G589600	Os08g0542000		Os08t0542000-01
MQTL_3B_5	3B	TraesCS3B02G589700	Os08g0539400		Os08t0539400-01
MQTL_3B_5	3B	TraesCS3B02G589800	Os10g0130800		Os10t0130800-01
MQTL_3B_5	3B	TraesCS3B02G589800	Os02g0307700		Os02t0307700-00
MQTL_3B_5	3B	TraesCS3B02G589900	Os01g0969000		Os01t0969000-01
MQTL_3B_5	3B	TraesCS3B02G590000	Os01g0969100		Os01t0969100-01
MQTL_3B_5	3B	TraesCS3B02G590100
MQTL_3B_5	3B	TraesCS3B02G590300
MQTL_3B_5	3B	TraesCS3B02G590400	Os06g0659300	VLN3	Os06t0659300-01
MQTL_3B_5	3B	TraesCS3B02G590400	Os06g0659300	VLN3	Os06t0659300-01
MQTL_3B_5	3B	TraesCS3B02G590400	Os06g0659300	VLN3	Os06t0659300-01
MQTL_3B_5	3B	TraesCS3B02G590500
MQTL_3B_5	3B	TraesCS3B02G590600	Os03g0689833		Os03t0689833-00
MQTL_3B_5	3B	TraesCS3B02G590700	Os03g0689833		Os03t0689833-00
MQTL_3B_5	3B	TraesCS3B02G590800	Os03g0689833		Os03t0689833-00
MQTL_3B_5	3B	TraesCS3B02G590900	Os08g0387200		Os08t0387200-01
MQTL_3B_5	3B	TraesCS3B02G590900	Os08g0387200		Os08t0387200-01
MQTL_3B_5	3B	TraesCS3B02G591000	Os08g0110500	PUB15	Os08t0110500-01
MQTL_3B_5	3B	TraesCS3B02G591100	Os01g0535100		Os01t0535100-00
MQTL_3B_5	3B	TraesCS3B02G591100	Os01g0535300		Os01t0535300-00
MQTL_3B_5	3B	TraesCS3B02G591200
MQTL_3B_5	3B	TraesCS3B02G591300	Os01g0970400	p26	Os01t0970400-01
MQTL_3B_5	3B	TraesCS3B02G591400	Os01g0314300		Os01t0314300-01
MQTL_3B_5	3B	TraesCS3B02G591600
MQTL_3B_5	3B	TraesCS3B02G591700
MQTL_3B_5	3B	TraesCS3B02G591800
MQTL_3B_5	3B	TraesCS3B02G591900	Os08g0430100		Os08t0430100-01
MQTL_3B_5	3B	TraesCS3B02G592000	Os01g0351800		Os01t0351800-01
MQTL_3B_5	3B	TraesCS3B02G592000	Os01g0352100		Os01t0352100-01
MQTL_3B_5	3B	TraesCS3B02G592100	Os01g0246100	OsHAC701	Os01t0246100-01
MQTL_3B_5	3B	TraesCS3B02G592100	Os01g0246100	OsHAC701	Os01t0246100-01
MQTL_3B_5	3B	TraesCS3B02G592200	Os10g0148700		Os10t0148700-01
MQTL_3B_5	3B	TraesCS3B02G592300	Os01g0971200		Os01t0971200-01
MQTL_3B_5	3B	TraesCS3B02G592400	Os01g0971100	OsDi19-5	Os01t0971100-01
MQTL_3B_5	3B	TraesCS3B02G592400	Os01g0971100	OsDi19-5	Os01t0971100-01
MQTL_3B_5	3B	TraesCS3B02G592500	Os08g0191000	OsPILS2	Os08t0191000-01
MQTL_3B_5	3B	TraesCS3B02G592600
MQTL_3B_5	3B	TraesCS3B02G592700
MQTL_3B_5	3B	TraesCS3B02G592800	Os01g0970900		Os01t0970900-01
MQTL_3B_5	3B	TraesCS3B02G592900	Os01g0970600	OsRH58	Os01t0970600-01
MQTL_3B_5	3B	TraesCS3B02G592900	Os01g0970600	OsRH58	Os01t0970600-01
MQTL_3B_5	3B	TraesCS3B02G593000	Os01g0970500	OsTFIIAgamma1	Os01t0970500-01
MQTL_3B_5	3B	TraesCS3B02G593100	Os01g0970500	OsTFIIAgamma1	Os01t0970500-01
MQTL_3B_5	3B	TraesCS3B02G593200	Os08g0430100		Os08t0430100-01
MQTL_3B_5	3B	TraesCS3B02G593300
MQTL_3B_5	3B	TraesCS3B02G593400
MQTL_3B_5	3B	TraesCS3B02G593500
MQTL_3B_5	3B	TraesCS3B02G593500
MQTL_3B_5	3B	TraesCS3B02G593600
MQTL_3B_5	3B	TraesCS3B02G593700	Os01g0976300		Os01t0976300-01
MQTL_3B_5	3B	TraesCS3B02G593800	Os01g0976200		Os01t0976200-01
MQTL_3B_5	3B	TraesCS3B02G593900	Os11g0212000		Os11t0212000-00
MQTL_3B_5	3B	TraesCS3B02G593900	Os11g0212000		Os11t0212000-00
MQTL_3B_5	3B	TraesCS3B02G593900	Os11g0212000		Os11t0212000-00
MQTL_3B_5	3B	TraesCS3B02G594000
MQTL_3B_5	3B	TraesCS3B02G594200	Os03g0214200	MODD	Os03t0214200-01
MQTL_3B_5	3B	TraesCS3B02G594300	Os01g0971800	OsPCL1	Os01t0971800-01
MQTL_3B_5	3B	TraesCS3B02G594400
MQTL_3B_5	3B	TraesCS3B02G594500	Os01g0971900		Os01t0971900-01
MQTL_3B_5	3B	TraesCS3B02G594500	Os01g0971900		Os01t0971900-01
MQTL_3B_5	3B	TraesCS3B02G594600
MQTL_3B_5	3B	TraesCS3B02G594700	Os01g0210600		Os01t0210600-02
MQTL_3B_5	3B	TraesCS3B02G594900	Os09g0565350	OsFbox506	Os09t0565350-00
MQTL_3B_5	3B	TraesCS3B02G595000	Os09g0565350	OsFbox506	Os09t0565350-00
MQTL_3B_5	3B	TraesCS3B02G595100	Os01g0972200	OsZIP1	Os01t0972200-00
MQTL_3B_5	3B	TraesCS3B02G595100	Os08g0533900		Os08t0533900-00
MQTL_3B_5	3B	TraesCS3B02G595200	Os01g0972000	OsRFPH2-3	Os01t0972000-01
MQTL_3B_5	3B	TraesCS3B02G595300	Os03g0619400		Os03t0619400-01
MQTL_3B_5	3B	TraesCS3B02G595400	Os06g0293000		Os06t0293000-00
MQTL_3B_5	3B	TraesCS3B02G595400	Os06g0293100		Os06t0293100-00
MQTL_3B_5	3B	TraesCS3B02G595500
MQTL_3B_5	3B	TraesCS3B02G595600	Os01g0972900	OsWD40-33	Os01t0972900-01
MQTL_3B_5	3B	TraesCS3B02G595700
MQTL_3B_5	3B	TraesCS3B02G595800	Os01g0972800	OsWRKY17	Os01t0972800-01
MQTL_3B_5	3B	TraesCS3B02G595800	Os01g0972800	OsWRKY17	Os01t0972800-01
MQTL_3B_5	3B	TraesCS3B02G595900
MQTL_3B_5	3B	TraesCS3B02G596000	Os01g0972300		Os01t0972300-01
MQTL_3B_5	3B	TraesCS3B02G596100	Os09g0565350	OsFbox506	Os09t0565350-00
MQTL_3B_5	3B	TraesCS3B02G596200
MQTL_3B_5	3B	TraesCS3B02G596300
MQTL_3B_5	3B	TraesCS3B02G596400
MQTL_3B_5	3B	TraesCS3B02G596500
MQTL_3B_5	3B	TraesCS3B02G596600
MQTL_3B_5	3B	TraesCS3B02G596700
MQTL_3B_5	3B	TraesCS3B02G596800
MQTL_3B_5	3B	TraesCS3B02G596900
MQTL_3B_5	3B	TraesCS3B02G597000
MQTL_3B_5	3B	TraesCS3B02G597100
MQTL_3B_5	3B	TraesCS3B02G597200
MQTL_3B_5	3B	TraesCS3B02G597300
MQTL_3B_5	3B	TraesCS3B02G597400	Os08g0340900		Os08t0340900-01
MQTL_3B_5	3B	TraesCS3B02G597500
MQTL_3B_5	3B	TraesCS3B02G597500
MQTL_3B_5	3B	TraesCS3B02G597600
MQTL_3B_5	3B	TraesCS3B02G597700	Os01g0973000		Os01t0973000-01
MQTL_3B_5	3B	TraesCS3B02G597700	Os01g0973000		Os01t0973000-01
MQTL_3B_5	3B	TraesCS3B02G597800	Os01g0559600	OsVPE2	Os01t0559600-01
MQTL_3B_5	3B	TraesCS3B02G597800	Os01g0559600	OsVPE2	Os01t0559600-01
MQTL_3B_5	3B	TraesCS3B02G597900	Os01g0559600	OsVPE2	Os01t0559600-01
MQTL_3B_5	3B	TraesCS3B02G598000
MQTL_3B_5	3B	TraesCS3B02G598100	Os03g0309400	OsPME11	Os03t0309400-01
MQTL_3B_5	3B	TraesCS3B02G598200	Os01g0734800	OsUGT706F1	Os01t0734800-01
MQTL_3B_5	3B	TraesCS3B02G598300
MQTL_3B_5	3B	TraesCS3B02G598400	Os01g0734800	OsUGT706F1	Os01t0734800-01
MQTL_3B_5	3B	TraesCS3B02G598500	Os01g0734800	OsUGT706F1	Os01t0734800-01
MQTL_3B_5	3B	TraesCS3B02G598600
MQTL_3B_5	3B	TraesCS3B02G598700
MQTL_3B_5	3B	TraesCS3B02G598700
MQTL_3B_5	3B	TraesCS3B02G598700
MQTL_3B_5	3B	TraesCS3B02G598800
MQTL_3B_5	3B	TraesCS3B02G598900
MQTL_3B_5	3B	TraesCS3B02G599000
MQTL_3B_5	3B	TraesCS3B02G599100
MQTL_3B_5	3B	TraesCS3B02G599200	Os11g0253100		Os11t0253100-00
MQTL_3B_5	3B	TraesCS3B02G599300	Os11g0252400		Os11t0252400-01
MQTL_3B_5	3B	TraesCS3B02G599400	Os11g0253100		Os11t0253100-00
MQTL_3B_5	3B	TraesCS3B02G599500	Os01g0973200		Os01t0973200-00
MQTL_3B_5	3B	TraesCS3B02G599598
MQTL_3B_5	3B	TraesCS3B02G599600	Os01g0973300		Os01t0973300-01
MQTL_3B_5	3B	TraesCS3B02G599600	Os01g0973300		Os01t0973300-01
MQTL_3B_5	3B	TraesCS3B02G599600	Os01g0973300		Os01t0973300-01
MQTL_3B_5	3B	TraesCS3B02G599700	Os12g0137000	ONAC133	Os12t0137000-00
MQTL_3B_5	3B	TraesCS3B02G599800	Os01g0973300		Os01t0973300-01
MQTL_3B_5	3B	TraesCS3B02G599878
MQTL_3B_5	3B	TraesCS3B02G599900	Os12g0137000	ONAC133	Os12t0137000-00
MQTL_3B_5	3B	TraesCS3B02G600000	Os12g0137000	ONAC133	Os12t0137000-00
MQTL_3B_5	3B	TraesCS3B02G600100	Os01g0973300		Os01t0973300-01
MQTL_3B_5	3B	TraesCS3B02G600117
MQTL_3B_5	3B	TraesCS3B02G600200	Os01g0973400		Os01t0973400-01
MQTL_3B_5	3B	TraesCS3B02G600300	Os01g0973500	OsRLCK57	Os01t0973500-01
MQTL_3B_5	3B	TraesCS3B02G600600
MQTL_3B_5	3B	TraesCS3B02G600700
MQTL_3B_5	3B	TraesCS3B02G600800
MQTL_3B_5	3B	TraesCS3B02G600800
MQTL_3B_5	3B	TraesCS3B02G600800
MQTL_3B_5	3B	TraesCS3B02G600800
MQTL_3B_5	3B	TraesCS3B02G600900	Os01g0973600		Os01t0973600-01
MQTL_3B_5	3B	TraesCS3B02G601000
MQTL_3B_5	3B	TraesCS3B02G601100	Os05g0111300	OsMT2b	Os05t0111300-01
MQTL_3B_5	3B	TraesCS3B02G601200	Os01g0658500		Os01t0658500-02
MQTL_3B_5	3B	TraesCS3B02G601300	Os01g0976200		Os01t0976200-01
MQTL_3B_5	3B	TraesCS3B02G601400	Os09g0569300		Os09t0569300-01
MQTL_3B_5	3B	TraesCS3B02G601500	Os01g0976200		Os01t0976200-01
MQTL_3B_5	3B	TraesCS3B02G601600	Os05g0111300	OsMT2b	Os05t0111300-01
MQTL_3B_5	3B	TraesCS3B02G601700	Os05g0111300	OsMT2b	Os05t0111300-01
MQTL_3B_5	3B	TraesCS3B02G601800	Os05g0111300	OsMT2b	Os05t0111300-01
MQTL_3B_5	3B	TraesCS3B02G601900
MQTL_3B_5	3B	TraesCS3B02G602000	Os08g0359600		Os08t0359600-01
MQTL_3B_5	3B	TraesCS3B02G602100	gene-rps19-2		cds-BAC19887.2
MQTL_3B_5	3B	TraesCS3B02G602200
MQTL_3B_5	3B	TraesCS3B02G602300
MQTL_3B_5	3B	TraesCS3B02G602400	Os10g0410750		Os10t0410750-00
MQTL_3B_5	3B	TraesCS3B02G602500	Os03g0700700	OsLOX1	Os03t0700700-01
MQTL_3B_5	3B	TraesCS3B02G602600
MQTL_3B_5	3B	TraesCS3B02G602700	Os01g0960400		Os01t0960400-01
MQTL_3B_5	3B	TraesCS3B02G602700	Os01g0960400		Os01t0960400-01
MQTL_3B_5	3B	TraesCS3B02G602700	Os01g0960400		Os01t0960400-01
MQTL_3B_5	3B	TraesCS3B02G602800
MQTL_3B_5	3B	TraesCS3B02G602900	Os03g0809000		Os03t0809000-01
MQTL_3B_5	3B	TraesCS3B02G603000	Os04g0407800	OsGA2ox11	Os04t0407800-01
MQTL_3B_5	3B	TraesCS3B02G603100	Os02g0195300	OsDjC16	Os02t0195300-01
MQTL_3B_5	3B	TraesCS3B02G603100	Os01g0977200	OsDjC15	Os01t0977200-00
MQTL_3B_5	3B	TraesCS3B02G603100	Os02g0195300	OsDjC16	Os02t0195300-01
MQTL_3B_5	3B	TraesCS3B02G603100	Os01g0977200	OsDjC15	Os01t0977200-00
MQTL_3B_5	3B	TraesCS3B02G603200
MQTL_3B_5	3B	TraesCS3B02G603300
MQTL_3B_5	3B	TraesCS3B02G603400
MQTL_3B_5	3B	TraesCS3B02G603400
MQTL_3B_5	3B	TraesCS3B02G603400
MQTL_3B_5	3B	TraesCS3B02G603500
MQTL_3B_5	3B	TraesCS3B02G603600	Os11g0303500		Os11t0303500-01
MQTL_3B_5	3B	TraesCS3B02G603700
MQTL_3B_5	3B	TraesCS3B02G603800
MQTL_3B_5	3B	TraesCS3B02G603900
MQTL_3B_5	3B	TraesCS3B02G604000	Os01g0976700	OsPP17	Os01t0976700-01
MQTL_3B_5	3B	TraesCS3B02G604100
MQTL_3B_5	3B	TraesCS3B02G604200
MQTL_3B_5	3B	TraesCS3B02G604300	Os11g0164200		Os11t0164200-00
MQTL_3B_5	3B	TraesCS3B02G604400
MQTL_3B_5	3B	TraesCS3B02G604500
MQTL_3B_5	3B	TraesCS3B02G604600
MQTL_3B_5	3B	TraesCS3B02G604600
MQTL_3B_5	3B	TraesCS3B02G604600
MQTL_3B_5	3B	TraesCS3B02G604700	Os06g0684000		Os06t0684000-02
MQTL_3B_5	3B	TraesCS3B02G604800
MQTL_3B_5	3B	TraesCS3B02G604800
MQTL_3B_5	3B	TraesCS3B02G604900
MQTL_3B_5	3B	TraesCS3B02G605000
MQTL_3B_5	3B	TraesCS3B02G605100	Os01g0976500		Os01t0976500-01
MQTL_3B_5	3B	TraesCS3B02G605200
MQTL_3B_5	3B	TraesCS3B02G605300
MQTL_3B_5	3B	TraesCS3B02G605400
MQTL_3B_5	3B	TraesCS3B02G605500	Os04g0161400		Os04t0161400-00
MQTL_3B_5	3B	TraesCS3B02G605500	Os04g0155000		Os04t0155000-00
MQTL_3B_5	3B	TraesCS3B02G605500	Os04g0160600	SIP29	Os04t0160600-00
MQTL_3B_5	3B	TraesCS3B02G605600	Os04g0155200		Os04t0155200-00
MQTL_3B_5	3B	TraesCS3B02G605600	Os04g0156200		Os04t0156200-00
MQTL_3B_5	3B	TraesCS3B02G605600	Os04g0161100		Os04t0161100-00
MQTL_3B_5	3B	TraesCS3B02G605600	Os04g0158400		Os04t0158400-00
MQTL_3B_5	3B	TraesCS3B02G605700	Os03g0700700	OsLOX1	Os03t0700700-01
MQTL_3B_5	3B	TraesCS3B02G605800	Os01g0210600		Os01t0210600-02
MQTL_3B_5	3B	TraesCS3B02G605900	Os06g0113600	OsFbox288	Os06t0113600-01
MQTL_3B_5	3B	TraesCS3B02G605900	Os06g0111100	OsFbox286	Os06t0111100-01
MQTL_3B_5	3B	TraesCS3B02G606000
MQTL_3B_5	3B	TraesCS3B02G606100	Os04g0155200		Os04t0155200-00
MQTL_3B_5	3B	TraesCS3B02G606100	Os04g0156200		Os04t0156200-00
MQTL_3B_5	3B	TraesCS3B02G606100	Os04g0161100		Os04t0161100-00
MQTL_3B_5	3B	TraesCS3B02G606100	Os04g0158400		Os04t0158400-00
MQTL_3B_5	3B	TraesCS3B02G606200	Os04g0155200		Os04t0155200-00
MQTL_3B_5	3B	TraesCS3B02G606200	Os04g0156200		Os04t0156200-00
MQTL_3B_5	3B	TraesCS3B02G606200	Os04g0161100		Os04t0161100-00
MQTL_3B_5	3B	TraesCS3B02G606200	Os04g0158400		Os04t0158400-00
MQTL_3B_5	3B	TraesCS3B02G606300	Os04g0161400		Os04t0161400-00
MQTL_3B_5	3B	TraesCS3B02G606300	Os04g0155000		Os04t0155000-00
MQTL_3B_5	3B	TraesCS3B02G606300	Os04g0160600	SIP29	Os04t0160600-00
MQTL_3B_5	3B	TraesCS3B02G606400
MQTL_3B_5	3B	TraesCS3B02G606500	Os01g0210600		Os01t0210600-02
MQTL_3B_5	3B	TraesCS3B02G606700
MQTL_3B_5	3B	TraesCS3B02G606800
MQTL_3B_5	3B	TraesCS3B02G606900
MQTL_3B_5	3B	TraesCS3B02G607000
MQTL_3B_5	3B	TraesCS3B02G607100
MQTL_3B_5	3B	TraesCS3B02G607200	Os06g0135900		Os06t0135900-01
MQTL_3B_5	3B	TraesCS3B02G607300
MQTL_3B_5	3B	TraesCS3B02G607400	Os09g0499400		Os09t0499400-01
MQTL_3B_5	3B	TraesCS3B02G607500	Os03g0401200	OsDjC30	Os03t0401200-01
MQTL_3B_5	3B	TraesCS3B02G607600	Os01g0976100	OsABCB8	Os01t0976100-01
MQTL_3B_5	3B	TraesCS3B02G607700	Os01g0603100		Os01t0603100-01
MQTL_3B_5	3B	TraesCS3B02G607725	Os11g0700100		Os11t0700100-01

## Sheet: 3D
MQTL	Chr No	Wheat Gene Stable ID	Rice gene stable ID	Rice gene name	Rice group protein or transxcript ID
MQTl_3D_3	3D	TraesCS3D02G071300
MQTl_3D_3	3D	TraesCS3D02G071400
MQTl_3D_3	3D	TraesCS3D02G071500
MQTl_3D_3	3D	TraesCS3D02G071600
MQTl_3D_3	3D	TraesCS3D02G071700
MQTl_3D_3	3D	TraesCS3D02G071800
MQTl_3D_3	3D	TraesCS3D02G071900	Os06g0492900	OsFbox310	Os06t0492900-00
MQTl_3D_3	3D	TraesCS3D02G072000	Os01g0148050		Os01t0148050-01
MQTl_3D_3	3D	TraesCS3D02G072000	Os01g0148000		Os01t0148000-00
MQTl_3D_3	3D	TraesCS3D02G072100
MQTl_3D_3	3D	TraesCS3D02G072200
MQTl_3D_3	3D	TraesCS3D02G072300	Os01g0110800		Os01t0110800-01
MQTl_3D_3	3D	TraesCS3D02G072300	Os01g0110800		Os01t0110800-01
MQTl_3D_3	3D	TraesCS3D02G072400
MQTl_3D_3	3D	TraesCS3D02G072400
MQTl_3D_3	3D	TraesCS3D02G072500
MQTl_3D_3	3D	TraesCS3D02G072600	Os04g0356600		Os04t0356600-01
MQTl_3D_3	3D	TraesCS3D02G072700
MQTl_3D_3	3D	TraesCS3D02G072800
MQTl_3D_3	3D	TraesCS3D02G072900	Os01g0147800		Os01t0147800-01
MQTl_3D_3	3D	TraesCS3D02G073000	Os01g0147900	OsTPI1	Os01t0147900-01
MQTl_3D_3	3D	TraesCS3D02G073100	Os01g0148050		Os01t0148050-01
MQTl_3D_3	3D	TraesCS3D02G073100	Os01g0148000		Os01t0148000-00
MQTl_3D_3	3D	TraesCS3D02G073200
MQTl_3D_3	3D	TraesCS3D02G073300	Os08g0242400	OsWOX10	Os08t0242400-01
MQTl_3D_3	3D	TraesCS3D02G073400
MQTl_3D_3	3D	TraesCS3D02G073500	Os01g0149500	PIT	Os01t0149500-01
MQTl_3D_3	3D	TraesCS3D02G073500	Os01g0149350		Os01t0149350-00
MQTl_3D_3	3D	TraesCS3D02G073600	Os01g0149500	PIT	Os01t0149500-01
MQTl_3D_3	3D	TraesCS3D02G073600	Os01g0149350		Os01t0149350-00
MQTl_3D_3	3D	TraesCS3D02G073700	Os12g0571900		Os12t0571900-01
MQTl_3D_3	3D	TraesCS3D02G073800
MQTl_3D_3	3D	TraesCS3D02G073900
MQTl_3D_3	3D	TraesCS3D02G074100
MQTl_3D_3	3D	TraesCS3D02G074200
MQTl_3D_3	3D	TraesCS3D02G074300
MQTl_3D_3	3D	TraesCS3D02G074300
MQTl_3D_3	3D	TraesCS3D02G074400
MQTl_3D_3	3D	TraesCS3D02G074500
MQTl_3D_3	3D	TraesCS3D02G074600	Os01g0149900		Os01t0149900-01
MQTl_3D_3	3D	TraesCS3D02G074600	Os01g0149900		Os01t0149900-01
MQTl_3D_3	3D	TraesCS3D02G074600	Os01g0149900		Os01t0149900-01
MQTl_3D_3	3D	TraesCS3D02G074700	Os01g0150000	CER10	Os01t0150000-02
MQTl_3D_3	3D	TraesCS3D02G074800	Os01g0150100		Os01t0150100-01
MQTl_3D_3	3D	TraesCS3D02G074800	Os01g0150100		Os01t0150100-01
MQTl_3D_3	3D	TraesCS3D02G074900	Os01g0150200		Os01t0150200-01
MQTl_3D_3	3D	TraesCS3D02G074900	Os04g0271200	OsPAS2	Os04t0271200-01
MQTl_3D_3	3D	TraesCS3D02G075000	Os02g0552400		Os02t0552400-00
MQTl_3D_3	3D	TraesCS3D02G075100
MQTl_3D_3	3D	TraesCS3D02G075200
MQTl_3D_3	3D	TraesCS3D02G075300
MQTl_3D_3	3D	TraesCS3D02G075400	Os02g0552600	Ogg	Os02t0552600-00
MQTl_3D_3	3D	TraesCS3D02G075500	Os01g0150500		Os01t0150500-00
MQTl_3D_3	3D	TraesCS3D02G075500	Os01g0150400		Os01t0150400-00
MQTl_3D_3	3D	TraesCS3D02G075500	Os01g0150800		Os01t0150800-01
MQTl_3D_3	3D	TraesCS3D02G075600	Os01g0150500		Os01t0150500-00
MQTl_3D_3	3D	TraesCS3D02G075600	Os01g0150400		Os01t0150400-00
MQTl_3D_3	3D	TraesCS3D02G075600	Os01g0150800		Os01t0150800-01
MQTl_3D_3	3D	TraesCS3D02G075700	Os01g0151100		Os01t0151100-01
MQTl_3D_3	3D	TraesCS3D02G075800	Os01g0151200		Os01t0151200-01
MQTl_3D_3	3D	TraesCS3D02G075800	Os01g0151200		Os01t0151200-01
MQTl_3D_3	3D	TraesCS3D02G075800	Os01g0151200		Os01t0151200-01
MQTl_3D_3	3D	TraesCS3D02G075900	Os08g0490800		Os08t0490800-00
MQTl_3D_3	3D	TraesCS3D02G076000
MQTl_3D_3	3D	TraesCS3D02G076100	Os08g0174800		Os08t0174800-01
MQTl_3D_3	3D	TraesCS3D02G076200	Os03g0414400		Os03t0414400-01
MQTl_3D_3	3D	TraesCS3D02G076300	Os07g0425000		Os07t0425000-01
MQTl_3D_3	3D	TraesCS3D02G076400	Os01g0151500		Os01t0151500-00
MQTl_3D_3	3D	TraesCS3D02G076500	Os07g0167100		Os07t0167100-01
MQTl_3D_3	3D	TraesCS3D02G076600	Os01g0151500		Os01t0151500-00
MQTl_3D_3	3D	TraesCS3D02G076700	Os06g0589700		Os06t0589700-01
MQTl_3D_3	3D	TraesCS3D02G076800	Os06g0589700		Os06t0589700-01
MQTl_3D_3	3D	TraesCS3D02G076900
MQTl_3D_3	3D	TraesCS3D02G077000	Os08g0406600	OsMB12	Os08t0406600-01
MQTl_3D_3	3D	TraesCS3D02G077000	Os08g0406500		Os08t0406500-01
MQTl_3D_3	3D	TraesCS3D02G077100	Os01g0151600		Os01t0151600-01
MQTl_3D_3	3D	TraesCS3D02G077200	Os02g0274100	AIM1	Os02t0274100-01
MQTl_3D_3	3D	TraesCS3D02G077200	Os02g0274100	AIM1	Os02t0274100-01
MQTl_3D_3	3D	TraesCS3D02G077300
MQTl_3D_3	3D	TraesCS3D02G077400	Os09g0275400		Os09t0275400-01
MQTl_3D_3	3D	TraesCS3D02G077500	Os01g0151700		Os01t0151700-01
MQTl_3D_3	3D	TraesCS3D02G077500	Os01g0151700		Os01t0151700-01
MQTl_3D_3	3D	TraesCS3D02G077500	Os01g0151700		Os01t0151700-01
MQTl_3D_3	3D	TraesCS3D02G077500	Os01g0151700		Os01t0151700-01
MQTl_3D_3	3D	TraesCS3D02G077600	Os07g0113100		Os07t0113100-00
MQTl_3D_4	3D	ENSRNA050008299
MQTl_3D_4	3D	ENSRNA050008301
MQTl_3D_4	3D	ENSRNA050008302
MQTl_3D_4	3D	ENSRNA050008517
MQTl_3D_4	3D	ENSRNA050008519
MQTl_3D_4	3D	ENSRNA050008521
MQTl_3D_4	3D	ENSRNA050008523
MQTl_3D_4	3D	ENSRNA050008525
MQTl_3D_4	3D	ENSRNA050008527
MQTl_3D_4	3D	ENSRNA050008529
MQTl_3D_4	3D	ENSRNA050022984
MQTl_3D_4	3D	ENSRNA050022985
MQTl_3D_4	3D	ENSRNA050022986
MQTl_3D_4	3D	ENSRNA050022987
MQTl_3D_4	3D	ENSRNA050022988
MQTl_3D_4	3D	ENSRNA050022989
MQTl_3D_4	3D	ENSRNA050022990
MQTl_3D_4	3D	ENSRNA050022991
MQTl_3D_4	3D	TraesCS3D02G043900	Os01g0132800		Os01t0132800-01
MQTl_3D_4	3D	TraesCS3D02G044000	Os01g0132766		Os01t0132766-01
MQTl_3D_4	3D	TraesCS3D02G044100	Os08g0480500	OsMed22_2	Os08t0480500-01
MQTl_3D_4	3D	TraesCS3D02G044100	Os01g0132700	OsMed22_1	Os01t0132700-01
MQTl_3D_4	3D	TraesCS3D02G044200	Os01g0132500		Os01t0132500-01
MQTl_3D_4	3D	TraesCS3D02G044300	Os01g0132200		Os01t0132200-01
MQTl_3D_4	3D	TraesCS3D02G044400	Os01g0135800		Os01t0135800-01
MQTl_3D_4	3D	TraesCS3D02G044500	Os01g0153600		Os01t0153600-00
MQTl_3D_4	3D	TraesCS3D02G044600	Os01g0153600		Os01t0153600-00
MQTl_3D_4	3D	TraesCS3D02G044700	Os05g0527800	OsUGT706G6	Os05t0527800-01
MQTl_3D_4	3D	TraesCS3D02G044700	Os05g0527700		Os05t0527700-01
MQTl_3D_4	3D	TraesCS3D02G044700	Os09g0482860		Os09t0482860-01
MQTl_3D_4	3D	TraesCS3D02G044700	Os09g0482900		Os09t0482900-01
MQTl_3D_4	3D	TraesCS3D02G044700	Os05g0527600	OsUGT706J1	Os05t0527600-00
MQTl_3D_4	3D	TraesCS3D02G045200	Os04g0113100		Os04t0113100-00
MQTl_3D_4	3D	TraesCS3D02G045200	Os01g0136400	OsWAK1	Os01t0136400-01
MQTl_3D_4	3D	TraesCS3D02G045200	Os04g0113100		Os04t0113100-00
MQTl_3D_4	3D	TraesCS3D02G045200	Os01g0136400	OsWAK1	Os01t0136400-01
MQTl_3D_4	3D	TraesCS3D02G045200	Os04g0113100		Os04t0113100-00
MQTl_3D_4	3D	TraesCS3D02G045200	Os01g0136400	OsWAK1	Os01t0136400-01
MQTl_3D_4	3D	TraesCS3D02G045200	Os04g0113100		Os04t0113100-00
MQTl_3D_4	3D	TraesCS3D02G045200	Os01g0136400	OsWAK1	Os01t0136400-01
MQTl_3D_4	3D	TraesCS3D02G045200	Os04g0113100		Os04t0113100-00
MQTl_3D_4	3D	TraesCS3D02G045200	Os01g0136400	OsWAK1	Os01t0136400-01
MQTl_3D_4	3D	TraesCS3D02G045200	Os04g0113100		Os04t0113100-00
MQTl_3D_4	3D	TraesCS3D02G045200	Os01g0136400	OsWAK1	Os01t0136400-01
MQTl_3D_4	3D	TraesCS3D02G045200	Os04g0113100		Os04t0113100-00
MQTl_3D_4	3D	TraesCS3D02G045200	Os01g0136400	OsWAK1	Os01t0136400-01
MQTl_3D_4	3D	TraesCS3D02G045200	Os04g0113100		Os04t0113100-00
MQTl_3D_4	3D	TraesCS3D02G045200	Os01g0136400	OsWAK1	Os01t0136400-01
MQTl_3D_4	3D	TraesCS3D02G045200	Os04g0113100		Os04t0113100-00
MQTl_3D_4	3D	TraesCS3D02G045200	Os01g0136400	OsWAK1	Os01t0136400-01
MQTl_3D_4	3D	TraesCS3D02G045200	Os04g0113100		Os04t0113100-00
MQTl_3D_4	3D	TraesCS3D02G045200	Os01g0136400	OsWAK1	Os01t0136400-01
MQTl_3D_4	3D	TraesCS3D02G045500	Os01g0136000	Oshsp16.9C	Os01t0136000-00
MQTl_3D_4	3D	TraesCS3D02G045500	Os01g0136100	Oshsp16.9A	Os01t0136100-01
MQTl_3D_4	3D	TraesCS3D02G045500	Os01g0136200	Oshsp16.9B	Os01t0136200-01
MQTl_3D_4	3D	TraesCS3D02G045600	Os01g0136000	Oshsp16.9C	Os01t0136000-00
MQTl_3D_4	3D	TraesCS3D02G045600	Os01g0136100	Oshsp16.9A	Os01t0136100-01
MQTl_3D_4	3D	TraesCS3D02G045600	Os01g0136200	Oshsp16.9B	Os01t0136200-01
MQTl_3D_4	3D	TraesCS3D02G045700	Os01g0136000	Oshsp16.9C	Os01t0136000-00
MQTl_3D_4	3D	TraesCS3D02G045700	Os01g0136100	Oshsp16.9A	Os01t0136100-01
MQTl_3D_4	3D	TraesCS3D02G045700	Os01g0136200	Oshsp16.9B	Os01t0136200-01
MQTl_3D_4	3D	TraesCS3D02G045800	Os01g0136000	Oshsp16.9C	Os01t0136000-00
MQTl_3D_4	3D	TraesCS3D02G045800	Os01g0136100	Oshsp16.9A	Os01t0136100-01
MQTl_3D_4	3D	TraesCS3D02G045800	Os01g0136200	Oshsp16.9B	Os01t0136200-01
MQTl_3D_4	3D	TraesCS3D02G045900	Os01g0136300		Os01t0136300-01
MQTl_3D_4	3D	TraesCS3D02G046000	Os04g0113100		Os04t0113100-00
MQTl_3D_4	3D	TraesCS3D02G046000	Os01g0136400	OsWAK1	Os01t0136400-01
MQTl_3D_4	3D	TraesCS3D02G046000	Os04g0113100		Os04t0113100-00
MQTl_3D_4	3D	TraesCS3D02G046000	Os01g0136400	OsWAK1	Os01t0136400-01
MQTl_3D_4	3D	TraesCS3D02G046000	Os04g0113100		Os04t0113100-00
MQTl_3D_4	3D	TraesCS3D02G046000	Os01g0136400	OsWAK1	Os01t0136400-01
MQTl_3D_4	3D	TraesCS3D02G046000	Os04g0113100		Os04t0113100-00
MQTl_3D_4	3D	TraesCS3D02G046000	Os01g0136400	OsWAK1	Os01t0136400-01
MQTl_3D_4	3D	TraesCS3D02G046000	Os04g0113100		Os04t0113100-00
MQTl_3D_4	3D	TraesCS3D02G046000	Os01g0136400	OsWAK1	Os01t0136400-01
MQTl_3D_4	3D	TraesCS3D02G046300	Os01g0136000	Oshsp16.9C	Os01t0136000-00
MQTl_3D_4	3D	TraesCS3D02G046300	Os01g0136100	Oshsp16.9A	Os01t0136100-01
MQTl_3D_4	3D	TraesCS3D02G046300	Os01g0136200	Oshsp16.9B	Os01t0136200-01
MQTl_3D_4	3D	TraesCS3D02G046400
MQTl_3D_4	3D	TraesCS3D02G046500
MQTl_3D_4	3D	TraesCS3D02G046600	Os01g0136000	Oshsp16.9C	Os01t0136000-00
MQTl_3D_4	3D	TraesCS3D02G046600	Os01g0136100	Oshsp16.9A	Os01t0136100-01
MQTl_3D_4	3D	TraesCS3D02G046600	Os01g0136200	Oshsp16.9B	Os01t0136200-01
MQTl_3D_4	3D	TraesCS3D02G046700	Os01g0136000	Oshsp16.9C	Os01t0136000-00
MQTl_3D_4	3D	TraesCS3D02G046700	Os01g0136100	Oshsp16.9A	Os01t0136100-01
MQTl_3D_4	3D	TraesCS3D02G046700	Os01g0136200	Oshsp16.9B	Os01t0136200-01
MQTl_3D_4	3D	TraesCS3D02G046800	Os01g0136000	Oshsp16.9C	Os01t0136000-00
MQTl_3D_4	3D	TraesCS3D02G046800	Os01g0136100	Oshsp16.9A	Os01t0136100-01
MQTl_3D_4	3D	TraesCS3D02G046800	Os01g0136200	Oshsp16.9B	Os01t0136200-01
MQTl_3D_4	3D	TraesCS3D02G046900	Os04g0113100		Os04t0113100-00
MQTl_3D_4	3D	TraesCS3D02G046900	Os01g0136400	OsWAK1	Os01t0136400-01
MQTl_3D_4	3D	TraesCS3D02G046900	Os04g0113100		Os04t0113100-00
MQTl_3D_4	3D	TraesCS3D02G046900	Os01g0136400	OsWAK1	Os01t0136400-01
MQTl_3D_4	3D	TraesCS3D02G046900	Os04g0113100		Os04t0113100-00
MQTl_3D_4	3D	TraesCS3D02G046900	Os01g0136400	OsWAK1	Os01t0136400-01
MQTl_3D_4	3D	TraesCS3D02G046900	Os04g0113100		Os04t0113100-00
MQTl_3D_4	3D	TraesCS3D02G046900	Os01g0136400	OsWAK1	Os01t0136400-01
MQTl_3D_4	3D	TraesCS3D02G046900	Os04g0113100		Os04t0113100-00
MQTl_3D_4	3D	TraesCS3D02G046900	Os01g0136400	OsWAK1	Os01t0136400-01
MQTl_3D_4	3D	TraesCS3D02G046900	Os04g0113100		Os04t0113100-00
MQTl_3D_4	3D	TraesCS3D02G046900	Os01g0136400	OsWAK1	Os01t0136400-01
MQTl_3D_4	3D	TraesCS3D02G046900	Os04g0113100		Os04t0113100-00
MQTl_3D_4	3D	TraesCS3D02G046900	Os01g0136400	OsWAK1	Os01t0136400-01
MQTl_3D_4	3D	TraesCS3D02G046900	Os04g0113100		Os04t0113100-00
MQTl_3D_4	3D	TraesCS3D02G046900	Os01g0136400	OsWAK1	Os01t0136400-01
MQTl_3D_4	3D	TraesCS3D02G047700
MQTl_3D_4	3D	TraesCS3D02G047800
MQTl_3D_4	3D	TraesCS3D02G047900	Os03g0416200	BC1	Os03t0416200-01
MQTl_3D_4	3D	TraesCS3D02G048000	Os01g0136800	OsWAK2	Os01t0136800-01
MQTl_3D_4	3D	TraesCS3D02G048100	Os05g0577900		Os05t0577900-01
MQTl_3D_4	3D	TraesCS3D02G048200
MQTl_3D_4	3D	TraesCS3D02G048300
MQTl_3D_4	3D	TraesCS3D02G048400	Os01g0136900		Os01t0136900-00
MQTl_3D_4	3D	TraesCS3D02G048500	Os01g0137500	OsRLCK22	Os01t0137500-01
MQTl_3D_4	3D	TraesCS3D02G048554
MQTl_3D_4	3D	TraesCS3D02G048600	Os01g0137400	OsRLCK21	Os01t0137400-00
MQTl_3D_4	3D	TraesCS3D02G048600	Os01g0137950	OsRLCK23	Os01t0137950-01
MQTl_3D_4	3D	TraesCS3D02G048600	Os01g0138300		Os01t0138300-02
MQTl_3D_4	3D	TraesCS3D02G048700	Os01g0137400	OsRLCK21	Os01t0137400-00
MQTl_3D_4	3D	TraesCS3D02G048700	Os01g0137950	OsRLCK23	Os01t0137950-01
MQTl_3D_4	3D	TraesCS3D02G048700	Os01g0138300		Os01t0138300-02
MQTl_3D_4	3D	TraesCS3D02G048800	Os01g0137400	OsRLCK21	Os01t0137400-00
MQTl_3D_4	3D	TraesCS3D02G048800	Os01g0137950	OsRLCK23	Os01t0137950-01
MQTl_3D_4	3D	TraesCS3D02G048800	Os01g0138300		Os01t0138300-02
MQTl_3D_4	3D	TraesCS3D02G048900	Os01g0136500		Os01t0136500-00
MQTl_3D_4	3D	TraesCS3D02G049000
MQTl_3D_4	3D	TraesCS3D02G049100	Os01g0137400	OsRLCK21	Os01t0137400-00
MQTl_3D_4	3D	TraesCS3D02G049100	Os01g0137950	OsRLCK23	Os01t0137950-01
MQTl_3D_4	3D	TraesCS3D02G049100	Os01g0138300		Os01t0138300-02
MQTl_3D_4	3D	TraesCS3D02G049200
MQTl_3D_4	3D	TraesCS3D02G049300
MQTl_3D_4	3D	TraesCS3D02G049400	Os01g0137500	OsRLCK22	Os01t0137500-01
MQTl_3D_4	3D	TraesCS3D02G049500	Os01g0137400	OsRLCK21	Os01t0137400-00
MQTl_3D_4	3D	TraesCS3D02G049500	Os01g0137950	OsRLCK23	Os01t0137950-01
MQTl_3D_4	3D	TraesCS3D02G049500	Os01g0138300		Os01t0138300-02
MQTl_3D_4	3D	TraesCS3D02G049600	Os01g0137400	OsRLCK21	Os01t0137400-00
MQTl_3D_4	3D	TraesCS3D02G049600	Os01g0137950	OsRLCK23	Os01t0137950-01
MQTl_3D_4	3D	TraesCS3D02G049600	Os01g0138300		Os01t0138300-02
MQTl_3D_4	3D	TraesCS3D02G049700	Os01g0138400		Os01t0138400-01
MQTl_3D_4	3D	TraesCS3D02G049800
MQTl_3D_4	3D	TraesCS3D02G049900
MQTl_3D_4	3D	TraesCS3D02G050000
MQTl_3D_4	3D	TraesCS3D02G050100	Os01g0138800		Os01t0138800-01
MQTl_3D_4	3D	TraesCS3D02G050200	Os01g0138800		Os01t0138800-01
MQTl_3D_4	3D	TraesCS3D02G050300	Os01g0138900		Os01t0138900-01
MQTl_3D_4	3D	TraesCS3D02G050400	Os01g0138900		Os01t0138900-01
MQTl_3D_4	3D	TraesCS3D02G050600
MQTl_3D_4	3D	TraesCS3D02G050700
MQTl_3D_4	3D	TraesCS3D02G050700
MQTl_3D_4	3D	TraesCS3D02G050800	Os01g0139000		Os01t0139000-00
MQTl_3D_4	3D	TraesCS3D02G050900	Os01g0139200		Os01t0139200-01
MQTl_3D_4	3D	TraesCS3D02G051000	Os01g0139600		Os01t0139600-01
MQTl_3D_4	3D	TraesCS3D02G051000	Os01g0139600		Os01t0139600-01
MQTl_3D_4	3D	TraesCS3D02G051000	Os01g0139600		Os01t0139600-01
MQTl_3D_4	3D	TraesCS3D02G051100
MQTl_3D_4	3D	TraesCS3D02G051200
MQTl_3D_4	3D	TraesCS3D02G051300
MQTl_3D_4	3D	TraesCS3D02G051400
MQTl_3D_4	3D	TraesCS3D02G051500
MQTl_3D_4	3D	TraesCS3D02G051600
MQTl_3D_4	3D	TraesCS3D02G051800	Os12g0420400	PsaL	Os12t0420400-02
MQTl_3D_4	3D	TraesCS3D02G051900
MQTl_3D_4	3D	TraesCS3D02G052000
MQTl_3D_4	3D	TraesCS3D02G052100	Os11g0115400	LTP1	Os11t0115400-00
MQTl_3D_4	3D	TraesCS3D02G052100	Os12g0115000	OsLTP1.17	Os12t0115000-00
MQTl_3D_4	3D	TraesCS3D02G052100	Os12g0115100	OsLTP1.18	Os12t0115100-00
MQTl_3D_4	3D	TraesCS3D02G052100	Os11g0115350		Os11t0115350-01
MQTl_3D_4	3D	TraesCS3D02G052200	Os04g0567700		Os04t0567700-01
MQTl_3D_4	3D	TraesCS3D02G052300	Os01g0141000	AP2/EREBP129	Os01t0141000-01
MQTl_3D_4	3D	TraesCS3D02G052300	Os02g0764100		Os02t0764100-01
MQTl_3D_4	3D	TraesCS3D02G052400	Os01g0141000	AP2/EREBP129	Os01t0141000-01
MQTl_3D_4	3D	TraesCS3D02G052400	Os02g0764100		Os02t0764100-01
MQTl_3D_4	3D	TraesCS3D02G052500
MQTl_3D_4	3D	TraesCS3D02G052600
MQTl_3D_4	3D	TraesCS3D02G052700
MQTl_3D_4	3D	TraesCS3D02G052800
MQTl_3D_4	3D	TraesCS3D02G052900
MQTl_3D_4	3D	TraesCS3D02G053000
MQTl_3D_4	3D	TraesCS3D02G053100	Os01g0523401		Os01t0523401-00
MQTl_3D_4	3D	TraesCS3D02G053100	gene-rps18		cds-CAA33970.1
MQTl_3D_4	3D	TraesCS3D02G053200
MQTl_3D_4	3D	TraesCS3D02G053300
MQTl_3D_4	3D	TraesCS3D02G053400	gene-psbB		cds-CAA33973.1
MQTl_3D_4	3D	TraesCS3D02G053500
MQTl_3D_4	3D	TraesCS3D02G053600
MQTl_3D_4	3D	TraesCS3D02G053700	Os03g0851900		Os03t0851900-01
MQTl_3D_4	3D	TraesCS3D02G053800
MQTl_3D_4	3D	TraesCS3D02G053900	Os01g0697100		Os01t0697100-01
MQTl_3D_4	3D	TraesCS3D02G054000	Os01g0697100		Os01t0697100-01
MQTl_3D_4	3D	TraesCS3D02G054100	Os01g0141600	OsRUS5	Os01t0141600-01
MQTl_3D_4	3D	TraesCS3D02G054100	Os01g0141600	OsRUS5	Os01t0141600-01
MQTl_3D_4	3D	TraesCS3D02G054100	Os01g0141600	OsRUS5	Os01t0141600-01
MQTl_3D_4	3D	TraesCS3D02G054200	Os01g0141700	OsWD40-2	Os01t0141700-01
MQTl_3D_4	3D	TraesCS3D02G054300
MQTl_3D_4	3D	TraesCS3D02G054400	Os01g0141900		Os01t0141900-01
MQTl_3D_4	3D	TraesCS3D02G054400	Os01g0141900		Os01t0141900-01
MQTl_3D_4	3D	TraesCS3D02G054500
MQTl_3D_4	3D	TraesCS3D02G054600	Os01g0142100		Os01t0142100-01
MQTl_3D_4	3D	TraesCS3D02G054600	Os01g0142100		Os01t0142100-01
MQTl_3D_4	3D	TraesCS3D02G054600	Os01g0142100		Os01t0142100-01
MQTl_3D_4	3D	TraesCS3D02G054700	Os01g0142200		Os01t0142200-01
MQTl_3D_4	3D	TraesCS3D02G054800	Os01g0142200		Os01t0142200-01
MQTl_3D_4	3D	TraesCS3D02G054900
MQTl_3D_4	3D	TraesCS3D02G055000
MQTl_3D_4	3D	TraesCS3D02G055100
MQTl_3D_4	3D	TraesCS3D02G055300	Os01g0142200		Os01t0142200-01
MQTl_3D_4	3D	TraesCS3D02G055400	Os01g0142300	SQD2.2	Os01t0142300-03
MQTl_3D_4	3D	TraesCS3D02G055500	Os02g0580300	GID2	Os02t0580300-02
MQTl_3D_4	3D	TraesCS3D02G055600
MQTl_3D_4	3D	TraesCS3D02G055700
MQTl_3D_4	3D	TraesCS3D02G055800
MQTl_3D_4	3D	TraesCS3D02G055900
MQTl_3D_4	3D	TraesCS3D02G056000	Os06g0495500		Os06t0495500-01
MQTl_3D_4	3D	TraesCS3D02G056100
MQTl_3D_4	3D	TraesCS3D02G056200	Os01g0142500		Os01t0142500-01
MQTl_3D_4	3D	TraesCS3D02G056300
MQTl_3D_4	3D	TraesCS3D02G056400
MQTl_3D_4	3D	TraesCS3D02G056500	Os01g0179700	OsRab1C1	Os01t0179700-01
MQTl_3D_4	3D	TraesCS3D02G056600	Os01g0179700	OsRab1C1	Os01t0179700-01
MQTl_3D_4	3D	TraesCS3D02G056700
MQTl_3D_4	3D	TraesCS3D02G056800
MQTl_3D_4	3D	TraesCS3D02G056900	Os07g0642200	OsGELP93	Os07t0642200-01
MQTl_3D_4	3D	TraesCS3D02G057000
MQTl_3D_4	3D	TraesCS3D02G057100
MQTl_3D_4	3D	TraesCS3D02G057200
MQTl_3D_4	3D	TraesCS3D02G057200
MQTl_3D_4	3D	TraesCS3D02G057300
MQTl_3D_4	3D	TraesCS3D02G057400
MQTl_3D_4	3D	TraesCS3D02G057500
MQTl_3D_4	3D	TraesCS3D02G057500
MQTl_3D_4	3D	TraesCS3D02G057600
MQTl_3D_4	3D	TraesCS3D02G057700
MQTl_3D_4	3D	TraesCS3D02G057800	gene-rpl14		cds-CAA33932.1
MQTl_3D_4	3D	TraesCS3D02G057900	Os11g0269100		Os11t0269100-00
MQTl_3D_4	3D	TraesCS3D02G058000	gene-rps3		cds-CAA33934.1
MQTl_3D_4	3D	TraesCS3D02G058100	Os03g0135700	RAI1	Os03t0135700-01
MQTl_3D_4	3D	TraesCS3D02G058200
MQTl_3D_4	3D	TraesCS3D02G058300	Os01g0584200		Os01t0584200-00
MQTl_3D_4	3D	TraesCS3D02G058300	Os01g0584200		Os01t0584200-00
MQTl_3D_4	3D	TraesCS3D02G058400	Os01g0143100		Os01t0143100-01
MQTl_3D_4	3D	TraesCS3D02G058500
MQTl_3D_4	3D	TraesCS3D02G058600
MQTl_3D_4	3D	TraesCS3D02G058800	Os06g0134050		Os06t0134050-01
MQTl_3D_4	3D	TraesCS3D02G058800	Os06g0134050		Os06t0134050-01
MQTl_3D_4	3D	TraesCS3D02G058900	Os09g0308900		Os09t0308900-01
MQTl_3D_4	3D	TraesCS3D02G059000
MQTl_3D_4	3D	TraesCS3D02G059100	Os04g0117200		Os04t0117200-01
MQTl_3D_4	3D	TraesCS3D02G059100	Os04g0117200		Os04t0117200-01
MQTl_3D_4	3D	TraesCS3D02G059200
MQTl_3D_4	3D	TraesCS3D02G059300
MQTl_3D_4	3D	TraesCS3D02G059400
MQTl_3D_4	3D	TraesCS3D02G059500
MQTl_3D_4	3D	TraesCS3D02G059600
MQTl_3D_4	3D	TraesCS3D02G059700
MQTl_3D_4	3D	TraesCS3D02G059800
MQTl_3D_4	3D	TraesCS3D02G059900	Os01g0143800		Os01t0143800-01
MQTl_3D_4	3D	TraesCS3D02G060000
MQTl_3D_4	3D	TraesCS3D02G060100	Os01g0144000		Os01t0144000-01
MQTl_3D_4	3D	TraesCS3D02G060100	Os01g0144000		Os01t0144000-01
MQTl_3D_4	3D	TraesCS3D02G060100	Os01g0144000		Os01t0144000-01
MQTl_3D_4	3D	TraesCS3D02G060200
MQTl_3D_4	3D	TraesCS3D02G060300	Os11g0172300		Os11t0172300-01
MQTl_3D_4	3D	TraesCS3D02G060400	Os11g0172300		Os11t0172300-01
MQTl_3D_4	3D	TraesCS3D02G060400	Os11g0172300		Os11t0172300-01
MQTl_3D_4	3D	TraesCS3D02G060500	Os11g0172300		Os11t0172300-01
MQTl_3D_4	3D	TraesCS3D02G060600	Os01g0144100		Os01t0144100-01
MQTl_3D_4	3D	TraesCS3D02G060700
MQTl_3D_4	3D	TraesCS3D02G060800	Os12g0482500		Os12t0482500-01
MQTl_3D_4	3D	TraesCS3D02G060900	Os01g0144200		Os01t0144200-01
MQTl_3D_4	3D	TraesCS3D02G060900	Os03g0679000		Os03t0679000-01
MQTl_3D_4	3D	TraesCS3D02G061000	Os03g0678950		Os03t0678950-00
MQTl_3D_4	3D	TraesCS3D02G061000	Os01g0144300		Os01t0144300-01
MQTl_3D_4	3D	TraesCS3D02G061000	Os03g0678950		Os03t0678950-00
MQTl_3D_4	3D	TraesCS3D02G061000	Os01g0144300		Os01t0144300-01
MQTl_3D_4	3D	TraesCS3D02G061100
MQTl_3D_4	3D	TraesCS3D02G061200	Os01g0149700		Os01t0149700-00
MQTl_3D_4	3D	TraesCS3D02G061200	Os01g0152600	OsRLCK24	Os01t0152600-00
MQTl_3D_4	3D	TraesCS3D02G061200	Os01g0153000		Os01t0153000-00
MQTl_3D_4	3D	TraesCS3D02G061200	Os01g0152800	OsRLCK25	Os01t0152800-01
MQTl_3D_4	3D	TraesCS3D02G061300	Os12g0599800		Os12t0599800-01
MQTl_3D_4	3D	TraesCS3D02G061400	Os12g0599800		Os12t0599800-01
MQTl_3D_4	3D	TraesCS3D02G061500	Os11g0469900		Os11t0469900-00
MQTl_3D_4	3D	TraesCS3D02G061500	Os11g0465200		Os11t0465200-01
MQTl_3D_4	3D	TraesCS3D02G061600
MQTl_3D_4	3D	TraesCS3D02G061700	Os11g0469900		Os11t0469900-00
MQTl_3D_4	3D	TraesCS3D02G061700	Os11g0465200		Os11t0465200-01
MQTl_3D_4	3D	TraesCS3D02G061800
MQTl_3D_4	3D	TraesCS3D02G061900	Os11g0469900		Os11t0469900-00
MQTl_3D_4	3D	TraesCS3D02G061900	Os11g0465200		Os11t0465200-01
MQTl_3D_4	3D	TraesCS3D02G062100
MQTl_3D_4	3D	TraesCS3D02G062200	Os07g0271600		Os07t0271600-00
MQTl_3D_4	3D	TraesCS3D02G062200	Os07g0270900		Os07t0270900-01
MQTl_3D_4	3D	TraesCS3D02G062300	Os11g0537350	OsGLP11-1	Os11t0537350-00
MQTl_3D_4	3D	TraesCS3D02G062400
MQTl_3D_4	3D	TraesCS3D02G062400
MQTl_3D_4	3D	TraesCS3D02G062500	Os01g0113650		Os01t0113650-00
MQTl_3D_4	3D	TraesCS3D02G062500	Os01g0113350		Os01t0113350-00
MQTl_3D_4	3D	TraesCS3D02G062600	Os01g0113650		Os01t0113650-00
MQTl_3D_4	3D	TraesCS3D02G062600	Os01g0113350		Os01t0113350-00
MQTl_3D_4	3D	TraesCS3D02G062700
MQTl_3D_4	3D	TraesCS3D02G062700
MQTl_3D_4	3D	TraesCS3D02G062800
MQTl_3D_4	3D	TraesCS3D02G062900	Os03g0663400	OsLP	Os03t0663400-02
MQTl_3D_4	3D	TraesCS3D02G063000	Os01g0117300	OsRLCK17	Os01t0117300-00
MQTl_3D_4	3D	TraesCS3D02G063000	Os01g0113800		Os01t0113800-01
MQTl_3D_4	3D	TraesCS3D02G063000	Os01g0117700		Os01t0117700-00
MQTl_3D_4	3D	TraesCS3D02G063000	Os01g0115600	OsRLCK11	Os01t0115600-01
MQTl_3D_4	3D	TraesCS3D02G063000	Os01g0116900		Os01t0116900-00
MQTl_3D_4	3D	TraesCS3D02G063000	Os01g0113500		Os01t0113500-01
MQTl_3D_4	3D	TraesCS3D02G063000	Os01g0114900	OsRLCK9	Os01t0114900-00
MQTl_3D_4	3D	TraesCS3D02G063000	Os01g0114700		Os01t0114700-00
MQTl_3D_4	3D	TraesCS3D02G063000	Os01g0117100		Os01t0117100-00
MQTl_3D_4	3D	TraesCS3D02G063000	Os01g0117500		Os01t0117500-00
MQTl_3D_4	3D	TraesCS3D02G063100	Os01g0115700		Os01t0115700-00
MQTl_3D_4	3D	TraesCS3D02G063100	Os01g0116200	OsRLCK13	Os01t0116200-01
MQTl_3D_4	3D	TraesCS3D02G063100	Os01g0117200	OsRLCK16	Os01t0117200-01
MQTl_3D_4	3D	TraesCS3D02G063100	Os01g0115750	Os8Tak2	Os01t0115750-00
MQTl_3D_4	3D	TraesCS3D02G063100	Os01g0116000	Os8Tak3	Os01t0116000-00
MQTl_3D_4	3D	TraesCS3D02G063100	Os01g0114400	OsRLCK7	Os01t0114400-00
MQTl_3D_4	3D	TraesCS3D02G063100	Os01g0114100	OsRLCK5	Os01t0114100-01
MQTl_3D_4	3D	TraesCS3D02G063100	Os01g0115700		Os01t0115700-00
MQTl_3D_4	3D	TraesCS3D02G063100	Os01g0116200	OsRLCK13	Os01t0116200-01
MQTl_3D_4	3D	TraesCS3D02G063100	Os01g0117200	OsRLCK16	Os01t0117200-01
MQTl_3D_4	3D	TraesCS3D02G063100	Os01g0115750	Os8Tak2	Os01t0115750-00
MQTl_3D_4	3D	TraesCS3D02G063100	Os01g0116000	Os8Tak3	Os01t0116000-00
MQTl_3D_4	3D	TraesCS3D02G063100	Os01g0114400	OsRLCK7	Os01t0114400-00
MQTl_3D_4	3D	TraesCS3D02G063100	Os01g0114100	OsRLCK5	Os01t0114100-01
MQTl_3D_4	3D	TraesCS3D02G063100	Os01g0115700		Os01t0115700-00
MQTl_3D_4	3D	TraesCS3D02G063100	Os01g0116200	OsRLCK13	Os01t0116200-01
MQTl_3D_4	3D	TraesCS3D02G063100	Os01g0117200	OsRLCK16	Os01t0117200-01
MQTl_3D_4	3D	TraesCS3D02G063100	Os01g0115750	Os8Tak2	Os01t0115750-00
MQTl_3D_4	3D	TraesCS3D02G063100	Os01g0116000	Os8Tak3	Os01t0116000-00
MQTl_3D_4	3D	TraesCS3D02G063100	Os01g0114400	OsRLCK7	Os01t0114400-00
MQTl_3D_4	3D	TraesCS3D02G063100	Os01g0114100	OsRLCK5	Os01t0114100-01
MQTl_3D_4	3D	TraesCS3D02G063200
MQTl_3D_4	3D	TraesCS3D02G063300
MQTl_3D_4	3D	TraesCS3D02G063400	Os11g0537350	OsGLP11-1	Os11t0537350-00
MQTl_3D_4	3D	TraesCS3D02G063500
MQTl_3D_4	3D	TraesCS3D02G063600
MQTl_3D_4	3D	TraesCS3D02G063700
MQTl_3D_4	3D	TraesCS3D02G063800	Os01g0113650		Os01t0113650-00
MQTl_3D_4	3D	TraesCS3D02G063800	Os01g0113350		Os01t0113350-00
MQTl_3D_4	3D	TraesCS3D02G063900
MQTl_3D_4	3D	TraesCS3D02G063900
MQTl_3D_4	3D	TraesCS3D02G064000
MQTl_3D_4	3D	TraesCS3D02G064000
MQTl_3D_4	3D	TraesCS3D02G064100	Os01g0117300	OsRLCK17	Os01t0117300-00
MQTl_3D_4	3D	TraesCS3D02G064100	Os01g0113800		Os01t0113800-01
MQTl_3D_4	3D	TraesCS3D02G064100	Os01g0117700		Os01t0117700-00
MQTl_3D_4	3D	TraesCS3D02G064100	Os01g0115600	OsRLCK11	Os01t0115600-01
MQTl_3D_4	3D	TraesCS3D02G064100	Os01g0116900		Os01t0116900-00
MQTl_3D_4	3D	TraesCS3D02G064100	Os01g0113500		Os01t0113500-01
MQTl_3D_4	3D	TraesCS3D02G064100	Os01g0114900	OsRLCK9	Os01t0114900-00
MQTl_3D_4	3D	TraesCS3D02G064100	Os01g0114700		Os01t0114700-00
MQTl_3D_4	3D	TraesCS3D02G064100	Os01g0117100		Os01t0117100-00
MQTl_3D_4	3D	TraesCS3D02G064100	Os01g0117500		Os01t0117500-00
MQTl_3D_4	3D	TraesCS3D02G064200	Os01g0115700		Os01t0115700-00
MQTl_3D_4	3D	TraesCS3D02G064200	Os01g0116200	OsRLCK13	Os01t0116200-01
MQTl_3D_4	3D	TraesCS3D02G064200	Os01g0117200	OsRLCK16	Os01t0117200-01
MQTl_3D_4	3D	TraesCS3D02G064200	Os01g0115750	Os8Tak2	Os01t0115750-00
MQTl_3D_4	3D	TraesCS3D02G064200	Os01g0116000	Os8Tak3	Os01t0116000-00
MQTl_3D_4	3D	TraesCS3D02G064200	Os01g0114400	OsRLCK7	Os01t0114400-00
MQTl_3D_4	3D	TraesCS3D02G064200	Os01g0114100	OsRLCK5	Os01t0114100-01
MQTl_3D_4	3D	TraesCS3D02G064300
MQTl_3D_4	3D	TraesCS3D02G064500
MQTl_3D_4	3D	TraesCS3D02G064600
MQTl_3D_4	3D	TraesCS3D02G064700	Os01g0113650		Os01t0113650-00
MQTl_3D_4	3D	TraesCS3D02G064700	Os01g0113350		Os01t0113350-00
MQTl_3D_4	3D	TraesCS3D02G064700	Os01g0113650		Os01t0113650-00
MQTl_3D_4	3D	TraesCS3D02G064700	Os01g0113350		Os01t0113350-00
MQTl_3D_4	3D	TraesCS3D02G064800	Os01g0113650		Os01t0113650-00
MQTl_3D_4	3D	TraesCS3D02G064800	Os01g0113350		Os01t0113350-00
MQTl_3D_4	3D	TraesCS3D02G064900	Os01g0501000	OsMED9	Os01t0501000-01
MQTl_3D_4	3D	TraesCS3D02G065000
MQTl_3D_4	3D	TraesCS3D02G065100
MQTl_3D_4	3D	TraesCS3D02G065200
MQTl_3D_4	3D	TraesCS3D02G065300
MQTl_3D_4	3D	TraesCS3D02G065400
MQTl_3D_4	3D	TraesCS3D02G065500
MQTl_3D_4	3D	TraesCS3D02G065600	Os06g0670400	OsCYP59a	Os06t0670400-00
MQTl_3D_4	3D	TraesCS3D02G065600	Os06g0670500	OsCYP59b	Os06t0670500-01
MQTl_3D_4	3D	TraesCS3D02G065700
MQTl_3D_4	3D	TraesCS3D02G065800	Os01g0144340		Os01t0144340-00
MQTl_3D_4	3D	TraesCS3D02G065900	Os01g0144500		Os01t0144500-00
MQTl_3D_4	3D	TraesCS3D02G066000	Os01g0144600		Os01t0144600-01
MQTl_3D_4	3D	TraesCS3D02G066100
MQTl_3D_4	3D	TraesCS3D02G066200
MQTl_3D_4	3D	TraesCS3D02G066300
MQTl_3D_4	3D	TraesCS3D02G066400
MQTl_3D_4	3D	TraesCS3D02G066500
MQTl_3D_4	3D	TraesCS3D02G066600
MQTl_3D_4	3D	TraesCS3D02G066700
MQTl_3D_4	3D	TraesCS3D02G066800
MQTl_3D_4	3D	TraesCS3D02G066900	Os08g0295300		Os08t0295300-01
MQTl_3D_4	3D	TraesCS3D02G067000	Os06g0530700		Os06t0530700-01
MQTl_3D_4	3D	TraesCS3D02G067000	Os11g0602400		Os11t0602400-01
MQTl_3D_4	3D	TraesCS3D02G067100
MQTl_3D_4	3D	TraesCS3D02G067200
MQTl_3D_4	3D	TraesCS3D02G067300
MQTl_3D_4	3D	TraesCS3D02G067400
MQTl_3D_4	3D	TraesCS3D02G067500	Os03g0597600	OsASNase1	Os03t0597600-01
MQTl_3D_4	3D	TraesCS3D02G067600	Os02g0281150		Os02t0281150-01
MQTl_3D_4	3D	TraesCS3D02G067600	Os02g0281150		Os02t0281150-01
MQTl_3D_4	3D	TraesCS3D02G067600	Os02g0281150		Os02t0281150-01
MQTl_3D_4	3D	TraesCS3D02G067700
MQTl_3D_4	3D	TraesCS3D02G067800
MQTl_3D_4	3D	TraesCS3D02G067900
MQTl_3D_4	3D	TraesCS3D02G068000	Os01g0144700		Os01t0144700-01
MQTl_3D_4	3D	TraesCS3D02G068100	Os11g0676100		Os11t0676100-00
MQTl_3D_4	3D	TraesCS3D02G068200
MQTl_3D_4	3D	TraesCS3D02G068300	Os11g0676050	Osh359-2	Os11t0676050-00
MQTl_3D_4	3D	TraesCS3D02G068400
MQTl_3D_4	3D	TraesCS3D02G068500
MQTl_3D_4	3D	TraesCS3D02G068600	Os11g0634800		Os11t0634800-00
MQTl_3D_4	3D	TraesCS3D02G068600	Os11g0634800		Os11t0634800-00
MQTl_3D_4	3D	TraesCS3D02G068600	Os11g0634800		Os11t0634800-00
MQTl_3D_4	3D	TraesCS3D02G068600	Os11g0634800		Os11t0634800-00
MQTl_3D_4	3D	TraesCS3D02G068700
MQTl_3D_4	3D	TraesCS3D02G068800
MQTl_3D_4	3D	TraesCS3D02G068900	Os01g0367900		Os01t0367900-01
MQTl_3D_4	3D	TraesCS3D02G068900	Os01g0367900		Os01t0367900-01
MQTl_3D_4	3D	TraesCS3D02G068900	Os01g0367900		Os01t0367900-01
MQTl_3D_4	3D	TraesCS3D02G069000

## Sheet: 4A
MQTL	Chr No	Wheat Gene Stable ID	Rice gene stable ID	Rice gene name	Rice group protein or transxcript ID
MQTL_4A_1	4A	ENSRNA050008230
MQTL_4A_1	4A	TraesCS4A02G193400	Os11g0117700		Os11t0117700-01
MQTL_4A_1	4A	TraesCS4A02G193400	Os02g0464500		Os02t0464500-00
MQTL_4A_1	4A	TraesCS4A02G193400	Os11g0117700		Os11t0117700-01
MQTL_4A_1	4A	TraesCS4A02G193400	Os02g0464500		Os02t0464500-00
MQTL_4A_1	4A	TraesCS4A02G193600	Os12g0116400	OsWRKY97	Os12t0116400-00
MQTL_4A_1	4A	TraesCS4A02G193600	Os11g0116900	OsWRKY46	Os11t0116900-01
MQTL_4A_1	4A	TraesCS4A02G193700	Os11g0479232		Os11t0479232-01
MQTL_4A_1	4A	TraesCS4A02G193800
MQTL_4A_1	4A	TraesCS4A02G193900	Os12g0116000		Os12t0116000-01
MQTL_4A_1	4A	TraesCS4A02G193900	Os11g0116550		Os11t0116550-01
MQTL_4A_1	4A	TraesCS4A02G194000	Os11g0116500		Os11t0116500-01
MQTL_4A_1	4A	TraesCS4A02G194100	Os12g0115900		Os12t0115900-01
MQTL_4A_1	4A	TraesCS4A02G194100	Os11g0116400		Os11t0116400-01
MQTL_4A_1	4A	TraesCS4A02G194100	Os12g0115900		Os12t0115900-01
MQTL_4A_1	4A	TraesCS4A02G194100	Os11g0116400		Os11t0116400-01
MQTL_4A_1	4A	TraesCS4A02G194200	Os11g0116200	OsLTP1.13	Os11t0116200-02
MQTL_4A_1	4A	TraesCS4A02G194300	Os11g0115400	LTP1	Os11t0115400-00
MQTL_4A_1	4A	TraesCS4A02G194300	Os12g0115000	OsLTP1.17	Os12t0115000-00
MQTL_4A_1	4A	TraesCS4A02G194300	Os12g0115100	OsLTP1.18	Os12t0115100-00
MQTL_4A_1	4A	TraesCS4A02G194300	Os11g0115350		Os11t0115350-01
MQTL_4A_1	4A	TraesCS4A02G194400	Os12g0114500	OsLTP1.15	Os12t0114500-01
MQTL_4A_1	4A	TraesCS4A02G194400	Os11g0114900	OsLTP1.8	Os11t0114900-01
MQTL_4A_1	4A	TraesCS4A02G194400	Os02g0445300		Os02t0445300-00
MQTL_4A_1	4A	TraesCS4A02G194500
MQTL_4A_1	4A	TraesCS4A02G194600	Os11g0114800		Os11t0114800-00
MQTL_4A_1	4A	TraesCS4A02G194700	Os11g0114700	OsNTP11	Os11t0114700-02
MQTL_4A_1	4A	TraesCS4A02G194700	Os12g0114200	OsNTP12	Os12t0114200-01
MQTL_4A_1	4A	TraesCS4A02G194700	Os11g0114700	OsNTP11	Os11t0114700-02
MQTL_4A_1	4A	TraesCS4A02G194700	Os12g0114200	OsNTP12	Os12t0114200-01
MQTL_4A_1	4A	TraesCS4A02G194800	Os11g0113700	CIPK15	Os11t0113700-01
MQTL_4A_1	4A	TraesCS4A02G194800	Os12g0113500	CIPK14	Os12t0113500-01
MQTL_4A_1	4A	TraesCS4A02G194900
MQTL_4A_1	4A	TraesCS4A02G195000
MQTL_4A_1	4A	TraesCS4A02G195100
MQTL_4A_1	4A	TraesCS4A02G195200	Os12g0112800		Os12t0112800-00
MQTL_4A_1	4A	TraesCS4A02G195200	Os11g0113300		Os11t0113300-01
MQTL_4A_1	4A	TraesCS4A02G195300	Os12g0112600		Os12t0112600-01
MQTL_4A_1	4A	TraesCS4A02G195300	Os11g0113200		Os11t0113200-01
MQTL_4A_1	4A	TraesCS4A02G195300	Os12g0112600		Os12t0112600-01
MQTL_4A_1	4A	TraesCS4A02G195300	Os11g0113200		Os11t0113200-01
MQTL_4A_1	4A	TraesCS4A02G195400	Os12g0112600		Os12t0112600-01
MQTL_4A_1	4A	TraesCS4A02G195400	Os11g0113200		Os11t0113200-01
MQTL_4A_1	4A	TraesCS4A02G195400	Os12g0112600		Os12t0112600-01
MQTL_4A_1	4A	TraesCS4A02G195400	Os11g0113200		Os11t0113200-01
MQTL_4A_1	4A	TraesCS4A02G195500	Os12g0112401		Os12t0112401-00
MQTL_4A_1	4A	TraesCS4A02G195600	Os12g0112300		Os12t0112300-01
MQTL_4A_1	4A	TraesCS4A02G195700	Os12g0112200		Os12t0112200-01
MQTL_4A_1	4A	TraesCS4A02G195700	Os11g0112800		Os11t0112800-01
MQTL_4A_1	4A	TraesCS4A02G195700	Os12g0112200		Os12t0112200-01
MQTL_4A_1	4A	TraesCS4A02G195700	Os11g0112800		Os11t0112800-01
MQTL_4A_1	4A	TraesCS4A02G195700	Os12g0112200		Os12t0112200-01
MQTL_4A_1	4A	TraesCS4A02G195700	Os11g0112800		Os11t0112800-01
MQTL_4A_1	4A	TraesCS4A02G195800
MQTL_4A_1	4A	TraesCS4A02G195900	Os04g0208600	OsFbox191	Os04t0208600-01
MQTL_4A_1	4A	TraesCS4A02G195900	Os04g0208500	OsFbox190	Os04t0208500-01
MQTL_4A_1	4A	TraesCS4A02G196000	Os11g0112400	prx130	Os11t0112400-01
MQTL_4A_1	4A	TraesCS4A02G196000	Os12g0112000	Pox	Os12t0112000-01
MQTL_4A_1	4A	TraesCS4A02G196100
MQTL_4A_1	4A	TraesCS4A02G196200
MQTL_4A_1	4A	TraesCS4A02G196300	Os11g0112400	prx130	Os11t0112400-01
MQTL_4A_1	4A	TraesCS4A02G196300	Os12g0112000	Pox	Os12t0112000-01
MQTL_4A_1	4A	TraesCS4A02G196400	Os11g0112400	prx130	Os11t0112400-01
MQTL_4A_1	4A	TraesCS4A02G196400	Os12g0112000	Pox	Os12t0112000-01
MQTL_4A_1	4A	TraesCS4A02G196500	Os11g0153300		Os11t0153300-01
MQTL_4A_1	4A	TraesCS4A02G196600	Os11g0153200	OsalphaCA10	Os11t0153200-01
MQTL_4A_1	4A	TraesCS4A02G196700
MQTL_4A_1	4A	TraesCS4A02G196800	Os12g0111500		Os12t0111500-02
MQTL_4A_1	4A	TraesCS4A02G196800	Os11g0111900		Os11t0111900-01
MQTL_4A_1	4A	TraesCS4A02G196800	Os12g0111500		Os12t0111500-02
MQTL_4A_1	4A	TraesCS4A02G196800	Os11g0111900		Os11t0111900-01
MQTL_4A_1	4A	TraesCS4A02G196900	Os12g0111700		Os12t0111700-00
MQTL_4A_1	4A	TraesCS4A02G196900	Os11g0112100		Os11t0112100-00
MQTL_4A_1	4A	TraesCS4A02G197000	Os01g0126600	OsFDML2	Os01t0126600-01
MQTL_4A_1	4A	TraesCS4A02G197000	Os01g0126600	OsFDML2	Os01t0126600-01
MQTL_4A_1	4A	TraesCS4A02G197100
MQTL_4A_1	4A	TraesCS4A02G197200
MQTL_4A_1	4A	TraesCS4A02G197300
MQTL_4A_1	4A	TraesCS4A02G197400	Os11g0574725		Os11t0574725-00
MQTL_4A_1	4A	TraesCS4A02G197600	Os11g0153700		Os11t0153700-01
MQTL_4A_1	4A	TraesCS4A02G197700	Os11g0153600	YGL138(t)	Os11t0153600-01
MQTL_4A_1	4A	TraesCS4A02G197800	Os11g0153500		Os11t0153500-01
MQTL_4A_1	4A	TraesCS4A02G197800	Os12g0155100		Os12t0155100-01
MQTL_4A_1	4A	TraesCS4A02G197900	Os11g0153400		Os11t0153400-01
MQTL_4A_1	4A	TraesCS4A02G197900	Os11g0153400		Os11t0153400-01
MQTL_4A_1	4A	TraesCS4A02G198000
MQTL_4A_1	4A	TraesCS4A02G198100	Os11g0154900	OsbZIP80	Os11t0154900-01
MQTL_4A_1	4A	TraesCS4A02G198100	Os11g0154900	OsbZIP80	Os11t0154900-01
MQTL_4A_1	4A	TraesCS4A02G198200	Os11g0155100	OsFbox568	Os11t0155100-01
MQTL_4A_1	4A	TraesCS4A02G198300	Os11g0156000		Os11t0156000-01
MQTL_4A_1	4A	TraesCS4A02G198300	Os11g0156000		Os11t0156000-01
MQTL_4A_1	4A	TraesCS4A02G198400
MQTL_4A_1	4A	TraesCS4A02G198500	Os11g0156200	OsProCP5	Os11t0156200-01
MQTL_4A_1	4A	TraesCS4A02G198600	Os12g0158300	OsOFP19	Os12t0158300-01
MQTL_4A_1	4A	TraesCS4A02G198700	Os11g0156401	OsOFP26	Os11t0156401-01
MQTL_4A_1	4A	TraesCS4A02G198800
MQTL_4A_1	4A	TraesCS4A02G198900	Os11g0156700		Os11t0156700-01
MQTL_4A_1	4A	TraesCS4A02G199000	Os11g0156800		Os11t0156800-01
MQTL_4A_1	4A	TraesCS4A02G199100
MQTL_4A_1	4A	TraesCS4A02G199200	Os03g0425600		Os03t0425600-00
MQTL_4A_1	4A	TraesCS4A02G199300	Os11g0157100	CycT1	Os11t0157100-02
MQTL_4A_1	4A	TraesCS4A02G199400	Os07g0299800		Os07t0299800-01
MQTL_4A_1	4A	TraesCS4A02G199500
MQTL_4A_1	4A	TraesCS4A02G199600
MQTL_4A_1	4A	TraesCS4A02G199700	Os11g0157200		Os11t0157200-03
MQTL_4A_1	4A	TraesCS4A02G199800	Os11g0157300		Os11t0157300-01
MQTL_4A_1	4A	TraesCS4A02G199900
MQTL_4A_1	4A	TraesCS4A02G200000	Os08g0441100	OsCIPK06	Os08t0441100-01
MQTL_4A_2	4A	TraesCS4A02G122200	Os03g0308800		Os03t0308800-01
MQTL_4A_2	4A	TraesCS4A02G122200	Os03g0308800		Os03t0308800-01
MQTL_4A_2	4A	TraesCS4A02G122200	Os03g0308800		Os03t0308800-01
MQTL_4A_2	4A	TraesCS4A02G122300	Os03g0308900		Os03t0308900-01
MQTL_4A_2	4A	TraesCS4A02G122300	Os03g0308900		Os03t0308900-01
MQTL_4A_2	4A	TraesCS4A02G122300	Os03g0308900		Os03t0308900-01
MQTL_4A_2	4A	TraesCS4A02G122300	Os03g0308900		Os03t0308900-01
MQTL_4A_2	4A	TraesCS4A02G122300	Os03g0308900		Os03t0308900-01
MQTL_4A_2	4A	TraesCS4A02G122300	Os03g0308900		Os03t0308900-01
MQTL_4A_2	4A	TraesCS4A02G122400	Os03g0309000		Os03t0309000-01
MQTL_4A_2	4A	TraesCS4A02G122500	Os03g0309200	PHYB	Os03t0309200-02
MQTL_4A_2	4A	TraesCS4A02G122500	Os03g0309200	PHYB	Os03t0309200-02
MQTL_4A_2	4A	TraesCS4A02G122500	Os03g0309200	PHYB	Os03t0309200-02
MQTL_4A_2	4A	TraesCS4A02G122600
MQTL_4A_2	4A	TraesCS4A02G122700	Os03g0310000	OsGELP46	Os03t0310000-01
MQTL_4A_2	4A	TraesCS4A02G122800	Os03g0310400		Os03t0310400-01
MQTL_4A_2	4A	TraesCS4A02G122900	Os03g0310500		Os03t0310500-01
MQTL_4A_2	4A	TraesCS4A02G122900	Os03g0310500		Os03t0310500-01
MQTL_4A_2	4A	TraesCS4A02G123000	Os03g0310600		Os03t0310600-01
MQTL_4A_2	4A	TraesCS4A02G123100	Os03g0310800		Os03t0310800-01
MQTL_4A_2	4A	TraesCS4A02G123200
MQTL_4A_2	4A	TraesCS4A02G123300	Os03g0311300		Os03t0311300-03
MQTL_4A_2	4A	TraesCS4A02G123300	Os03g0311300		Os03t0311300-03
MQTL_4A_2	4A	TraesCS4A02G123300	Os03g0311300		Os03t0311300-03
MQTL_4A_2	4A	TraesCS4A02G123400	Os03g0311600		Os03t0311600-01
MQTL_4A_2	4A	TraesCS4A02G123500	Os03g0312100		Os03t0312100-00
MQTL_4A_2	4A	TraesCS4A02G123600	Os03g0313000		Os03t0313000-01
MQTL_4A_2	4A	TraesCS4A02G123700	Os03g0312600		Os03t0312600-01
MQTL_4A_2	4A	TraesCS4A02G123700	Os03g0312600		Os03t0312600-01
MQTL_4A_2	4A	TraesCS4A02G123800	Os03g0313100	AP2/EREBP#086	Os03t0313100-01
MQTL_4A_2	4A	TraesCS4A02G123900	Os03g0313300		Os03t0313300-01
MQTL_4A_2	4A	TraesCS4A02G124000	Os03g0313600		Os03t0313600-01
MQTL_4A_2	4A	TraesCS4A02G124100	Os03g0313800		Os03t0313800-00
MQTL_4A_2	4A	TraesCS4A02G124200
MQTL_4A_2	4A	TraesCS4A02G124200
MQTL_4A_2	4A	TraesCS4A02G124300	Os03g0314200		Os03t0314200-01
MQTL_4A_2	4A	TraesCS4A02G124300	Os03g0314200		Os03t0314200-01
MQTL_4A_2	4A	TraesCS4A02G124300	Os03g0314200		Os03t0314200-01
MQTL_4A_2	4A	TraesCS4A02G124400	Os03g0314400		Os03t0314400-01
MQTL_4A_2	4A	TraesCS4A02G124500
MQTL_4A_2	4A	TraesCS4A02G124600	Os07g0455100	S7	Os07t0455100-01
MQTL_4A_2	4A	TraesCS4A02G124700	Os03g0314700	OsISC11	Os03t0314700-01
MQTL_4A_2	4A	TraesCS4A02G124800	Os03g0314800	OsNIN1	Os03t0314800-01
MQTL_4A_2	4A	TraesCS4A02G124800	Os03g0314800	OsNIN1	Os03t0314800-01
MQTL_4A_2	4A	TraesCS4A02G124900	Os03g0315400	OsMYB2	Os03t0315400-01
MQTL_4A_2	4A	TraesCS4A02G125000	Os03g0315800		Os03t0315800-01
MQTL_4A_2	4A	TraesCS4A02G125100	Os01g0104600	OsDET1	Os01t0104600-01
MQTL_4A_2	4A	TraesCS4A02G125100	Os01g0104600	OsDET1	Os01t0104600-01
MQTL_4A_2	4A	TraesCS4A02G125100	Os01g0104600	OsDET1	Os01t0104600-01
MQTL_4A_2	4A	TraesCS4A02G125100	Os01g0104600	OsDET1	Os01t0104600-01
MQTL_4A_2	4A	TraesCS4A02G125100	Os01g0104600	OsDET1	Os01t0104600-01
MQTL_4A_2	4A	TraesCS4A02G125100	Os01g0104600	OsDET1	Os01t0104600-01
MQTL_4A_2	4A	TraesCS4A02G125200
MQTL_4A_2	4A	TraesCS4A02G125300	Os03g0316200	OsGolS1	Os03t0316200-01
MQTL_4A_2	4A	TraesCS4A02G125400
MQTL_4A_2	4A	TraesCS4A02G125500	Os03g0316900	OsABCI15	Os03t0316900-01
MQTL_4A_2	4A	TraesCS4A02G125600	Os03g0317000		Os03t0317000-01
MQTL_4A_2	4A	TraesCS4A02G125600	Os03g0317000		Os03t0317000-01
MQTL_4A_2	4A	TraesCS4A02G125600	Os03g0317000		Os03t0317000-01
MQTL_4A_2	4A	TraesCS4A02G125600	Os03g0317000		Os03t0317000-01
MQTL_4A_2	4A	TraesCS4A02G126100	Os03g0317100		Os03t0317100-01
MQTL_4A_2	4A	TraesCS4A02G126200	Os03g0318500	OsG6PDH5	Os03t0318500-01
MQTL_4A_2	4A	TraesCS4A02G126200	Os03g0318500	OsG6PDH5	Os03t0318500-01
MQTL_4A_2	4A	TraesCS4A02G126200	Os03g0318500	OsG6PDH5	Os03t0318500-01
MQTL_4A_2	4A	TraesCS4A02G126300	Os03g0318600	OsbZIP28	Os03t0318600-01
MQTL_4A_2	4A	TraesCS4A02G126300	Os03g0318600	OsbZIP28	Os03t0318600-01
MQTL_4A_2	4A	TraesCS4A02G126300	Os03g0318600	OsbZIP28	Os03t0318600-01
MQTL_4A_2	4A	TraesCS4A02G126400
MQTL_4A_2	4A	TraesCS4A02G126500	Os03g0319100		Os03t0319100-01
MQTL_4A_2	4A	TraesCS4A02G126600	Os03g0319200		Os03t0319200-00
MQTL_4A_2	4A	TraesCS4A02G126700
MQTL_4A_2	4A	TraesCS4A02G126800	Os03g0319400	CK1	Os03t0319400-01
MQTL_4A_2	4A	TraesCS4A02G126800	Os03g0319400	CK1	Os03t0319400-01
MQTL_4A_2	4A	TraesCS4A02G126800	Os03g0319400	CK1	Os03t0319400-01
MQTL_4A_2	4A	TraesCS4A02G126800	Os03g0319400	CK1	Os03t0319400-01
MQTL_4A_2	4A	TraesCS4A02G126900	Os03g0320000	OsSIP1	Os03t0320000-01
MQTL_4A_2	4A	TraesCS4A02G127000	Os03g0320100		Os03t0320100-01
MQTL_4A_2	4A	TraesCS4A02G127100	Os03g0320600	OsVQ11	Os03t0320600-01
MQTL_4A_2	4A	TraesCS4A02G127200	Os03g0320800		Os03t0320800-02
MQTL_4A_2	4A	TraesCS4A02G127200	Os03g0320800		Os03t0320800-02
MQTL_4A_2	4A	TraesCS4A02G127200	Os03g0320800		Os03t0320800-02
MQTL_4A_2	4A	TraesCS4A02G127300	Os03g0320850		Os03t0320850-00
MQTL_4A_2	4A	TraesCS4A02G127400	Os03g0320900	V2	Os03t0320900-01
MQTL_4A_2	4A	TraesCS4A02G127500	Os03g0321000		Os03t0321000-01
MQTL_4A_2	4A	TraesCS4A02G127600	Os03g0321300	OsFbox137	Os03t0321300-01
MQTL_4A_2	4A	TraesCS4A02G127700	Os03g0321400		Os03t0321400-01
MQTL_4A_2	4A	TraesCS4A02G127900	Os03g0434800		Os03t0434800-00
MQTL_4A_2	4A	TraesCS4A02G128000	Os03g0321500		Os03t0321500-01
MQTL_4A_2	4A	TraesCS4A02G128000	Os03g0321500		Os03t0321500-01
MQTL_4A_2	4A	TraesCS4A02G128000	Os03g0321500		Os03t0321500-01
MQTL_4A_2	4A	TraesCS4A02G128000	Os03g0321500		Os03t0321500-01
MQTL_4A_2	4A	TraesCS4A02G128000	Os03g0321500		Os03t0321500-01
MQTL_4A_2	4A	TraesCS4A02G128100	Os03g0321700	OsWRKY55	Os03t0321700-01
MQTL_4A_2	4A	TraesCS4A02G128200	Os03g0321800		Os03t0321800-01
MQTL_4A_2	4A	TraesCS4A02G128300	Os03g0321900		Os03t0321900-02
MQTL_4A_2	4A	TraesCS4A02G128300	Os03g0321900		Os03t0321900-02
MQTL_4A_2	4A	TraesCS4A02G128400
MQTL_4A_2	4A	TraesCS4A02G128500	Os03g0322200		Os03t0322200-01
MQTL_4A_2	4A	TraesCS4A02G128600	Os03g0322500		Os03t0322500-01
MQTL_4A_2	4A	TraesCS4A02G128700	Os07g0686300		Os07t0686300-01
MQTL_4A_2	4A	TraesCS4A02G128800	Os03g0322600		Os03t0322600-01
MQTL_4A_2	4A	TraesCS4A02G128900	Os03g0322700	OsbZIP29	Os03t0322700-00
MQTL_4A_2	4A	TraesCS4A02G129000	Os03g0322800		Os03t0322800-01
MQTL_4A_2	4A	TraesCS4A02G129000	Os03g0322800		Os03t0322800-01
MQTL_4A_2	4A	TraesCS4A02G129000	Os03g0322800		Os03t0322800-01
MQTL_4A_2	4A	TraesCS4A02G129100
MQTL_4A_2	4A	TraesCS4A02G129200	Os03g0323800	NP1977	Os03t0323800-01
MQTL_4A_2	4A	TraesCS4A02G129300	Os03g0323900	OsLTPG4	Os03t0323900-01
MQTL_4A_2	4A	TraesCS4A02G129400	Os03g0324300	EIL1	Os03t0324300-02
MQTL_4A_2	4A	TraesCS4A02G129400	Os03g0324200	EIL1	Os03t0324200-01
MQTL_4A_2	4A	TraesCS4A02G129500
MQTL_4A_2	4A	TraesCS4A02G129600	Os03g0324700		Os03t0324700-01
MQTL_4A_2	4A	TraesCS4A02G129700	Os03g0324800		Os03t0324800-01
MQTL_4A_2	4A	TraesCS4A02G129700	Os03g0324800		Os03t0324800-01
MQTL_4A_2	4A	TraesCS4A02G129700	Os03g0324800		Os03t0324800-01
MQTL_4A_2	4A	TraesCS4A02G129700	Os03g0324800		Os03t0324800-01
MQTL_4A_2	4A	TraesCS4A02G129700	Os03g0324800		Os03t0324800-01
MQTL_4A_2	4A	TraesCS4A02G129800	Os03g0324900		Os03t0324900-01
MQTL_4A_2	4A	TraesCS4A02G129900	Os03g0325000		Os03t0325000-00
MQTL_4A_2	4A	TraesCS4A02G130000	Os03g0325500		Os03t0325500-01
MQTL_4A_2	4A	TraesCS4A02G130100
MQTL_4A_2	4A	TraesCS4A02G130200	Os03g0325600	OsWOX6	Os03t0325600-01
MQTL_4A_2	4A	TraesCS4A02G130300	Os03g0326000		Os03t0326000-01
MQTL_4A_2	4A	TraesCS4A02G130300	Os03g0326100		Os03t0326100-01
MQTL_4A_2	4A	TraesCS4A02G130300	Os03g0326000		Os03t0326000-01
MQTL_4A_2	4A	TraesCS4A02G130300	Os03g0326100		Os03t0326100-01
MQTL_4A_2	4A	TraesCS4A02G130300	Os03g0326000		Os03t0326000-01
MQTL_4A_2	4A	TraesCS4A02G130300	Os03g0326100		Os03t0326100-01
MQTL_4A_2	4A	TraesCS4A02G130300	Os03g0326000		Os03t0326000-01
MQTL_4A_2	4A	TraesCS4A02G130300	Os03g0326100		Os03t0326100-01
MQTL_4A_2	4A	TraesCS4A02G130300	Os03g0326000		Os03t0326000-01
MQTL_4A_2	4A	TraesCS4A02G130300	Os03g0326100		Os03t0326100-01
MQTL_4A_2	4A	TraesCS4A02G130400	Os03g0326500		Os03t0326500-01
MQTL_4A_2	4A	TraesCS4A02G130500
MQTL_4A_2	4A	TraesCS4A02G130600	Os03g0327100	ONAC039	Os03t0327100-01
MQTL_4A_2	4A	TraesCS4A02G130700
MQTL_4A_2	4A	TraesCS4A02G130800	Os03g0327600		Os03t0327600-01
MQTL_4A_2	4A	TraesCS4A02G130800	Os03g0327600		Os03t0327600-01
MQTL_4A_2	4A	TraesCS4A02G130800	Os03g0327600		Os03t0327600-01
MQTL_4A_2	4A	TraesCS4A02G130900
MQTL_4A_2	4A	TraesCS4A02G131000	Os03g0327800	NAC58	Os03t0327800-01
MQTL_4A_2	4A	TraesCS4A02G131100	Os03g0328000		Os03t0328000-01
MQTL_4A_2	4A	TraesCS4A02G131200	Os03g0328100		Os03t0328100-01
MQTL_4A_2	4A	TraesCS4A02G131200	Os03g0328100		Os03t0328100-01
MQTL_4A_2	4A	TraesCS4A02G131300
MQTL_4A_2	4A	TraesCS4A02G131400	Os03g0329500	OsCel9D	Os03t0329500-01
MQTL_4A_2	4A	TraesCS4A02G131500	Os03g0329700		Os03t0329700-01
MQTL_4A_2	4A	TraesCS4A02G131600	Os07g0164500		Os07t0164500-01
MQTL_4A_2	4A	TraesCS4A02G131700	Os03g0329900	PHR1	Os03t0329900-01
MQTL_4A_2	4A	TraesCS4A02G131700	Os03g0329900	PHR1	Os03t0329900-01
MQTL_4A_2	4A	TraesCS4A02G131700	Os03g0329900	PHR1	Os03t0329900-01
MQTL_4A_2	4A	TraesCS4A02G131700	Os03g0329900	PHR1	Os03t0329900-01
MQTL_4A_2	4A	TraesCS4A02G131700	Os03g0329900	PHR1	Os03t0329900-01
MQTL_4A_2	4A	TraesCS4A02G131700	Os03g0329900	PHR1	Os03t0329900-01
MQTL_4A_2	4A	TraesCS4A02G131700	Os03g0329900	PHR1	Os03t0329900-01
MQTL_4A_2	4A	TraesCS4A02G131800	Os03g0330000		Os03t0330000-01
MQTL_4A_2	4A	TraesCS4A02G131900	Os03g0330200		Os03t0330200-00
MQTL_4A_2	4A	TraesCS4A02G131900	Os03g0330200		Os03t0330200-00
MQTL_4A_2	4A	TraesCS4A02G132000	Os03g0330300		Os03t0330300-03
MQTL_4A_2	4A	TraesCS4A02G132000	Os03g0330300		Os03t0330300-03
MQTL_4A_2	4A	TraesCS4A02G132000	Os03g0330300		Os03t0330300-03
MQTL_4A_2	4A	TraesCS4A02G132000	Os03g0330300		Os03t0330300-03
MQTL_4A_2	4A	TraesCS4A02G132100
MQTL_4A_2	4A	TraesCS4A02G132200	Os03g0331600	OsLCAA	Os03t0331600-01
MQTL_4A_2	4A	TraesCS4A02G132200	Os03g0331600	OsLCAA	Os03t0331600-01
MQTL_4A_2	4A	TraesCS4A02G132200	Os03g0331600	OsLCAA	Os03t0331600-01
MQTL_4A_2	4A	TraesCS4A02G132300	Os03g0331700	OsCML27	Os03t0331700-02
MQTL_4A_2	4A	TraesCS4A02G132400	Os09g0326850		Os09t0326850-01
MQTL_4A_2	4A	TraesCS4A02G132500	Os03g0332100	CYP714B2	Os03t0332100-00
MQTL_4A_2	4A	TraesCS4A02G132600
MQTL_4A_2	4A	TraesCS4A02G132700	Os06g0128300	ABCB23	Os06t0128300-01
MQTL_4A_2	4A	TraesCS4A02G132700	Os06g0128300	ABCB23	Os06t0128300-01
MQTL_4A_2	4A	TraesCS4A02G132700	Os06g0128300	ABCB23	Os06t0128300-01
MQTL_4A_2	4A	TraesCS4A02G132800
MQTL_4A_2	4A	TraesCS4A02G132800
MQTL_4A_2	4A	TraesCS4A02G132800
MQTL_4A_2	4A	TraesCS4A02G132900	Os03g0332400	GLYII-2	Os03t0332400-01
MQTL_4A_2	4A	TraesCS4A02G132900	Os03g0332400	GLYII-2	Os03t0332400-01
MQTL_4A_2	4A	TraesCS4A02G133000
MQTL_4A_2	4A	TraesCS4A02G133100	Os03g0332533		Os03t0332533-01
MQTL_4A_2	4A	TraesCS4A02G133200	Os03g0332700	OsABCI3_1	Os03t0332700-01
MQTL_4A_2	4A	TraesCS4A02G133300	Os11g0577650		Os11t0577650-00
MQTL_4A_2	4A	TraesCS4A02G133400	Os03g0332900		Os03t0332900-01
MQTL_4A_2	4A	TraesCS4A02G133500	Os03g0333000		Os03t0333000-01
MQTL_4A_2	4A	TraesCS4A02G133500	Os03g0333000		Os03t0333000-01
MQTL_4A_2	4A	TraesCS4A02G133600
MQTL_4A_2	4A	TraesCS4A02G133700	Os03g0333100		Os03t0333100-01
MQTL_4A_2	4A	TraesCS4A02G133700	Os03g0333100		Os03t0333100-01
MQTL_4A_2	4A	TraesCS4A02G133800	Os01g0769700	DRUS2	Os01t0769700-01
MQTL_4A_2	4A	TraesCS4A02G133800	Os03g0333200	DRUS1	Os03t0333200-01
MQTL_4A_2	4A	TraesCS4A02G133900	Os03g0563600	PRX49	Os03t0563600-01
MQTL_4A_2	4A	TraesCS4A02G134000	Os03g0333300		Os03t0333300-01
MQTL_4A_2	4A	TraesCS4A02G134100	Os03g0333400		Os03t0333400-01
MQTL_4A_2	4A	TraesCS4A02G134300	Os03g0334000		Os03t0334000-02
MQTL_4A_2	4A	TraesCS4A02G134300	Os03g0334000		Os03t0334000-02
MQTL_4A_3	4A	ENSRNA050008258
MQTL_4A_3	4A	ENSRNA050017274
MQTL_4A_3	4A	ENSRNA050017276
MQTL_4A_3	4A	ENSRNA050021589
MQTL_4A_3	4A	ENSRNA050021590
MQTL_4A_3	4A	ENSRNA050021591
MQTL_4A_3	4A	ENSRNA050021592
MQTL_4A_3	4A	ENSRNA050021593
MQTL_4A_3	4A	ENSRNA050021594
MQTL_4A_3	4A	ENSRNA050021595
MQTL_4A_3	4A	ENSRNA050021596
MQTL_4A_3	4A	ENSRNA050021597
MQTL_4A_3	4A	ENSRNA050021598
MQTL_4A_3	4A	TraesCS4A02G359400
MQTL_4A_3	4A	TraesCS4A02G359500	Os03g0833300	SPL6	Os03t0833300-02
MQTL_4A_3	4A	TraesCS4A02G359700
MQTL_4A_3	4A	TraesCS4A02G359800	Os03g0738600	LOX-L2	Os03t0738600-01
MQTL_4A_3	4A	TraesCS4A02G359800	Os03g0738600	LOX-L2	Os03t0738600-01
MQTL_4A_3	4A	TraesCS4A02G359900	Os10g0444700	PT8	Os10t0444700-02
MQTL_4A_3	4A	TraesCS4A02G360000	Os10g0444700	PT8	Os10t0444700-02
MQTL_4A_3	4A	TraesCS4A02G360100
MQTL_4A_3	4A	TraesCS4A02G360200	Os07g0244400		Os07t0244400-01
MQTL_4A_3	4A	TraesCS4A02G360300	gene-nad1		cds-BAC19852.2
MQTL_4A_3	4A	TraesCS4A02G360400
MQTL_4A_3	4A	TraesCS4A02G360500	gene-nad1		cds-BAC19852.2
MQTL_4A_3	4A	TraesCS4A02G360600	gene-nad1		cds-BAC19852.2
MQTL_4A_3	4A	TraesCS4A02G360700	Os03g0833200	OsTRM13	Os03t0833200-01
MQTL_4A_3	4A	TraesCS4A02G360800
MQTL_4A_3	4A	TraesCS4A02G360900
MQTL_4A_3	4A	TraesCS4A02G361000	Os03g0833100		Os03t0833100-01
MQTL_4A_3	4A	TraesCS4A02G361100
MQTL_4A_3	4A	TraesCS4A02G361200
MQTL_4A_3	4A	TraesCS4A02G361300	Os03g0832900	OsDjC38	Os03t0832900-01
MQTL_4A_3	4A	TraesCS4A02G361400
MQTL_4A_3	4A	TraesCS4A02G361500
MQTL_4A_3	4A	TraesCS4A02G361600
MQTL_4A_3	4A	TraesCS4A02G361700
MQTL_4A_3	4A	TraesCS4A02G361800
MQTL_4A_3	4A	TraesCS4A02G361900	Os03g0832600		Os03t0832600-01
MQTL_4A_3	4A	TraesCS4A02G362000	Os02g0260700		Os02t0260700-01
MQTL_4A_3	4A	TraesCS4A02G362100
MQTL_4A_3	4A	TraesCS4A02G362100
MQTL_4A_3	4A	TraesCS4A02G362200	Os02g0260700		Os02t0260700-01
MQTL_4A_3	4A	TraesCS4A02G362300	Os02g0260700		Os02t0260700-01
MQTL_4A_3	4A	TraesCS4A02G362400	Os02g0260700		Os02t0260700-01
MQTL_4A_3	4A	TraesCS4A02G362500	Os02g0260700		Os02t0260700-01
MQTL_4A_3	4A	TraesCS4A02G362600
MQTL_4A_3	4A	TraesCS4A02G362700	Os02g0260700		Os02t0260700-01
MQTL_4A_3	4A	TraesCS4A02G362800	Os02g0260700		Os02t0260700-01
MQTL_4A_3	4A	TraesCS4A02G362900
MQTL_4A_3	4A	TraesCS4A02G363000
MQTL_4A_3	4A	TraesCS4A02G363100	Os10g0363300	ACC1	Os10t0363300-01
MQTL_4A_3	4A	TraesCS4A02G363200
MQTL_4A_3	4A	TraesCS4A02G363300	Os03g0832500		Os03t0832500-01
MQTL_4A_3	4A	TraesCS4A02G363400	Os03g0832400	OsPP2C36	Os03t0832400-01
MQTL_4A_3	4A	TraesCS4A02G363500	Os03g0832300		Os03t0832300-01
MQTL_4A_3	4A	TraesCS4A02G363600	Os10g0326800	OsFbox546	Os10t0326800-01
MQTL_4A_3	4A	TraesCS4A02G363600	Os10g0326400	OsFbox545	Os10t0326400-01
MQTL_4A_3	4A	TraesCS4A02G363700	Os02g0519900		Os02t0519900-01
MQTL_4A_3	4A	TraesCS4A02G363700	Os01g0742200		Os01t0742200-01
MQTL_4A_3	4A	TraesCS4A02G363700	Os04g0118400		Os04t0118400-01
MQTL_4A_3	4A	TraesCS4A02G363800	Os02g0519900		Os02t0519900-01
MQTL_4A_3	4A	TraesCS4A02G363800	Os01g0742200		Os01t0742200-01
MQTL_4A_3	4A	TraesCS4A02G363800	Os04g0118400		Os04t0118400-01
MQTL_4A_3	4A	TraesCS4A02G363900
MQTL_4A_3	4A	TraesCS4A02G364000	Os03g0832200	CRT	Os03t0832200-01
MQTL_4A_3	4A	TraesCS4A02G364100
MQTL_4A_3	4A	TraesCS4A02G364200	Os03g0831700		Os03t0831700-01
MQTL_4A_3	4A	TraesCS4A02G364300	Os03g0831700		Os03t0831700-01
MQTL_4A_3	4A	TraesCS4A02G364300	Os03g0831700		Os03t0831700-01
MQTL_4A_3	4A	TraesCS4A02G364400	Os03g0831500		Os03t0831500-01
MQTL_4A_3	4A	TraesCS4A02G364500	Os03g0831400		Os03t0831400-01
MQTL_4A_3	4A	TraesCS4A02G364600	Os03g0831300		Os03t0831300-01
MQTL_4A_3	4A	TraesCS4A02G364600	Os03g0831300		Os03t0831300-01
MQTL_4A_3	4A	TraesCS4A02G364700
MQTL_4A_3	4A	TraesCS4A02G364800	Os03g0831100		Os03t0831100-01
MQTL_4A_3	4A	TraesCS4A02G364900	Os03g0831100		Os03t0831100-01
MQTL_4A_3	4A	TraesCS4A02G364900	Os03g0831100		Os03t0831100-01
MQTL_4A_3	4A	TraesCS4A02G364900	Os03g0831100		Os03t0831100-01
MQTL_4A_3	4A	TraesCS4A02G364900	Os03g0831100		Os03t0831100-01
MQTL_4A_3	4A	TraesCS4A02G365000	Os03g0831000	OsDjC37	Os03t0831000-00
MQTL_4A_3	4A	TraesCS4A02G365100
MQTL_4A_3	4A	TraesCS4A02G365200	Os03g0830900		Os03t0830900-01
MQTL_4A_3	4A	TraesCS4A02G365300
MQTL_4A_3	4A	TraesCS4A02G365400	Os03g0830600		Os03t0830600-01
MQTL_4A_3	4A	TraesCS4A02G365500	Os03g0830300	OsFWL8	Os03t0830300-00
MQTL_4A_3	4A	TraesCS4A02G365600	Os03g0830300	OsFWL8	Os03t0830300-00
MQTL_4A_3	4A	TraesCS4A02G365700	Os03g0830300	OsFWL8	Os03t0830300-00
MQTL_4A_3	4A	TraesCS4A02G365800	Os03g0829600		Os03t0829600-01
MQTL_4A_3	4A	TraesCS4A02G365900
MQTL_4A_3	4A	TraesCS4A02G366000	Os03g0829200		Os03t0829200-01
MQTL_4A_3	4A	TraesCS4A02G366100	Os03g0829100		Os03t0829100-01
MQTL_4A_3	4A	TraesCS4A02G366100	Os03g0829100		Os03t0829100-01
MQTL_4A_3	4A	TraesCS4A02G366200	Os03g0421700		Os03t0421700-00
MQTL_4A_3	4A	TraesCS4A02G366300
MQTL_4A_3	4A	TraesCS4A02G366400	Os09g0539500	OSK20	Os09t0539500-01
MQTL_4A_3	4A	TraesCS4A02G366500
MQTL_4A_3	4A	TraesCS4A02G366600
MQTL_4A_3	4A	TraesCS4A02G366700
MQTL_4A_3	4A	TraesCS4A02G366700
MQTL_4A_3	4A	TraesCS4A02G366800	Os10g0374200		Os10t0374200-00
MQTL_4A_3	4A	TraesCS4A02G366900
MQTL_4A_3	4A	TraesCS4A02G367000
MQTL_4A_3	4A	TraesCS4A02G367100	Os03g0826700		Os03t0826700-02
MQTL_4A_3	4A	TraesCS4A02G367200	Os03g0827500	OsSPX4	Os03t0827500-01
MQTL_4A_3	4A	TraesCS4A02G367300	Os02g0595900	NAR2.1	Os02t0595900-01
MQTL_4A_3	4A	TraesCS4A02G367400	Os07g0206800		Os07t0206800-00
MQTL_4A_3	4A	TraesCS4A02G367400	Os07g0206800		Os07t0206800-00
MQTL_4A_3	4A	TraesCS4A02G367500	Os03g0827600		Os03t0827600-02
MQTL_4A_3	4A	TraesCS4A02G367600
MQTL_4A_3	4A	TraesCS4A02G367800	Os03g0827900		Os03t0827900-00
MQTL_4A_3	4A	TraesCS4A02G367900	Os03g0827900		Os03t0827900-00
MQTL_4A_3	4A	TraesCS4A02G368000
MQTL_4A_3	4A	TraesCS4A02G368100	Os03g0827900		Os03t0827900-00
MQTL_4A_3	4A	TraesCS4A02G368200	Os03g0421000		Os03t0421000-01
MQTL_4A_3	4A	TraesCS4A02G368200	Os03g0421000		Os03t0421000-01
MQTL_4A_3	4A	TraesCS4A02G368200	Os03g0421000		Os03t0421000-01
MQTL_4A_3	4A	TraesCS4A02G368200	Os03g0421000		Os03t0421000-01
MQTL_4A_3	4A	TraesCS4A02G368300	Os03g0828600	OsCHX13	Os03t0828600-00
MQTL_4A_3	4A	TraesCS4A02G368400
MQTL_4A_3	4A	TraesCS4A02G368400
MQTL_4A_3	4A	TraesCS4A02G368500
MQTL_4A_3	4A	TraesCS4A02G368600	Os03g0828300		Os03t0828300-01
MQTL_4A_3	4A	TraesCS4A02G368600	Os03g0828500		Os03t0828500-01
MQTL_4A_3	4A	TraesCS4A02G368700
MQTL_4A_3	4A	TraesCS4A02G368800	Os03g0828100		Os03t0828100-02
MQTL_4A_3	4A	TraesCS4A02G368900
MQTL_4A_3	4A	TraesCS4A02G369000
MQTL_4A_3	4A	TraesCS4A02G369100	Os11g0180000		Os11t0180000-01
MQTL_4A_3	4A	TraesCS4A02G369100	Os11g0179500		Os11t0179500-00
MQTL_4A_3	4A	TraesCS4A02G369200	Os03g0236200	OsGAD3	Os03t0236200-01
MQTL_4A_3	4A	TraesCS4A02G369300	Os03g0826800		Os03t0826800-01
MQTL_4A_3	4A	TraesCS4A02G369400	Os07g0161700	OsVQ26	Os07t0161700-00
MQTL_4A_3	4A	TraesCS4A02G369500	Os03g0826600	NPC1	Os03t0826600-01
MQTL_4A_3	4A	TraesCS4A02G369600
MQTL_4A_3	4A	TraesCS4A02G369700
MQTL_4A_3	4A	TraesCS4A02G369800
MQTL_4A_3	4A	TraesCS4A02G369900
MQTL_4A_3	4A	TraesCS4A02G370000	Os03g0151700	OsWD40-63	Os03t0151700-01
MQTL_4A_3	4A	TraesCS4A02G370000	Os03g0151700	OsWD40-63	Os03t0151700-01
MQTL_4A_3	4A	TraesCS4A02G370100	Os03g0151600		Os03t0151600-02
MQTL_4A_3	4A	TraesCS4A02G370200
MQTL_4A_3	4A	TraesCS4A02G370300
MQTL_4A_3	4A	TraesCS4A02G370400
MQTL_4A_3	4A	TraesCS4A02G370500	Os08g0167000	OsABCG18	Os08t0167000-01
MQTL_4A_3	4A	TraesCS4A02G370600	Os02g0190000		Os02t0190000-00
MQTL_4A_3	4A	TraesCS4A02G370600	Os02g0190300	OsABCB9	Os02t0190300-01
MQTL_4A_3	4A	TraesCS4A02G370600	Os02g0189800		Os02t0189800-00
MQTL_4A_3	4A	TraesCS4A02G370700	Os06g0133400		Os06t0133400-01
MQTL_4A_3	4A	TraesCS4A02G370800
MQTL_4A_3	4A	TraesCS4A02G370900	Os11g0278300		Os11t0278300-00
MQTL_4A_3	4A	TraesCS4A02G371000
MQTL_4A_3	4A	TraesCS4A02G371100	Os06g0134700		Os06t0134700-01
MQTL_4A_3	4A	TraesCS4A02G371200
MQTL_4A_3	4A	TraesCS4A02G371300
MQTL_4A_3	4A	TraesCS4A02G371400	Os06g0134800		Os06t0134800-01
MQTL_4A_3	4A	TraesCS4A02G371500
MQTL_4A_3	4A	TraesCS4A02G371600	Os06g0134900		Os06t0134900-01
MQTL_4A_3	4A	TraesCS4A02G371700
MQTL_4A_3	4A	TraesCS4A02G371800	Os05g0350500		Os05t0350500-01
MQTL_4A_3	4A	TraesCS4A02G371900
MQTL_4A_3	4A	TraesCS4A02G372100	Os10g0205500	OsPDR13	Os10t0205500-01
MQTL_4A_3	4A	TraesCS4A02G372200	Os09g0442700	OsDDM1a	Os09t0442700-01
MQTL_4A_3	4A	TraesCS4A02G372200	Os03g0722400	OsDDM1b	Os03t0722400-01
MQTL_4A_3	4A	TraesCS4A02G372300	Os10g0134700		Os10t0134700-00
MQTL_4A_3	4A	TraesCS4A02G372400	Os08g0178300		Os08t0178300-01
MQTL_4A_3	4A	TraesCS4A02G372500
MQTL_4A_3	4A	TraesCS4A02G372600	Os06g0136000		Os06t0136000-01
MQTL_4A_3	4A	TraesCS4A02G372700
MQTL_4A_3	4A	TraesCS4A02G372800
MQTL_4A_3	4A	TraesCS4A02G372900	Os06g0136300		Os06t0136300-01
MQTL_4A_3	4A	TraesCS4A02G373000	Os06g0136300		Os06t0136300-01
MQTL_4A_3	4A	TraesCS4A02G373100
MQTL_4A_3	4A	TraesCS4A02G373200	Os06g0136300		Os06t0136300-01
MQTL_4A_3	4A	TraesCS4A02G373300	Os08g0338500		Os08t0338500-01
MQTL_4A_3	4A	TraesCS4A02G373400	Os04g0194000	OsFbox184	Os04t0194000-01
MQTL_4A_3	4A	TraesCS4A02G373400	Os04g0191800	OsFbox182	Os04t0191800-01
MQTL_4A_3	4A	TraesCS4A02G373400	Os04g0193300	OsFbox183	Os04t0193300-01
MQTL_4A_3	4A	TraesCS4A02G373400	Os04g0191600		Os04t0191600-02
MQTL_4A_3	4A	TraesCS4A02G373500	Os12g0189500	OsYUCCA11	Os12t0189500-00
MQTL_4A_3	4A	TraesCS4A02G373500	Os12g0189500	OsYUCCA11	Os12t0189500-00
MQTL_4A_3	4A	TraesCS4A02G373600	Os06g0161100		Os06t0161100-00
MQTL_4A_3	4A	TraesCS4A02G373600	Os06g0161900		Os06t0161900-01
MQTL_4A_3	4A	TraesCS4A02G373600	Os06g0162100		Os06t0162100-00
MQTL_4A_3	4A	TraesCS4A02G373600	Os06g0161800		Os06t0161800-01
MQTL_4A_3	4A	TraesCS4A02G373700	Os06g0136500	OsCNIH1	Os06t0136500-01
MQTL_4A_3	4A	TraesCS4A02G373800	Os06g0136600	OsEno5	Os06t0136600-01
MQTL_4A_3	4A	TraesCS4A02G373900
MQTL_4A_3	4A	TraesCS4A02G374000	Os02g0517564		Os02t0517564-00
MQTL_4A_3	4A	TraesCS4A02G374200	Os11g0207700	OsYUCCA13	Os11t0207700-00
MQTL_4A_3	4A	TraesCS4A02G374200	Os02g0272200	OsYUCCA12	Os02t0272200-00
MQTL_4A_3	4A	TraesCS4A02G374200	Os11g0207900	OsYUCCA14	Os11t0207900-00
MQTL_4A_3	4A	TraesCS4A02G374300	Os11g0207700	OsYUCCA13	Os11t0207700-00
MQTL_4A_3	4A	TraesCS4A02G374300	Os02g0272200	OsYUCCA12	Os02t0272200-00
MQTL_4A_3	4A	TraesCS4A02G374300	Os11g0207900	OsYUCCA14	Os11t0207900-00
MQTL_4A_3	4A	TraesCS4A02G374400	Os11g0207700	OsYUCCA13	Os11t0207700-00
MQTL_4A_3	4A	TraesCS4A02G374400	Os02g0272200	OsYUCCA12	Os02t0272200-00
MQTL_4A_3	4A	TraesCS4A02G374400	Os11g0207900	OsYUCCA14	Os11t0207900-00
MQTL_4A_3	4A	TraesCS4A02G374500	Os11g0207700	OsYUCCA13	Os11t0207700-00
MQTL_4A_3	4A	TraesCS4A02G374500	Os02g0272200	OsYUCCA12	Os02t0272200-00
MQTL_4A_3	4A	TraesCS4A02G374500	Os11g0207900	OsYUCCA14	Os11t0207900-00
MQTL_4A_3	4A	TraesCS4A02G374600	Os06g0136800	OsClp9	Os06t0136800-01
MQTL_4A_3	4A	TraesCS4A02G374600	Os06g0136800	OsClp9	Os06t0136800-01
MQTL_4A_3	4A	TraesCS4A02G374600	Os06g0136800	OsClp9	Os06t0136800-01
MQTL_4A_3	4A	TraesCS4A02G374700	Os06g0136900	DP1	Os06t0136900-01
MQTL_4A_3	4A	TraesCS4A02G375000
MQTL_4A_3	4A	TraesCS4A02G375100	Os06g0137300		Os06t0137300-01
MQTL_4A_3	4A	TraesCS4A02G375200
MQTL_4A_3	4A	TraesCS4A02G375300
MQTL_4A_3	4A	TraesCS4A02G375400
MQTL_4A_3	4A	TraesCS4A02G375500	Os06g0137400	OsSAUR24	Os06t0137400-00
MQTL_4A_3	4A	TraesCS4A02G375600	Os06g0137500		Os06t0137500-02
MQTL_4A_3	4A	TraesCS4A02G375700
MQTL_4A_3	4A	TraesCS4A02G375800	Os05g0236600		Os05t0236600-00
MQTL_4A_3	4A	TraesCS4A02G375900
MQTL_4A_3	4A	TraesCS4A02G376000	Os06g0137600		Os06t0137600-01
MQTL_4A_3	4A	TraesCS4A02G376100	Os10g0164500		Os10t0164500-00
MQTL_4A_3	4A	TraesCS4A02G376100	Os08g0226300		Os08t0226300-00
MQTL_4A_3	4A	TraesCS4A02G376100	Os08g0226166		Os08t0226166-00
MQTL_4A_3	4A	TraesCS4A02G376200
MQTL_4A_3	4A	TraesCS4A02G376200
MQTL_4A_3	4A	TraesCS4A02G376200
MQTL_4A_3	4A	TraesCS4A02G376300
MQTL_4A_3	4A	TraesCS4A02G376400
MQTL_4A_3	4A	TraesCS4A02G376500	Os06g0137700		Os06t0137700-01
MQTL_4A_3	4A	TraesCS4A02G376600	Os05g0519600	OsDJ-1D	Os05t0519600-02
MQTL_4A_3	4A	TraesCS4A02G376600	Os05g0519600	OsDJ-1D	Os05t0519600-02
MQTL_4A_3	4A	TraesCS4A02G376700	Os08g0468100	OsNR1	Os08t0468100-01
MQTL_4A_3	4A	TraesCS4A02G376700	Os08g0468700	OsNIA2	Os08t0468700-00
MQTL_4A_3	4A	TraesCS4A02G376800
MQTL_4A_3	4A	TraesCS4A02G376900	Os05g0255800		Os05t0255800-01
MQTL_4A_3	4A	TraesCS4A02G376900	Os05g0172300		Os05t0172300-01
MQTL_4A_3	4A	TraesCS4A02G376900	Os05g0255800		Os05t0255800-01
MQTL_4A_3	4A	TraesCS4A02G376900	Os05g0172300		Os05t0172300-01
MQTL_4A_3	4A	TraesCS4A02G377000
MQTL_4A_3	4A	TraesCS4A02G377000
MQTL_4A_3	4A	TraesCS4A02G377100
MQTL_4A_3	4A	TraesCS4A02G377300	Os12g0194100		Os12t0194100-01
MQTL_4A_3	4A	TraesCS4A02G377500
MQTL_4A_3	4A	TraesCS4A02G377500
MQTL_4A_3	4A	TraesCS4A02G377600
MQTL_4A_3	4A	TraesCS4A02G377700	Os10g0122500	OsAT18	Os10t0122500-00
MQTL_4A_3	4A	TraesCS4A02G377700	Os10g0108700	OsAT15	Os10t0108700-01
MQTL_4A_3	4A	TraesCS4A02G377700	Os10g0108800	OsAT13	Os10t0108800-00
MQTL_4A_3	4A	TraesCS4A02G377700	Os10g0122300	OsAT17	Os10t0122300-00
MQTL_4A_3	4A	TraesCS4A02G377800
MQTL_4A_3	4A	TraesCS4A02G377900	Os06g0138000		Os06t0138000-01
MQTL_4A_3	4A	TraesCS4A02G377900	Os06g0138000		Os06t0138000-01
MQTL_4A_3	4A	TraesCS4A02G378000	Os05g0156800		Os05t0156800-01
MQTL_4A_3	4A	TraesCS4A02G378100	Os06g0138100	OsMSRA5	Os06t0138100-01
MQTL_4A_3	4A	TraesCS4A02G378200	Os11g0433101		Os11t0433101-00
MQTL_4A_3	4A	TraesCS4A02G378300	Os06g0138200		Os06t0138200-01
MQTL_4A_3	4A	TraesCS4A02G378400	Os12g0638600	OsMed17_1	Os12t0638600-01
MQTL_4A_3	4A	TraesCS4A02G378500
MQTL_4A_3	4A	TraesCS4A02G378600
MQTL_4A_3	4A	TraesCS4A02G378700
MQTL_4A_3	4A	TraesCS4A02G378800
MQTL_4A_3	4A	TraesCS4A02G378900
MQTL_4A_3	4A	TraesCS4A02G379000
MQTL_4A_3	4A	TraesCS4A02G379100
MQTL_4A_3	4A	TraesCS4A02G379200
MQTL_4A_4	4A	ENSRNA050023719
MQTL_4A_4	4A	ENSRNA050023720
MQTL_4A_4	4A	ENSRNA050023721
MQTL_4A_4	4A	ENSRNA050023722
MQTL_4A_4	4A	ENSRNA050023723
MQTL_4A_4	4A	ENSRNA050023724
MQTL_4A_4	4A	ENSRNA050023725
MQTL_4A_4	4A	ENSRNA050023726
MQTL_4A_4	4A	ENSRNA050023728
MQTL_4A_4	4A	ENSRNA050023729
MQTL_4A_4	4A	ENSRNA050023730
MQTL_4A_4	4A	ENSRNA050023731
MQTL_4A_4	4A	ENSRNA050023732
MQTL_4A_4	4A	ENSRNA050023733
MQTL_4A_4	4A	ENSRNA050023734
MQTL_4A_4	4A	ENSRNA050023735
MQTL_4A_4	4A	ENSRNA050023736
MQTL_4A_4	4A	ENSRNA050023737
MQTL_4A_4	4A	TraesCS4A02G472400	Os06g0107600		Os06t0107600-01
MQTL_4A_4	4A	TraesCS4A02G472500	Os06g0107700	OsLFNR2	Os06t0107700-01
MQTL_4A_4	4A	TraesCS4A02G472600
MQTL_4A_4	4A	TraesCS4A02G472700	Os06g0107800	BPH29	Os06t0107800-02
MQTL_4A_4	4A	TraesCS4A02G472800	Os12g0450300		Os12t0450300-00
MQTL_4A_4	4A	TraesCS4A02G472900
MQTL_4A_4	4A	TraesCS4A02G473000
MQTL_4A_4	4A	TraesCS4A02G473100
MQTL_4A_4	4A	TraesCS4A02G473200	Os06g0107100		Os06t0107100-02
MQTL_4A_4	4A	TraesCS4A02G473200	Os03g0681000		Os03t0681000-00
MQTL_4A_4	4A	TraesCS4A02G473300	Os06g0186100		Os06t0186100-00
MQTL_4A_4	4A	TraesCS4A02G473400	Os06g0106100		Os06t0106100-01
MQTL_4A_4	4A	TraesCS4A02G473500
MQTL_4A_4	4A	TraesCS4A02G473600	Os06g0107100		Os06t0107100-02
MQTL_4A_4	4A	TraesCS4A02G473600	Os03g0681000		Os03t0681000-00
MQTL_4A_4	4A	TraesCS4A02G473700
MQTL_4A_4	4A	TraesCS4A02G473800
MQTL_4A_4	4A	TraesCS4A02G473900
MQTL_4A_4	4A	TraesCS4A02G474000	Os03g0407400	GS3	Os03t0407400-01
MQTL_4A_4	4A	TraesCS4A02G474000	Os03g0407400	GS3	Os03t0407400-01
MQTL_4A_4	4A	TraesCS4A02G474100	Os06g0105800		Os06t0105800-02
MQTL_4A_4	4A	TraesCS4A02G474100	Os06g0105800		Os06t0105800-02
MQTL_4A_4	4A	TraesCS4A02G474100	Os06g0105800		Os06t0105800-02
MQTL_4A_4	4A	TraesCS4A02G474200	Os06g0105900		Os06t0105900-01
MQTL_4A_4	4A	TraesCS4A02G474300	Os06g0106000		Os06t0106000-01
MQTL_4A_4	4A	TraesCS4A02G474400
MQTL_4A_4	4A	TraesCS4A02G474500
MQTL_4A_4	4A	TraesCS4A02G474600
MQTL_4A_4	4A	TraesCS4A02G474700	Os11g0689100	Pik	Os11t0689100-01
MQTL_4A_4	4A	TraesCS4A02G474700	Os10g0131800		Os10t0131800-01
MQTL_4A_4	4A	TraesCS4A02G474800
MQTL_4A_4	4A	TraesCS4A02G474800
MQTL_4A_4	4A	TraesCS4A02G474900
MQTL_4A_4	4A	TraesCS4A02G474900
MQTL_4A_4	4A	TraesCS4A02G475000
MQTL_4A_4	4A	TraesCS4A02G475100
MQTL_4A_4	4A	TraesCS4A02G475200
MQTL_4A_4	4A	TraesCS4A02G475300
MQTL_4A_4	4A	TraesCS4A02G475400	Os01g0781700	Pi37(t)	Os01t0781700-00
MQTL_4A_4	4A	TraesCS4A02G475400	Os01g0781200	Pi64	Os01t0781200-01
MQTL_4A_4	4A	TraesCS4A02G475400	Os05g0365300	OsBBR1	Os05t0365300-01
MQTL_4A_4	4A	TraesCS4A02G475400	Os01g0782100	PISH	Os01t0782100-01
MQTL_4A_4	4A	TraesCS4A02G475400	Os11g0555300		Os11t0555300-00
MQTL_4A_4	4A	TraesCS4A02G475500
MQTL_4A_4	4A	TraesCS4A02G475600
MQTL_4A_4	4A	TraesCS4A02G475700	Os11g0245800		Os11t0245800-01
MQTL_4A_4	4A	TraesCS4A02G475800	Os08g0248100		Os08t0248100-01
MQTL_4A_4	4A	TraesCS4A02G475800	Os08g0247700		Os08t0247700-00
MQTL_4A_4	4A	TraesCS4A02G475900	Os01g0781700	Pi37(t)	Os01t0781700-00
MQTL_4A_4	4A	TraesCS4A02G475900	Os01g0781200	Pi64	Os01t0781200-01
MQTL_4A_4	4A	TraesCS4A02G475900	Os05g0365300	OsBBR1	Os05t0365300-01
MQTL_4A_4	4A	TraesCS4A02G475900	Os01g0782100	PISH	Os01t0782100-01
MQTL_4A_4	4A	TraesCS4A02G475900	Os11g0555300		Os11t0555300-00
MQTL_4A_4	4A	TraesCS4A02G475900	Os01g0781700	Pi37(t)	Os01t0781700-00
MQTL_4A_4	4A	TraesCS4A02G475900	Os01g0781200	Pi64	Os01t0781200-01
MQTL_4A_4	4A	TraesCS4A02G475900	Os05g0365300	OsBBR1	Os05t0365300-01
MQTL_4A_4	4A	TraesCS4A02G475900	Os01g0782100	PISH	Os01t0782100-01
MQTL_4A_4	4A	TraesCS4A02G475900	Os11g0555300		Os11t0555300-00
MQTL_4A_4	4A	TraesCS4A02G475900	Os01g0781700	Pi37(t)	Os01t0781700-00
MQTL_4A_4	4A	TraesCS4A02G475900	Os01g0781200	Pi64	Os01t0781200-01
MQTL_4A_4	4A	TraesCS4A02G475900	Os05g0365300	OsBBR1	Os05t0365300-01
MQTL_4A_4	4A	TraesCS4A02G475900	Os01g0782100	PISH	Os01t0782100-01
MQTL_4A_4	4A	TraesCS4A02G475900	Os11g0555300		Os11t0555300-00
MQTL_4A_4	4A	TraesCS4A02G476000
MQTL_4A_4	4A	TraesCS4A02G476100	Os01g0781700	Pi37(t)	Os01t0781700-00
MQTL_4A_4	4A	TraesCS4A02G476100	Os01g0781200	Pi64	Os01t0781200-01
MQTL_4A_4	4A	TraesCS4A02G476100	Os05g0365300	OsBBR1	Os05t0365300-01
MQTL_4A_4	4A	TraesCS4A02G476100	Os01g0782100	PISH	Os01t0782100-01
MQTL_4A_4	4A	TraesCS4A02G476100	Os11g0555300		Os11t0555300-00
MQTL_4A_4	4A	TraesCS4A02G476200	Os01g0781700	Pi37(t)	Os01t0781700-00
MQTL_4A_4	4A	TraesCS4A02G476200	Os01g0781200	Pi64	Os01t0781200-01
MQTL_4A_4	4A	TraesCS4A02G476200	Os05g0365300	OsBBR1	Os05t0365300-01
MQTL_4A_4	4A	TraesCS4A02G476200	Os01g0782100	PISH	Os01t0782100-01
MQTL_4A_4	4A	TraesCS4A02G476200	Os11g0555300		Os11t0555300-00
MQTL_4A_4	4A	TraesCS4A02G476300	Os11g0245800		Os11t0245800-01
MQTL_4A_4	4A	TraesCS4A02G476400	Os01g0781700	Pi37(t)	Os01t0781700-00
MQTL_4A_4	4A	TraesCS4A02G476400	Os01g0781200	Pi64	Os01t0781200-01
MQTL_4A_4	4A	TraesCS4A02G476400	Os05g0365300	OsBBR1	Os05t0365300-01
MQTL_4A_4	4A	TraesCS4A02G476400	Os01g0782100	PISH	Os01t0782100-01
MQTL_4A_4	4A	TraesCS4A02G476400	Os11g0555300		Os11t0555300-00

## Sheet: 4B
MQTL	Chr No	Wheat Gene Stable ID	Rice gene stable ID	Rice gene name	Rice group protein or transxcript ID
MQTL_4B_1	4B	ENSRNA050011409
MQTL_4B_1	4B	ENSRNA050011411
MQTL_4B_1	4B	ENSRNA050011458
MQTL_4B_1	4B	ENSRNA050011459
MQTL_4B_1	4B	ENSRNA050019803
MQTL_4B_1	4B	ENSRNA050019804
MQTL_4B_1	4B	ENSRNA050019805
MQTL_4B_1	4B	ENSRNA050019878
MQTL_4B_1	4B	ENSRNA050019879
MQTL_4B_1	4B	ENSRNA050019880
MQTL_4B_1	4B	ENSRNA050020612
MQTL_4B_1	4B	ENSRNA050020812
MQTL_4B_1	4B	TraesCS4B02G312400
MQTL_4B_1	4B	TraesCS4B02G312600	Os03g0147400	SIET4	Os03t0147400-01
MQTL_4B_1	4B	TraesCS4B02G312900
MQTL_4B_1	4B	TraesCS4B02G313000	Os09g0565200		Os09t0565200-02
MQTL_4B_1	4B	TraesCS4B02G313000	Os09g0565200		Os09t0565200-02
MQTL_4B_1	4B	TraesCS4B02G313055	Os10g0552200	OsHyPRP16	Os10t0552200-01
MQTL_4B_1	4B	TraesCS4B02G313055	Os10g0551800	RCc2	Os10t0551800-00
MQTL_4B_1	4B	TraesCS4B02G313055	Os10g0349400	OsHyPRP10	Os10t0349400-00
MQTL_4B_1	4B	TraesCS4B02G313055	Os10g0349300	OsHyPRP09	Os10t0349300-01
MQTL_4B_1	4B	TraesCS4B02G313055	Os10g0551900	OsHyPRP14	Os10t0551900-01
MQTL_4B_1	4B	TraesCS4B02G313055	Os10g0349900	OsHyPRP12	Os10t0349900-01
MQTL_4B_1	4B	TraesCS4B02G313100	Os10g0552200	OsHyPRP16	Os10t0552200-01
MQTL_4B_1	4B	TraesCS4B02G313100	Os10g0551800	RCc2	Os10t0551800-00
MQTL_4B_1	4B	TraesCS4B02G313100	Os10g0349400	OsHyPRP10	Os10t0349400-00
MQTL_4B_1	4B	TraesCS4B02G313100	Os10g0349300	OsHyPRP09	Os10t0349300-01
MQTL_4B_1	4B	TraesCS4B02G313100	Os10g0551900	OsHyPRP14	Os10t0551900-01
MQTL_4B_1	4B	TraesCS4B02G313100	Os10g0349900	OsHyPRP12	Os10t0349900-01
MQTL_4B_1	4B	TraesCS4B02G313200	Os10g0552200	OsHyPRP16	Os10t0552200-01
MQTL_4B_1	4B	TraesCS4B02G313200	Os10g0551800	RCc2	Os10t0551800-00
MQTL_4B_1	4B	TraesCS4B02G313200	Os10g0349400	OsHyPRP10	Os10t0349400-00
MQTL_4B_1	4B	TraesCS4B02G313200	Os10g0349300	OsHyPRP09	Os10t0349300-01
MQTL_4B_1	4B	TraesCS4B02G313200	Os10g0551900	OsHyPRP14	Os10t0551900-01
MQTL_4B_1	4B	TraesCS4B02G313200	Os10g0349900	OsHyPRP12	Os10t0349900-01
MQTL_4B_1	4B	TraesCS4B02G313300	Os10g0552200	OsHyPRP16	Os10t0552200-01
MQTL_4B_1	4B	TraesCS4B02G313300	Os10g0551800	RCc2	Os10t0551800-00
MQTL_4B_1	4B	TraesCS4B02G313300	Os10g0349400	OsHyPRP10	Os10t0349400-00
MQTL_4B_1	4B	TraesCS4B02G313300	Os10g0349300	OsHyPRP09	Os10t0349300-01
MQTL_4B_1	4B	TraesCS4B02G313300	Os10g0551900	OsHyPRP14	Os10t0551900-01
MQTL_4B_1	4B	TraesCS4B02G313300	Os10g0349900	OsHyPRP12	Os10t0349900-01
MQTL_4B_1	4B	TraesCS4B02G313400	Os10g0552200	OsHyPRP16	Os10t0552200-01
MQTL_4B_1	4B	TraesCS4B02G313400	Os10g0551800	RCc2	Os10t0551800-00
MQTL_4B_1	4B	TraesCS4B02G313400	Os10g0349400	OsHyPRP10	Os10t0349400-00
MQTL_4B_1	4B	TraesCS4B02G313400	Os10g0349300	OsHyPRP09	Os10t0349300-01
MQTL_4B_1	4B	TraesCS4B02G313400	Os10g0551900	OsHyPRP14	Os10t0551900-01
MQTL_4B_1	4B	TraesCS4B02G313400	Os10g0349900	OsHyPRP12	Os10t0349900-01
MQTL_4B_1	4B	TraesCS4B02G313500
MQTL_4B_1	4B	TraesCS4B02G313600
MQTL_4B_1	4B	TraesCS4B02G313700
MQTL_4B_1	4B	TraesCS4B02G313800	Os03g0109300	LOGL3	Os03t0109300-01
MQTL_4B_1	4B	TraesCS4B02G313900
MQTL_4B_1	4B	TraesCS4B02G313900
MQTL_4B_1	4B	TraesCS4B02G313900
MQTL_4B_1	4B	TraesCS4B02G314000	Os03g0147700		Os03t0147700-01
MQTL_4B_1	4B	TraesCS4B02G314000	Os01g0267100		Os01t0267100-01
MQTL_4B_1	4B	TraesCS4B02G314100	Os03g0147900		Os03t0147900-01
MQTL_4B_1	4B	TraesCS4B02G314100	Os03g0147900		Os03t0147900-01
MQTL_4B_1	4B	TraesCS4B02G314200	Os02g0557000		Os02t0557000-01
MQTL_4B_1	4B	TraesCS4B02G314200	Os02g0557000		Os02t0557000-01
MQTL_4B_1	4B	TraesCS4B02G314300
MQTL_4B_1	4B	TraesCS4B02G314400
MQTL_4B_1	4B	TraesCS4B02G314500
MQTL_4B_1	4B	TraesCS4B02G314600	Os08g0191200	VAL1	Os08t0191200-01
MQTL_4B_1	4B	TraesCS4B02G314700	Os03g0148000		Os03t0148000-01
MQTL_4B_1	4B	TraesCS4B02G314800	Os03g0148300		Os03t0148300-00
MQTL_4B_1	4B	TraesCS4B02G314900
MQTL_4B_1	4B	TraesCS4B02G315000
MQTL_4B_1	4B	TraesCS4B02G315100	Os06g0695800	STAR1	Os06t0695800-01
MQTL_4B_1	4B	TraesCS4B02G315200	Os03g0148400		Os03t0148400-01
MQTL_4B_1	4B	TraesCS4B02G315300	Os01g0510100	OsMKK6	Os01t0510100-01
MQTL_4B_1	4B	TraesCS4B02G315300	Os01g0510100	OsMKK6	Os01t0510100-01
MQTL_4B_1	4B	TraesCS4B02G315400	Os03g0148700	OsRLCK100	Os03t0148700-01
MQTL_4B_1	4B	TraesCS4B02G315500
MQTL_4B_1	4B	TraesCS4B02G315600	Os03g0148800		Os03t0148800-01
MQTL_4B_1	4B	TraesCS4B02G315700
MQTL_4B_1	4B	TraesCS4B02G315800
MQTL_4B_1	4B	TraesCS4B02G315900	Os12g0270900		Os12t0270900-02
MQTL_4B_1	4B	TraesCS4B02G316100	Os03g0149000	OsCrll1	Os03t0149000-01
MQTL_4B_1	4B	TraesCS4B02G316200	Os03g0149100	CRL1	Os03t0149100-01
MQTL_4B_1	4B	TraesCS4B02G316300	Os03g0149200		Os03t0149200-01
MQTL_4B_1	4B	TraesCS4B02G316400	Os03g0149300		Os03t0149300-01
MQTL_4B_1	4B	TraesCS4B02G316400	Os03g0149300		Os03t0149300-01
MQTL_4B_1	4B	TraesCS4B02G316500	Os03g0149400		Os03t0149400-01
MQTL_4B_1	4B	TraesCS4B02G316500	Os03g0149400		Os03t0149400-01
MQTL_4B_1	4B	TraesCS4B02G316600
MQTL_4B_1	4B	TraesCS4B02G316700
MQTL_4B_1	4B	TraesCS4B02G316800
MQTL_4B_1	4B	TraesCS4B02G316900	Os03g0150500	OsPT12	Os03t0150500-01
MQTL_4B_1	4B	TraesCS4B02G317000
MQTL_4B_1	4B	TraesCS4B02G317100
MQTL_4B_1	4B	TraesCS4B02G317200
MQTL_4B_1	4B	TraesCS4B02G317300	Os03g0151100		Os03t0151100-01
MQTL_4B_1	4B	TraesCS4B02G317300	Os03g0151100		Os03t0151100-01
MQTL_4B_1	4B	TraesCS4B02G317400	Os03g0151400		Os03t0151400-01
MQTL_4B_1	4B	TraesCS4B02G317500
MQTL_4B_1	4B	TraesCS4B02G317600
MQTL_4B_1	4B	TraesCS4B02G317700	Os03g0151600		Os03t0151600-02
MQTL_4B_1	4B	TraesCS4B02G317800	Os03g0151700	OsWD40-63	Os03t0151700-01
MQTL_4B_1	4B	TraesCS4B02G317900	Os12g0599400	OsbHLH116	Os12t0599400-00
MQTL_4B_1	4B	TraesCS4B02G317900	Os12g0599550	OsbHLH116	Os12t0599550-00
MQTL_4B_1	4B	TraesCS4B02G318000	Os10g0533500	OsBCH3	Os10t0533500-00
MQTL_4B_1	4B	TraesCS4B02G318000	Os03g0125100	DSM2	Os03t0125100-01
MQTL_4B_1	4B	TraesCS4B02G318100
MQTL_4B_1	4B	TraesCS4B02G318200	Os03g0125300		Os03t0125300-01
MQTL_4B_1	4B	TraesCS4B02G318200	Os03g0125300		Os03t0125300-01
MQTL_4B_1	4B	TraesCS4B02G318200	Os03g0125300		Os03t0125300-01
MQTL_4B_1	4B	TraesCS4B02G318300	Os03g0125400		Os03t0125400-01
MQTL_4B_1	4B	TraesCS4B02G318300	Os03g0125400		Os03t0125400-01
MQTL_4B_1	4B	TraesCS4B02G318400	Os03g0125600		Os03t0125600-01
MQTL_4B_1	4B	TraesCS4B02G318400	Os03g0125600		Os03t0125600-01
MQTL_4B_1	4B	TraesCS4B02G318500	Os03g0125700		Os03t0125700-01
MQTL_4B_1	4B	TraesCS4B02G318600	Os11g0550500		Os11t0550500-01
MQTL_4B_1	4B	TraesCS4B02G318600	Os11g0550100		Os11t0550100-01
MQTL_4B_1	4B	TraesCS4B02G318700	Os03g0125800	OsCBSDUF3	Os03t0125800-01
MQTL_4B_1	4B	TraesCS4B02G318700	Os03g0125800	OsCBSDUF3	Os03t0125800-01
MQTL_4B_1	4B	TraesCS4B02G318700	Os03g0125800	OsCBSDUF3	Os03t0125800-01
MQTL_4B_1	4B	TraesCS4B02G318800	Os03g0125900		Os03t0125900-01
MQTL_4B_1	4B	TraesCS4B02G318900	Os03g0126000		Os03t0126000-01
MQTL_4B_1	4B	TraesCS4B02G319000	Os03g0126100		Os03t0126100-01
MQTL_4B_1	4B	TraesCS4B02G319100	Os03g0401200	OsDjC30	Os03t0401200-01
MQTL_4B_1	4B	TraesCS4B02G319200	Os03g0126300		Os03t0126300-03
MQTL_4B_1	4B	TraesCS4B02G319200	Os03g0126300		Os03t0126300-03
MQTL_4B_1	4B	TraesCS4B02G319300	Os03g0126300		Os03t0126300-03
MQTL_4B_1	4B	TraesCS4B02G319400
MQTL_4B_1	4B	TraesCS4B02G319500
MQTL_4B_1	4B	TraesCS4B02G319600
MQTL_4B_1	4B	TraesCS4B02G319700	Os03g0126450	OsOFP21	Os03t0126450-00
MQTL_4B_1	4B	TraesCS4B02G319800	Os03g0126700		Os03t0126700-01
MQTL_4B_1	4B	TraesCS4B02G319800	Os12g0421000		Os12t0421000-01
MQTL_4B_1	4B	TraesCS4B02G319800	Os03g0126700		Os03t0126700-01
MQTL_4B_1	4B	TraesCS4B02G319800	Os12g0421000		Os12t0421000-01
MQTL_4B_1	4B	TraesCS4B02G319900	Os03g0126800	OsCIPK09	Os03t0126800-00
MQTL_4B_1	4B	TraesCS4B02G320100	Os03g0126900		Os03t0126900-01
MQTL_4B_1	4B	TraesCS4B02G320200	Os03g0127000		Os03t0127000-01
MQTL_4B_1	4B	TraesCS4B02G320300
MQTL_4B_1	4B	TraesCS4B02G320400	Os03g0127500	OsbZIP25	Os03t0127500-00
MQTL_4B_1	4B	TraesCS4B02G320500	Os03g0127600		Os03t0127600-01
MQTL_4B_1	4B	TraesCS4B02G320500	Os03g0127600		Os03t0127600-01
MQTL_4B_1	4B	TraesCS4B02G320500	Os03g0127600		Os03t0127600-01
MQTL_4B_1	4B	TraesCS4B02G320600	Os03g0127700		Os03t0127700-02
MQTL_4B_1	4B	TraesCS4B02G320600	Os03g0127700		Os03t0127700-02
MQTL_4B_1	4B	TraesCS4B02G320700
MQTL_4B_1	4B	TraesCS4B02G320800
MQTL_4B_1	4B	TraesCS4B02G320900
MQTL_4B_1	4B	TraesCS4B02G321000	Os03g0127900		Os03t0127900-01
MQTL_4B_1	4B	TraesCS4B02G321000	Os03g0127900		Os03t0127900-01
MQTL_4B_1	4B	TraesCS4B02G321000	Os03g0127900		Os03t0127900-01
MQTL_4B_1	4B	TraesCS4B02G321100	Os02g0801200		Os02t0801200-01
MQTL_4B_1	4B	TraesCS4B02G321100	Os02g0800100		Os02t0800100-01
MQTL_4B_1	4B	TraesCS4B02G321100	Os03g0583700		Os03t0583700-00
MQTL_4B_1	4B	TraesCS4B02G321100	Os09g0314900		Os09t0314900-00
MQTL_4B_1	4B	TraesCS4B02G321200	Os03g0128000	OsFLA2	Os03t0128000-01
MQTL_4B_1	4B	TraesCS4B02G321300	Os03g0128200	OsGSL10	Os03t0128200-01
MQTL_4B_1	4B	TraesCS4B02G321300	Os03g0128100	OsGSL10	Os03t0128100-01
MQTL_4B_1	4B	TraesCS4B02G321300	Os03g0128200	OsGSL10	Os03t0128200-01
MQTL_4B_1	4B	TraesCS4B02G321300	Os03g0128100	OsGSL10	Os03t0128100-01
MQTL_4B_1	4B	TraesCS4B02G321400	Os03g0128300		Os03t0128300-01
MQTL_4B_1	4B	TraesCS4B02G321500	Os03g0128500	OsPoldelta2	Os03t0128500-01
MQTL_4B_1	4B	TraesCS4B02G321700	Os03g0610650	OsSRP-LRS	Os03t0610650-01
MQTL_4B_1	4B	TraesCS4B02G321700	Os03g0610800	OsSRP-FRS	Os03t0610800-01
MQTL_4B_1	4B	TraesCS4B02G321800	Os03g0128700	OSCDPK7	Os03t0128700-01
MQTL_4B_1	4B	TraesCS4B02G321900	Os03g0128800		Os03t0128800-01
MQTL_4B_1	4B	TraesCS4B02G322000	Os03g0128932		Os03t0128932-00
MQTL_4B_1	4B	TraesCS4B02G322000	Os03g0128932		Os03t0128932-00
MQTL_4B_1	4B	TraesCS4B02G322100	Os06g0486300	OsMLO6	Os06t0486300-00
MQTL_4B_1	4B	TraesCS4B02G322100	Os03g0129100	OsMLO2	Os03t0129100-01
MQTL_4B_1	4B	TraesCS4B02G322200
MQTL_4B_1	4B	TraesCS4B02G322300
MQTL_4B_1	4B	TraesCS4B02G322400
MQTL_4B_1	4B	TraesCS4B02G322500	Os05g0301500		Os05t0301500-01
MQTL_4B_1	4B	TraesCS4B02G322600	Os10g0200800		Os10t0200800-00
MQTL_4B_1	4B	TraesCS4B02G322600	Os03g0129000	PIGF	Os03t0129000-01
MQTL_4B_1	4B	TraesCS4B02G322700	Os06g0486300	OsMLO6	Os06t0486300-00
MQTL_4B_1	4B	TraesCS4B02G322700	Os03g0129100	OsMLO2	Os03t0129100-01
MQTL_4B_1	4B	TraesCS4B02G322700	Os06g0486300	OsMLO6	Os06t0486300-00
MQTL_4B_1	4B	TraesCS4B02G322700	Os03g0129100	OsMLO2	Os03t0129100-01
MQTL_4B_1	4B	TraesCS4B02G322700	Os06g0486300	OsMLO6	Os06t0486300-00
MQTL_4B_1	4B	TraesCS4B02G322700	Os03g0129100	OsMLO2	Os03t0129100-01
MQTL_4B_1	4B	TraesCS4B02G322800
MQTL_4B_1	4B	TraesCS4B02G322900	Os03g0129200		Os03t0129200-00
MQTL_4B_1	4B	TraesCS4B02G322900	Os03g0129200		Os03t0129200-00
MQTL_4B_1	4B	TraesCS4B02G322900	Os03g0129200		Os03t0129200-00
MQTL_4B_1	4B	TraesCS4B02G323000	Os03g0129300	GADPH	Os03t0129300-01
MQTL_4B_1	4B	TraesCS4B02G323100	Os03g0129800		Os03t0129800-00
MQTL_4B_1	4B	TraesCS4B02G323200
MQTL_4B_1	4B	TraesCS4B02G323300	Os01g0305900		Os01t0305900-01
MQTL_4B_1	4B	TraesCS4B02G323400	Os07g0287400	OsLTPd3	Os07t0287400-01
MQTL_4B_1	4B	TraesCS4B02G323500	Os02g0275100		Os02t0275100-01
MQTL_4B_1	4B	TraesCS4B02G323600
MQTL_4B_1	4B	TraesCS4B02G323700
MQTL_4B_1	4B	TraesCS4B02G323800	Os03g0129900		Os03t0129900-01
MQTL_4B_1	4B	TraesCS4B02G323900	Os03g0130100		Os03t0130100-01
MQTL_4B_1	4B	TraesCS4B02G324000	Os03g0130300	DEFL8	Os03t0130300-01
MQTL_4B_1	4B	TraesCS4B02G324100	Os03g0130300	DEFL8	Os03t0130300-01
MQTL_4B_1	4B	TraesCS4B02G324200	Os01g0228600	OsHPR2-1	Os01t0228600-01
MQTL_4B_1	4B	TraesCS4B02G324300	Os06g0311000		Os06t0311000-00
MQTL_4B_1	4B	TraesCS4B02G324400	Os03g0130400		Os03t0130400-01
MQTL_4B_1	4B	TraesCS4B02G324500	Os03g0130500		Os03t0130500-01
MQTL_4B_1	4B	TraesCS4B02G324600
MQTL_4B_1	4B	TraesCS4B02G324800
MQTL_4B_1	4B	TraesCS4B02G324900	Os03g0130700		Os03t0130700-01
MQTL_4B_1	4B	TraesCS4B02G324900	Os03g0130700		Os03t0130700-01
MQTL_4B_1	4B	TraesCS4B02G325000	Os03g0130750		Os03t0130750-01
MQTL_4B_1	4B	TraesCS4B02G325100	Os08g0398400	OsHIR1	Os08t0398400-01
MQTL_4B_1	4B	TraesCS4B02G325200	Os08g0398500		Os08t0398500-01
MQTL_4B_1	4B	TraesCS4B02G325300
MQTL_4B_1	4B	TraesCS4B02G325400
MQTL_4B_1	4B	TraesCS4B02G325500	Os03g0131100		Os03t0131100-01
MQTL_4B_1	4B	TraesCS4B02G325500	Os03g0131100		Os03t0131100-01
MQTL_4B_1	4B	TraesCS4B02G325600
MQTL_4B_1	4B	TraesCS4B02G325700	Os01g0141000	AP2/EREBP129	Os01t0141000-01
MQTL_4B_1	4B	TraesCS4B02G325700	Os02g0764100		Os02t0764100-01
MQTL_4B_1	4B	TraesCS4B02G325800	Os03g0131200	CATC	Os03t0131200-01
MQTL_4B_1	4B	TraesCS4B02G325900
MQTL_4B_1	4B	TraesCS4B02G325900
MQTL_4B_1	4B	TraesCS4B02G325900
MQTL_4B_1	4B	TraesCS4B02G326000	Os03g0131400		Os03t0131400-01
MQTL_4B_1	4B	TraesCS4B02G326100
MQTL_4B_1	4B	TraesCS4B02G326100
MQTL_4B_1	4B	TraesCS4B02G326200	Os06g0560000		Os06t0560000-01
MQTL_4B_1	4B	TraesCS4B02G326400	Os03g0131500		Os03t0131500-01
MQTL_4B_1	4B	TraesCS4B02G326500
MQTL_4B_1	4B	TraesCS4B02G326600
MQTL_4B_1	4B	TraesCS4B02G326700	Os03g0131900	OscpSRP43	Os03t0131900-01
MQTL_4B_1	4B	TraesCS4B02G326800	Os03g0132000	OsACS4	Os03t0132000-01
MQTL_4B_1	4B	TraesCS4B02G326900	Os03g0132200	OsEXPLA1	Os03t0132200-01
MQTL_4B_1	4B	TraesCS4B02G327000	Os05g0128400	OsMTP1	Os05t0128400-01
MQTL_4B_1	4B	TraesCS4B02G327100	Os03g0132200	OsEXPLA1	Os03t0132200-01
MQTL_4B_1	4B	TraesCS4B02G327200	Os03g0132200	OsEXPLA1	Os03t0132200-01
MQTL_4B_1	4B	TraesCS4B02G327300	Os01g0968300		Os01t0968300-01
MQTL_4B_1	4B	TraesCS4B02G327400	Os01g0968300		Os01t0968300-01
MQTL_4B_1	4B	TraesCS4B02G327500
MQTL_4B_1	4B	TraesCS4B02G327700	Os01g0369500		Os01t0369500-01
MQTL_4B_1	4B	TraesCS4B02G327800
MQTL_4B_1	4B	TraesCS4B02G327800
MQTL_4B_1	4B	TraesCS4B02G327900
MQTL_4B_1	4B	TraesCS4B02G328000	Os07g0222000	OsEnS-101	Os07t0222000-01
MQTL_4B_1	4B	TraesCS4B02G328100	Os07g0222000	OsEnS-101	Os07t0222000-01
MQTL_4B_1	4B	TraesCS4B02G328200	Os03g0132800	OsRLCK98	Os03t0132800-01
MQTL_4B_1	4B	TraesCS4B02G328300
MQTL_4B_1	4B	TraesCS4B02G328400
MQTL_4B_1	4B	TraesCS4B02G328500	Os11g0134900	OsTOM1	Os11t0134900-01
MQTL_4B_1	4B	TraesCS4B02G328600	Os03g0133000	NAC22	Os03t0133000-01
MQTL_4B_1	4B	TraesCS4B02G328700	Os03g0133000	NAC22	Os03t0133000-01
MQTL_4B_1	4B	TraesCS4B02G328800	Os03g0133000	NAC22	Os03t0133000-01
MQTL_4B_1	4B	TraesCS4B02G328900	Os03g0133000	NAC22	Os03t0133000-01
MQTL_4B_1	4B	TraesCS4B02G329000
MQTL_4B_1	4B	TraesCS4B02G329100	Os03g0133000	NAC22	Os03t0133000-01
MQTL_4B_1	4B	TraesCS4B02G329200
MQTL_4B_1	4B	TraesCS4B02G329300	Os03g0133100		Os03t0133100-01
MQTL_4B_1	4B	TraesCS4B02G329400	Os03g0133300		Os03t0133300-01
MQTL_4B_1	4B	TraesCS4B02G329500	Os03g0133400	CEBIP	Os03t0133400-01
MQTL_4B_1	4B	TraesCS4B02G329500	Os03g0133400	CEBIP	Os03t0133400-01
MQTL_4B_1	4B	TraesCS4B02G329500	Os03g0133400	CEBIP	Os03t0133400-01
MQTL_4B_1	4B	TraesCS4B02G329700	Os03g0133500	OsACS	Os03t0133500-01
MQTL_4B_1	4B	TraesCS4B02G329800
MQTL_4B_1	4B	TraesCS4B02G329900
MQTL_4B_1	4B	TraesCS4B02G330000	Os01g0175600	BOR2	Os01t0175600-01
MQTL_4B_1	4B	TraesCS4B02G330000	Os01g0175700	BOR2	Os01t0175700-01
MQTL_4B_1	4B	TraesCS4B02G330100	Os03g0133800		Os03t0133800-01
MQTL_4B_1	4B	TraesCS4B02G330200	Os03g0133800		Os03t0133800-01
MQTL_4B_1	4B	TraesCS4B02G330300	Os03g0133900	OsSAT	Os03t0133900-01
MQTL_4B_1	4B	TraesCS4B02G330300	Os03g0133900	OsSAT	Os03t0133900-01
MQTL_4B_1	4B	TraesCS4B02G330400	Os03g0134300		Os03t0134300-01
MQTL_4B_1	4B	TraesCS4B02G330400	Os03g0134300		Os03t0134300-01
MQTL_4B_1	4B	TraesCS4B02G330500	Os03g0134500		Os03t0134500-00
MQTL_4B_1	4B	TraesCS4B02G330600	Os07g0421600	OsEnS-105	Os07t0421600-00
MQTL_4B_1	4B	TraesCS4B02G330700
MQTL_4B_1	4B	TraesCS4B02G330800	Os03g0134900	OsGSTF14	Os03t0134900-01
MQTL_4B_1	4B	TraesCS4B02G330900	Os03g0135100	OsGSTF15	Os03t0135100-01
MQTL_4B_1	4B	TraesCS4B02G331000	Os03g0135200	OsGSTF16	Os03t0135200-01
MQTL_4B_1	4B	TraesCS4B02G331100	Os03g0135300	OsGSTF3	Os03t0135300-01
MQTL_4B_1	4B	TraesCS4B02G331200
MQTL_4B_1	4B	TraesCS4B02G331300	Os03g0135400	OsFbox128	Os03t0135400-01
MQTL_4B_1	4B	TraesCS4B02G331300	Os03g0135400	OsFbox128	Os03t0135400-01
MQTL_4B_1	4B	TraesCS4B02G331400	Os08g0544400	OsABCG45	Os08t0544400-01
MQTL_4B_1	4B	TraesCS4B02G331400	Os08g0544400	OsABCG45	Os08t0544400-01
MQTL_4B_1	4B	TraesCS4B02G331400	Os08g0544400	OsABCG45	Os08t0544400-01
MQTL_4B_1	4B	TraesCS4B02G331500	Os08g0544400	OsABCG45	Os08t0544400-01
MQTL_4B_1	4B	TraesCS4B02G331700
MQTL_4B_1	4B	TraesCS4B02G331800	Os03g0135600		Os03t0135600-01
MQTL_4B_1	4B	TraesCS4B02G331800	Os03g0135600		Os03t0135600-01
MQTL_4B_1	4B	TraesCS4B02G331900	Os03g0135700	RAI1	Os03t0135700-01
MQTL_4B_1	4B	TraesCS4B02G332000	Os03g0135700	RAI1	Os03t0135700-01
MQTL_4B_1	4B	TraesCS4B02G332100
MQTL_4B_1	4B	TraesCS4B02G332200
MQTL_4B_1	4B	TraesCS4B02G332300	Os08g0544400	OsABCG45	Os08t0544400-01
MQTL_4B_1	4B	TraesCS4B02G332300	Os08g0544400	OsABCG45	Os08t0544400-01
MQTL_4B_1	4B	TraesCS4B02G332300	Os08g0544400	OsABCG45	Os08t0544400-01
MQTL_4B_1	4B	TraesCS4B02G332300	Os08g0544400	OsABCG45	Os08t0544400-01
MQTL_4B_1	4B	TraesCS4B02G332400
MQTL_4B_1	4B	TraesCS4B02G332500	Os03g0108500		Os03t0108500-01
MQTL_4B_1	4B	TraesCS4B02G332600	Os03g0136200	Ossmt2-1	Os03t0136200-01
MQTL_4B_1	4B	TraesCS4B02G332700
MQTL_4B_1	4B	TraesCS4B02G332800
MQTL_4B_1	4B	TraesCS4B02G332900
MQTL_4B_1	4B	TraesCS4B02G333100
MQTL_4B_1	4B	TraesCS4B02G333200	Os01g0365300		Os01t0365300-01
MQTL_4B_1	4B	TraesCS4B02G333300	Os01g0365300		Os01t0365300-01
MQTL_4B_1	4B	TraesCS4B02G333400	Os01g0365300		Os01t0365300-01
MQTL_4B_1	4B	TraesCS4B02G333500	Os01g0365300		Os01t0365300-01
MQTL_4B_1	4B	TraesCS4B02G333600	Os01g0365300		Os01t0365300-01
MQTL_4B_1	4B	TraesCS4B02G333700	Os03g0136400	OsPT7	Os03t0136400-01
MQTL_4B_1	4B	TraesCS4B02G333800	Os03g0136500		Os03t0136500-01
MQTL_4B_1	4B	TraesCS4B02G333900
MQTL_4B_1	4B	TraesCS4B02G334000	Os03g0136600		Os03t0136600-01
MQTL_4B_1	4B	TraesCS4B02G334100
MQTL_4B_1	4B	TraesCS4B02G334200	Os03g0136800	OsDjC24	Os03t0136800-01
MQTL_4B_1	4B	TraesCS4B02G334300
MQTL_4B_1	4B	TraesCS4B02G334400
MQTL_4B_1	4B	TraesCS4B02G334500	Os03g0317300		Os03t0317300-01
MQTL_4B_1	4B	TraesCS4B02G334500	Os04g0312500		Os04t0312500-00
MQTL_4B_1	4B	TraesCS4B02G334500	Os03g0317900		Os03t0317900-00
MQTL_4B_1	4B	TraesCS4B02G334500	Os03g0318400		Os03t0318400-01
MQTL_4B_1	4B	TraesCS4B02G334600	Os03g0317300		Os03t0317300-01
MQTL_4B_1	4B	TraesCS4B02G334600	Os04g0312500		Os04t0312500-00
MQTL_4B_1	4B	TraesCS4B02G334600	Os03g0317900		Os03t0317900-00
MQTL_4B_1	4B	TraesCS4B02G334600	Os03g0318400		Os03t0318400-01
MQTL_4B_1	4B	TraesCS4B02G334700	Os03g0317300		Os03t0317300-01
MQTL_4B_1	4B	TraesCS4B02G334700	Os04g0312500		Os04t0312500-00
MQTL_4B_1	4B	TraesCS4B02G334700	Os03g0317900		Os03t0317900-00
MQTL_4B_1	4B	TraesCS4B02G334700	Os03g0318400		Os03t0318400-01
MQTL_4B_1	4B	TraesCS4B02G334800	Os07g0492200		Os07t0492200-00
MQTL_4B_1	4B	TraesCS4B02G334900	Os12g0108900	OsDRM1b	Os12t0108900-00
MQTL_4B_1	4B	TraesCS4B02G334900	Os05g0313900		Os05t0313900-00
MQTL_4B_1	4B	TraesCS4B02G334900	Os11g0109200	OsDRM1a	Os11t0109200-00
MQTL_4B_1	4B	TraesCS4B02G334900	Os03g0110800	DRM2	Os03t0110800-01
MQTL_4B_1	4B	TraesCS4B02G335100	Os03g0136900		Os03t0136900-01
MQTL_4B_1	4B	TraesCS4B02G335200	Os03g0229100	OsbHLH019	Os03t0229100-00
MQTL_4B_1	4B	TraesCS4B02G335300
MQTL_4B_1	4B	TraesCS4B02G335300
MQTL_4B_1	4B	TraesCS4B02G335400	Os11g0421800		Os11t0421800-01
MQTL_4B_1	4B	TraesCS4B02G335500	Os03g0137200	OsPP2C28	Os03t0137200-01
MQTL_4B_1	4B	TraesCS4B02G335600	Os03g0137300		Os03t0137300-01
MQTL_4B_1	4B	TraesCS4B02G335800	Os03g0137400	OsOSCA4.1	Os03t0137400-01
MQTL_4B_1	4B	TraesCS4B02G335900	Os04g0374400		Os04t0374400-00
MQTL_4B_1	4B	TraesCS4B02G335900	Os08g0111800		Os08t0111800-00
MQTL_4B_1	4B	TraesCS4B02G335900	Os04g0374601		Os04t0374601-00
MQTL_4B_1	4B	TraesCS4B02G336000	Os04g0374400		Os04t0374400-00
MQTL_4B_1	4B	TraesCS4B02G336000	Os08g0111800		Os08t0111800-00
MQTL_4B_1	4B	TraesCS4B02G336000	Os04g0374601		Os04t0374601-00
MQTL_4B_1	4B	TraesCS4B02G336100	Os03g0137500	OSVDAC6	Os03t0137500-01
MQTL_4B_1	4B	TraesCS4B02G336200
MQTL_4B_1	4B	TraesCS4B02G336300
MQTL_4B_1	4B	TraesCS4B02G336400	Os06g0695800	STAR1	Os06t0695800-01
MQTL_4B_1	4B	TraesCS4B02G336500	Os07g0466000		Os07t0466000-00
MQTL_4B_1	4B	TraesCS4B02G336500	Os07g0528400		Os07t0528400-00
MQTL_4B_1	4B	TraesCS4B02G336500	Os07g0527900		Os07t0527900-00
MQTL_4B_1	4B	TraesCS4B02G336600
MQTL_4B_1	4B	TraesCS4B02G336700
MQTL_4B_1	4B	TraesCS4B02G336900
MQTL_4B_1	4B	TraesCS4B02G337000
MQTL_4B_1	4B	TraesCS4B02G337000
MQTL_4B_1	4B	TraesCS4B02G337000
MQTL_4B_1	4B	TraesCS4B02G337100
MQTL_4B_1	4B	TraesCS4B02G337200
MQTL_4B_1	4B	TraesCS4B02G337300
MQTL_4B_1	4B	TraesCS4B02G337400
MQTL_4B_1	4B	TraesCS4B02G337500
MQTL_4B_1	4B	TraesCS4B02G337600
MQTL_4B_1	4B	TraesCS4B02G337600
MQTL_4B_1	4B	TraesCS4B02G337700
MQTL_4B_1	4B	TraesCS4B02G337800
MQTL_4B_1	4B	TraesCS4B02G337900	Os09g0550600	OsRLCK279	Os09t0550600-00
MQTL_4B_1	4B	TraesCS4B02G338000	Os03g0138400		Os03t0138400-01
MQTL_4B_1	4B	TraesCS4B02G338100	Os03g0138500		Os03t0138500-01
MQTL_4B_1	4B	TraesCS4B02G338200	Os03g0138600	OsSTA89	Os03t0138600-01
MQTL_4B_1	4B	TraesCS4B02G338300
MQTL_4B_1	4B	TraesCS4B02G338400	Os03g0403100		Os03t0403100-01
MQTL_4B_1	4B	TraesCS4B02G338500
MQTL_4B_1	4B	TraesCS4B02G338500
MQTL_4B_1	4B	TraesCS4B02G338600	Os03g0138700		Os03t0138700-01
MQTL_4B_1	4B	TraesCS4B02G338700
MQTL_4B_1	4B	TraesCS4B02G338800	Os07g0199000		Os07t0199000-01
MQTL_4B_1	4B	TraesCS4B02G338800	Os07g0200500		Os07t0200500-00
MQTL_4B_1	4B	TraesCS4B02G338900	Os07g0199000		Os07t0199000-01
MQTL_4B_1	4B	TraesCS4B02G338900	Os07g0200500		Os07t0200500-00
MQTL_4B_1	4B	TraesCS4B02G339000	Os07g0199000		Os07t0199000-01
MQTL_4B_1	4B	TraesCS4B02G339000	Os07g0200500		Os07t0200500-00
MQTL_4B_1	4B	TraesCS4B02G339100
MQTL_4B_1	4B	TraesCS4B02G339200	Os03g0138900		Os03t0138900-01
MQTL_4B_1	4B	TraesCS4B02G339300
MQTL_4B_1	4B	TraesCS4B02G339300
MQTL_4B_1	4B	TraesCS4B02G339400
MQTL_4B_1	4B	TraesCS4B02G339400
MQTL_4B_1	4B	TraesCS4B02G339500	Os10g0466700		Os10t0466700-01
MQTL_4B_1	4B	TraesCS4B02G339500	Os03g0139100		Os03t0139100-00
MQTL_4B_1	4B	TraesCS4B02G339600	Os05g0567800		Os05t0567800-02
MQTL_4B_1	4B	TraesCS4B02G339700	Os05g0567800		Os05t0567800-02
MQTL_4B_1	4B	TraesCS4B02G339700	Os05g0567800		Os05t0567800-02
MQTL_4B_1	4B	TraesCS4B02G339800	Os05g0567800		Os05t0567800-02
MQTL_4B_1	4B	TraesCS4B02G339900
MQTL_4B_1	4B	TraesCS4B02G340000	Os05g0567800		Os05t0567800-02
MQTL_4B_1	4B	TraesCS4B02G340000	Os05g0567800		Os05t0567800-02
MQTL_4B_1	4B	TraesCS4B02G340100	Os05g0499300	Pox1(Px	Os05t0499300-01
MQTL_4B_1	4B	TraesCS4B02G340200	Os05g0499300	Pox1(Px	Os05t0499300-01
MQTL_4B_1	4B	TraesCS4B02G340300	Os08g0169700		Os08t0169700-01
MQTL_4B_1	4B	TraesCS4B02G340400	Os03g0139200		Os03t0139200-01
MQTL_4B_1	4B	TraesCS4B02G340400	Os03g0139200		Os03t0139200-01
MQTL_4B_1	4B	TraesCS4B02G340400	Os03g0139200		Os03t0139200-01
MQTL_4B_1	4B	TraesCS4B02G340500	Os03g0139400		Os03t0139400-01
MQTL_4B_1	4B	TraesCS4B02G340500	Os02g0229200		Os02t0229200-01
MQTL_4B_1	4B	TraesCS4B02G340600	Os03g0139500	OsCCT10	Os03t0139500-01
MQTL_4B_1	4B	TraesCS4B02G340700	Os07g0206700	Ossmt1-1	Os07t0206700-01
MQTL_4B_1	4B	TraesCS4B02G340800
MQTL_4B_1	4B	TraesCS4B02G340900	Os02g0668000		Os02t0668000-01
MQTL_4B_1	4B	TraesCS4B02G341000	Os02g0668000		Os02t0668000-01
MQTL_4B_1	4B	TraesCS4B02G341100
MQTL_4B_1	4B	TraesCS4B02G341200
MQTL_4B_1	4B	TraesCS4B02G341300
MQTL_4B_1	4B	TraesCS4B02G341400	Os04g0176400	OsSCP22	Os04t0176400-00
MQTL_4B_1	4B	TraesCS4B02G341400	Os04g0176400	OsSCP22	Os04t0176400-00
MQTL_4B_1	4B	TraesCS4B02G341500	Os04g0176400	OsSCP22	Os04t0176400-00
MQTL_4B_1	4B	TraesCS4B02G341600	Os03g0140200	OsCYP96B5	Os03t0140200-01
MQTL_4B_1	4B	TraesCS4B02G341700
MQTL_4B_1	4B	TraesCS4B02G341800	Os03g0139600	OsCYP96B2	Os03t0139600-00
MQTL_4B_1	4B	TraesCS4B02G341900	Os03g0139600	OsCYP96B2	Os03t0139600-00
MQTL_4B_1	4B	TraesCS4B02G342000	Os03g0140200	OsCYP96B5	Os03t0140200-01
MQTL_4B_1	4B	TraesCS4B02G342100	Os07g0153600	PROG1	Os07t0153600-01
MQTL_4B_1	4B	TraesCS4B02G342300	Os07g0153600	PROG1	Os07t0153600-01
MQTL_4B_1	4B	TraesCS4B02G342400	Os03g0140400	SD37	Os03t0140400-01
MQTL_4B_1	4B	TraesCS4B02G342500	Os03g0140500		Os03t0140500-01
MQTL_4B_1	4B	TraesCS4B02G342600	Os05g0591400	OsEBS	Os05t0591400-01
MQTL_4B_1	4B	TraesCS4B02G342700
MQTL_4B_1	4B	TraesCS4B02G342715
MQTL_4B_1	4B	TraesCS4B02G342800	Os05g0574900	OsSLRL2	Os05t0574900-01
MQTL_4B_1	4B	TraesCS4B02G342900	Os03g0140700		Os03t0140700-01
MQTL_4B_1	4B	TraesCS4B02G343000	Os08g0550600	OsCHX02	Os08t0550600-01
MQTL_4B_1	4B	TraesCS4B02G343100
MQTL_4B_1	4B	TraesCS4B02G343200
MQTL_4B_1	4B	TraesCS4B02G343285
MQTL_4B_1	4B	TraesCS4B02G343287	Os06g0690900		Os06t0690900-00
MQTL_4B_1	4B	TraesCS4B02G343300	Os06g0690900		Os06t0690900-00
MQTL_4B_1	4B	TraesCS4B02G343307
MQTL_4B_1	4B	TraesCS4B02G343309	Os06g0690900		Os06t0690900-00
MQTL_4B_1	4B	TraesCS4B02G343500	Os03g0140900		Os03t0140900-00
MQTL_4B_1	4B	TraesCS4B02G343600
MQTL_4B_1	4B	TraesCS4B02G343700	Os03g0142900		Os03t0142900-01
MQTL_4B_1	4B	TraesCS4B02G343800	Os03g0142800	OsABCC13	Os03t0142800-01
MQTL_4B_1	4B	TraesCS4B02G343800	Os03g0142800	OsABCC13	Os03t0142800-01
MQTL_4B_1	4B	TraesCS4B02G343800	Os03g0142800	OsABCC13	Os03t0142800-01
MQTL_4B_1	4B	TraesCS4B02G344000	Os03g0142600		Os03t0142600-00
MQTL_4B_1	4B	TraesCS4B02G344100	Os03g0142500	OsRFPH2-9	Os03t0142500-01
MQTL_4B_1	4B	TraesCS4B02G344200
MQTL_4B_1	4B	TraesCS4B02G344300	Os03g0141200	OsBamy2	Os03t0141200-01
MQTL_4B_1	4B	TraesCS4B02G344400	Os03g0141000		Os03t0141000-01
MQTL_4B_1	4B	TraesCS4B02G344400	Os10g0465800	OsRPL21.2	Os10t0465800-00
MQTL_4B_1	4B	TraesCS4B02G344500
MQTL_4B_1	4B	TraesCS4B02G344600	Os03g0125000		Os03t0125000-01
MQTL_4B_1	4B	TraesCS4B02G344600	Os03g0125000		Os03t0125000-01
MQTL_4B_1	4B	TraesCS4B02G344700	Os03g0124900	OsPGL29	Os03t0124900-01
MQTL_4B_1	4B	TraesCS4B02G344700	Os03g0124900	OsPGL29	Os03t0124900-01
MQTL_4B_1	4B	TraesCS4B02G344800	Os02g0767300	FLS	Os02t0767300-01
MQTL_4B_1	4B	TraesCS4B02G344900
MQTL_4B_1	4B	TraesCS4B02G345000	Os04g0444100		Os04t0444100-00
MQTL_4B_1	4B	TraesCS4B02G345100	Os03g0124500		Os03t0124500-01
MQTL_4B_1	4B	TraesCS4B02G345200	Os03g0124300		Os03t0124300-01
MQTL_4B_1	4B	TraesCS4B02G345300	Os05g0531800		Os05t0531800-00
MQTL_4B_1	4B	TraesCS4B02G345300	Os05g0532300		Os05t0532300-00
MQTL_4B_1	4B	TraesCS4B02G345400	Os03g0124200	OsCrRLK1L6	Os03t0124200-01
MQTL_4B_1	4B	TraesCS4B02G345500	Os03g0124100	OsSTA87	Os03t0124100-01
MQTL_4B_1	4B	TraesCS4B02G345600	Os10g0534900		Os10t0534900-01
MQTL_4B_1	4B	TraesCS4B02G345600	Os03g0124000		Os03t0124000-01
MQTL_4B_1	4B	TraesCS4B02G345700	Os03g0123800		Os03t0123800-01
MQTL_4B_1	4B	TraesCS4B02G345800	Os03g0229100	OsbHLH019	Os03t0229100-00
MQTL_4B_1	4B	TraesCS4B02G345900	Os11g0657900		Os11t0657900-00
MQTL_4B_1	4B	TraesCS4B02G346000	Os03g0123600		Os03t0123600-01
MQTL_4B_1	4B	TraesCS4B02G346100	Os03g0123500	HB365	Os03t0123500-02
MQTL_4B_1	4B	TraesCS4B02G346200	Os03g0123300	OsCCS52A	Os03t0123300-01
MQTL_4B_1	4B	TraesCS4B02G346200	Os03g0123300	OsCCS52A	Os03t0123300-01
MQTL_4B_1	4B	TraesCS4B02G346300	Os03g0123200		Os03t0123200-01
MQTL_4B_1	4B	TraesCS4B02G346400	Os04g0452600		Os04t0452600-00
MQTL_4B_1	4B	TraesCS4B02G346500	Os08g0517100		Os08t0517100-01
MQTL_4B_1	4B	TraesCS4B02G346600	Os03g0123100	OsSce2	Os03t0123100-01
MQTL_4B_1	4B	TraesCS4B02G346600	Os03g0123100	OsSce2	Os03t0123100-01
MQTL_4B_1	4B	TraesCS4B02G346700
MQTL_4B_1	4B	TraesCS4B02G346800	Os04g0415000		Os04t0415000-01
MQTL_4B_1	4B	TraesCS4B02G346900	Os03g0122300	FLS	Os03t0122300-01
MQTL_4B_1	4B	TraesCS4B02G347000	Os03g0122200		Os03t0122200-01
MQTL_4B_1	4B	TraesCS4B02G347100	Os03g0122100	OsbHLH052	Os03t0122100-00
MQTL_4B_2	4B	ENSRNA050011461
MQTL_4B_2	4B	ENSRNA050011463
MQTL_4B_2	4B	TraesCS4B02G353300
MQTL_4B_2	4B	TraesCS4B02G353400
MQTL_4B_2	4B	TraesCS4B02G353500	Os10g0524100		Os10t0524100-01
MQTL_4B_2	4B	TraesCS4B02G353600
MQTL_4B_2	4B	TraesCS4B02G353600
MQTL_4B_2	4B	TraesCS4B02G353700	Os03g0361600	OsTPS12	Os03t0361600-00
MQTL_4B_2	4B	TraesCS4B02G353700	Os03g0361700	OsTPS13	Os03t0361700-00
MQTL_4B_2	4B	TraesCS4B02G353700	Os03g0362500		Os03t0362500-00
MQTL_4B_2	4B	TraesCS4B02G353700	Os03g0361100	OsTPS11	Os03t0361100-00
MQTL_4B_2	4B	TraesCS4B02G353700	Os03g0361600	OsTPS12	Os03t0361600-00
MQTL_4B_2	4B	TraesCS4B02G353700	Os03g0361700	OsTPS13	Os03t0361700-00
MQTL_4B_2	4B	TraesCS4B02G353700	Os03g0362500		Os03t0362500-00
MQTL_4B_2	4B	TraesCS4B02G353700	Os03g0361100	OsTPS11	Os03t0361100-00
MQTL_4B_2	4B	TraesCS4B02G353800	Os03g0118200		Os03t0118200-01
MQTL_4B_2	4B	TraesCS4B02G353900	Os07g0671000		Os07t0671000-00
MQTL_4B_2	4B	TraesCS4B02G354000	Os07g0153600	PROG1	Os07t0153600-01
MQTL_4B_2	4B	TraesCS4B02G354100
MQTL_4B_2	4B	TraesCS4B02G354200	Os04g0516600		Os04t0516600-01
MQTL_4B_2	4B	TraesCS4B02G354300	Os03g0118100		Os03t0118100-01
MQTL_4B_2	4B	TraesCS4B02G354300	Os03g0118100		Os03t0118100-01
MQTL_4B_2	4B	TraesCS4B02G354400	Os03g0117900	OsERF#137	Os03t0117900-01
MQTL_4B_2	4B	TraesCS4B02G354500	Os09g0573000		Os09t0573000-01
MQTL_4B_2	4B	TraesCS4B02G354600	Os03g0117800		Os03t0117800-01
MQTL_4B_2	4B	TraesCS4B02G354600	Os03g0117800		Os03t0117800-01
MQTL_4B_2	4B	TraesCS4B02G354600	Os03g0117800		Os03t0117800-01
MQTL_4B_2	4B	TraesCS4B02G354600	Os03g0117800		Os03t0117800-01
MQTL_4B_2	4B	TraesCS4B02G354600	Os03g0117800		Os03t0117800-01
MQTL_4B_2	4B	TraesCS4B02G354600	Os03g0117800		Os03t0117800-01
MQTL_4B_2	4B	TraesCS4B02G354700	Os03g0117300		Os03t0117300-01
MQTL_4B_2	4B	TraesCS4B02G354800	Os03g0117300		Os03t0117300-01
MQTL_4B_2	4B	TraesCS4B02G354900	Os03g0117300		Os03t0117300-01
MQTL_4B_2	4B	TraesCS4B02G355000	Os04g0177400		Os04t0177400-01
MQTL_4B_2	4B	TraesCS4B02G355000	Os03g0117200		Os03t0117200-01
MQTL_4B_2	4B	TraesCS4B02G355100	Os03g0117100	PEX11-1	Os03t0117100-01
MQTL_4B_2	4B	TraesCS4B02G355200
MQTL_4B_2	4B	TraesCS4B02G355300	Os03g0116900		Os03t0116900-01
MQTL_4B_2	4B	TraesCS4B02G355400	Os03g0114200		Os03t0114200-01
MQTL_4B_2	4B	TraesCS4B02G355500
MQTL_4B_2	4B	TraesCS4B02G355600	Os03g0117000		Os03t0117000-00
MQTL_4B_2	4B	TraesCS4B02G355600	Os03g0118600		Os03t0118600-02
MQTL_4B_2	4B	TraesCS4B02G355700	Os04g0444600	OsRpn6	Os04t0444600-01
MQTL_4B_2	4B	TraesCS4B02G355800	Os03g0116800	Os_F0716	Os03t0116800-01
MQTL_4B_2	4B	TraesCS4B02G355900	Os03g0564600		Os03t0564600-01
MQTL_4B_2	4B	TraesCS4B02G356000	Os03g0101800		Os03t0101800-01
MQTL_4B_2	4B	TraesCS4B02G356100
MQTL_4B_2	4B	TraesCS4B02G356100
MQTL_4B_2	4B	TraesCS4B02G356200	Os04g0189400	DEFL9	Os04t0189400-01
MQTL_4B_2	4B	TraesCS4B02G356200	Os04g0189800	DEFL10	Os04t0189800-00
MQTL_4B_2	4B	TraesCS4B02G356300	Os03g0116700	OsFbox127	Os03t0116700-01
MQTL_4B_2	4B	TraesCS4B02G356400
MQTL_4B_2	4B	TraesCS4B02G356500	Os03g0116500		Os03t0116500-01
MQTL_4B_2	4B	TraesCS4B02G356600	Os03g0116400	OsRhmbd7	Os03t0116400-01
MQTL_4B_2	4B	TraesCS4B02G356700	Os12g0551200		Os12t0551200-03
MQTL_4B_2	4B	TraesCS4B02G356700	Os12g0261300		Os12t0261300-01
MQTL_4B_2	4B	TraesCS4B02G356700	Os12g0549800		Os12t0549800-00
MQTL_4B_2	4B	TraesCS4B02G356800	Os02g0534400	OSCIN1	Os02t0534400-01
MQTL_4B_2	4B	TraesCS4B02G356900	Os03g0116300		Os03t0116300-01
MQTL_4B_2	4B	TraesCS4B02G356900	Os03g0116300		Os03t0116300-01
MQTL_4B_2	4B	TraesCS4B02G357000	Os01g0350300		Os01t0350300-00
MQTL_4B_2	4B	TraesCS4B02G357100	Os10g0168300		Os10t0168300-00
MQTL_4B_2	4B	TraesCS4B02G357100	Os10g0168500	OsPKS19	Os10t0168500-00
MQTL_4B_2	4B	TraesCS4B02G357100	Os05g0212600	OsPKS05	Os05t0212600-00
MQTL_4B_2	4B	TraesCS4B02G357100	Os10g0162856	OsPKS17	Os10t0162856-00
MQTL_4B_2	4B	TraesCS4B02G357100	Os05g0212900	CHS	Os05t0212900-00
MQTL_4B_2	4B	TraesCS4B02G357100	Os10g0177300	OsPKS20	Os10t0177300-00
MQTL_4B_2	4B	TraesCS4B02G357100	Os05g0213100	OsPKS07	Os05t0213100-00
MQTL_4B_2	4B	TraesCS4B02G357100	Os10g0167900	OsPKS18	Os10t0167900-00
MQTL_4B_2	4B	TraesCS4B02G357100	Os10g0158400	OsPKS16	Os10t0158400-00
MQTL_4B_2	4B	TraesCS4B02G357200
MQTL_4B_2	4B	TraesCS4B02G357300
MQTL_4B_2	4B	TraesCS4B02G357400
MQTL_4B_2	4B	TraesCS4B02G357500
MQTL_4B_2	4B	TraesCS4B02G357500
MQTL_4B_2	4B	TraesCS4B02G357600	Os10g0168300		Os10t0168300-00
MQTL_4B_2	4B	TraesCS4B02G357600	Os10g0168500	OsPKS19	Os10t0168500-00
MQTL_4B_2	4B	TraesCS4B02G357600	Os05g0212600	OsPKS05	Os05t0212600-00
MQTL_4B_2	4B	TraesCS4B02G357600	Os10g0162856	OsPKS17	Os10t0162856-00
MQTL_4B_2	4B	TraesCS4B02G357600	Os05g0212900	CHS	Os05t0212900-00
MQTL_4B_2	4B	TraesCS4B02G357600	Os10g0177300	OsPKS20	Os10t0177300-00
MQTL_4B_2	4B	TraesCS4B02G357600	Os05g0213100	OsPKS07	Os05t0213100-00
MQTL_4B_2	4B	TraesCS4B02G357600	Os10g0167900	OsPKS18	Os10t0167900-00
MQTL_4B_2	4B	TraesCS4B02G357600	Os10g0158400	OsPKS16	Os10t0158400-00
MQTL_4B_2	4B	TraesCS4B02G357700	Os10g0168300		Os10t0168300-00
MQTL_4B_2	4B	TraesCS4B02G357700	Os10g0168500	OsPKS19	Os10t0168500-00
MQTL_4B_2	4B	TraesCS4B02G357700	Os05g0212600	OsPKS05	Os05t0212600-00
MQTL_4B_2	4B	TraesCS4B02G357700	Os10g0162856	OsPKS17	Os10t0162856-00
MQTL_4B_2	4B	TraesCS4B02G357700	Os05g0212900	CHS	Os05t0212900-00
MQTL_4B_2	4B	TraesCS4B02G357700	Os10g0177300	OsPKS20	Os10t0177300-00
MQTL_4B_2	4B	TraesCS4B02G357700	Os05g0213100	OsPKS07	Os05t0213100-00
MQTL_4B_2	4B	TraesCS4B02G357700	Os10g0167900	OsPKS18	Os10t0167900-00
MQTL_4B_2	4B	TraesCS4B02G357700	Os10g0158400	OsPKS16	Os10t0158400-00
MQTL_4B_2	4B	TraesCS4B02G357800	Os10g0168300		Os10t0168300-00
MQTL_4B_2	4B	TraesCS4B02G357800	Os10g0168500	OsPKS19	Os10t0168500-00
MQTL_4B_2	4B	TraesCS4B02G357800	Os05g0212600	OsPKS05	Os05t0212600-00
MQTL_4B_2	4B	TraesCS4B02G357800	Os10g0162856	OsPKS17	Os10t0162856-00
MQTL_4B_2	4B	TraesCS4B02G357800	Os05g0212900	CHS	Os05t0212900-00
MQTL_4B_2	4B	TraesCS4B02G357800	Os10g0177300	OsPKS20	Os10t0177300-00
MQTL_4B_2	4B	TraesCS4B02G357800	Os05g0213100	OsPKS07	Os05t0213100-00
MQTL_4B_2	4B	TraesCS4B02G357800	Os10g0167900	OsPKS18	Os10t0167900-00
MQTL_4B_2	4B	TraesCS4B02G357800	Os10g0158400	OsPKS16	Os10t0158400-00
MQTL_4B_2	4B	TraesCS4B02G357900	Os03g0116000		Os03t0116000-00
MQTL_4B_2	4B	TraesCS4B02G358000	Os03g0101100		Os03t0101100-01
MQTL_4B_2	4B	TraesCS4B02G358100	Os08g0126000		Os08t0126000-00
MQTL_4B_2	4B	TraesCS4B02G358100	Os04g0266700		Os04t0266700-00
MQTL_4B_2	4B	TraesCS4B02G358100	Os08g0126100		Os08t0126100-00
MQTL_4B_2	4B	TraesCS4B02G358200	Os03g0115700		Os03t0115700-01
MQTL_4B_2	4B	TraesCS4B02G358300	Os03g0115700		Os03t0115700-01
MQTL_4B_2	4B	TraesCS4B02G358400	Os03g0115700		Os03t0115700-01
MQTL_4B_2	4B	TraesCS4B02G358500	Os03g0115700		Os03t0115700-01
MQTL_4B_2	4B	TraesCS4B02G358600	Os06g0549300		Os06t0549300-00
MQTL_4B_2	4B	TraesCS4B02G358700	Os10g0389500		Os10t0389500-01
MQTL_4B_2	4B	TraesCS4B02G358800	Os01g0360200	RBOHB	Os01t0360200-01
MQTL_4B_2	4B	TraesCS4B02G358900	Os09g0249400		Os09t0249400-01
MQTL_4B_2	4B	TraesCS4B02G358900	Os09g0249400		Os09t0249400-01
MQTL_4B_2	4B	TraesCS4B02G359000
MQTL_4B_2	4B	TraesCS4B02G359100
MQTL_4B_2	4B	TraesCS4B02G359200	Os03g0115500		Os03t0115500-01
MQTL_4B_2	4B	TraesCS4B02G359300	Os03g0115400	OsWD40-60	Os03t0115400-01
MQTL_4B_2	4B	TraesCS4B02G359400
MQTL_4B_2	4B	TraesCS4B02G359500	Os04g0361500		Os04t0361500-00
MQTL_4B_2	4B	TraesCS4B02G359600	Os04g0361500		Os04t0361500-00
MQTL_4B_2	4B	TraesCS4B02G359700
MQTL_4B_2	4B	TraesCS4B02G359800	Os04g0361500		Os04t0361500-00
MQTL_4B_2	4B	TraesCS4B02G359900	Os03g0115300		Os03t0115300-00
MQTL_4B_2	4B	TraesCS4B02G359900	Os03g0115300		Os03t0115300-00
MQTL_4B_2	4B	TraesCS4B02G360000	Os04g0625500		Os04t0625500-00
MQTL_4B_2	4B	TraesCS4B02G360100	Os05g0415800	OsCYP51H6	Os05t0415800-01
MQTL_4B_2	4B	TraesCS4B02G360100	Os05g0415900	OsCYP51H7	Os05t0415900-00
MQTL_4B_2	4B	TraesCS4B02G360200	Os05g0415800	OsCYP51H6	Os05t0415800-01
MQTL_4B_2	4B	TraesCS4B02G360200	Os05g0415900	OsCYP51H7	Os05t0415900-00
MQTL_4B_2	4B	TraesCS4B02G360300	Os05g0415800	OsCYP51H6	Os05t0415800-01
MQTL_4B_2	4B	TraesCS4B02G360300	Os05g0415900	OsCYP51H7	Os05t0415900-00
MQTL_4B_2	4B	TraesCS4B02G360400	Os04g0625500		Os04t0625500-00
MQTL_4B_2	4B	TraesCS4B02G360500	Os03g0115100		Os03t0115100-01
MQTL_4B_2	4B	TraesCS4B02G360500	Os03g0115100		Os03t0115100-01
MQTL_4B_2	4B	TraesCS4B02G360600	Os01g0149700		Os01t0149700-00
MQTL_4B_2	4B	TraesCS4B02G360600	Os01g0152600	OsRLCK24	Os01t0152600-00
MQTL_4B_2	4B	TraesCS4B02G360600	Os01g0153000		Os01t0153000-00
MQTL_4B_2	4B	TraesCS4B02G360600	Os01g0152800	OsRLCK25	Os01t0152800-01
MQTL_4B_2	4B	TraesCS4B02G360600	Os01g0149700		Os01t0149700-00
MQTL_4B_2	4B	TraesCS4B02G360600	Os01g0152600	OsRLCK24	Os01t0152600-00
MQTL_4B_2	4B	TraesCS4B02G360600	Os01g0153000		Os01t0153000-00
MQTL_4B_2	4B	TraesCS4B02G360600	Os01g0152800	OsRLCK25	Os01t0152800-01
MQTL_4B_2	4B	TraesCS4B02G360700	Os03g0115500		Os03t0115500-01
MQTL_4B_2	4B	TraesCS4B02G360700	Os03g0115500		Os03t0115500-01
MQTL_4B_2	4B	TraesCS4B02G360800
MQTL_4B_2	4B	TraesCS4B02G360800
MQTL_4B_2	4B	TraesCS4B02G360900	Os03g0107700	Orysa	Os03t0107700-01
MQTL_4B_2	4B	TraesCS4B02G361000	Os04g0119300		Os04t0119300-00
MQTL_4B_2	4B	TraesCS4B02G361000	Os03g0107600		Os03t0107600-01
MQTL_4B_2	4B	TraesCS4B02G361000	Os04g0119300		Os04t0119300-00
MQTL_4B_2	4B	TraesCS4B02G361000	Os03g0107600		Os03t0107600-01
MQTL_4B_2	4B	TraesCS4B02G361000	Os04g0119300		Os04t0119300-00
MQTL_4B_2	4B	TraesCS4B02G361000	Os03g0107600		Os03t0107600-01
MQTL_4B_2	4B	TraesCS4B02G361100
MQTL_4B_2	4B	TraesCS4B02G361200
MQTL_4B_2	4B	TraesCS4B02G361300
MQTL_4B_2	4B	TraesCS4B02G361400
MQTL_4B_2	4B	TraesCS4B02G361500
MQTL_4B_2	4B	TraesCS4B02G361600
MQTL_4B_2	4B	TraesCS4B02G361700
MQTL_4B_2	4B	TraesCS4B02G361800	Os05g0314100		Os05t0314100-02
MQTL_4B_2	4B	TraesCS4B02G361800	Os05g0314100		Os05t0314100-02
MQTL_4B_2	4B	TraesCS4B02G361900	Os03g0107300	LSI2	Os03t0107300-01
MQTL_4B_2	4B	TraesCS4B02G362000	Os03g0107000		Os03t0107000-01
MQTL_4B_2	4B	TraesCS4B02G362000	Os03g0107000		Os03t0107000-01
MQTL_4B_2	4B	TraesCS4B02G362000	Os03g0107000		Os03t0107000-01
MQTL_4B_2	4B	TraesCS4B02G362100	Os03g0106700	OsEXPB13	Os03t0106700-00
MQTL_4B_2	4B	TraesCS4B02G362100	Os03g0106500	OsEXPB1	Os03t0106500-01
MQTL_4B_2	4B	TraesCS4B02G362100	Os03g0106900	OsEXPB1	Os03t0106900-00
MQTL_4B_2	4B	TraesCS4B02G362100	Os03g0106800	OsEXPB10	Os03t0106800-01
MQTL_4B_2	4B	TraesCS4B02G362200
MQTL_4B_2	4B	TraesCS4B02G362300	Os03g0861300	OsPIP2	Os03t0861300-01
MQTL_4B_2	4B	TraesCS4B02G362400
MQTL_4B_2	4B	TraesCS4B02G362500	Os03g0106700	OsEXPB13	Os03t0106700-00
MQTL_4B_2	4B	TraesCS4B02G362500	Os03g0106500	OsEXPB1	Os03t0106500-01
MQTL_4B_2	4B	TraesCS4B02G362500	Os03g0106900	OsEXPB1	Os03t0106900-00
MQTL_4B_2	4B	TraesCS4B02G362500	Os03g0106800	OsEXPB10	Os03t0106800-01
MQTL_4B_2	4B	TraesCS4B02G362600	Os03g0106700	OsEXPB13	Os03t0106700-00
MQTL_4B_2	4B	TraesCS4B02G362600	Os03g0106500	OsEXPB1	Os03t0106500-01
MQTL_4B_2	4B	TraesCS4B02G362600	Os03g0106900	OsEXPB1	Os03t0106900-00
MQTL_4B_2	4B	TraesCS4B02G362600	Os03g0106800	OsEXPB10	Os03t0106800-01
MQTL_4B_2	4B	TraesCS4B02G362800
MQTL_4B_2	4B	TraesCS4B02G362900
MQTL_4B_2	4B	TraesCS4B02G363000	Os03g0106400		Os03t0106400-01
MQTL_4B_2	4B	TraesCS4B02G363100	Os09g0567500		Os09t0567500-01
MQTL_4B_2	4B	TraesCS4B02G363100	Os09g0567500		Os09t0567500-01
MQTL_4B_2	4B	TraesCS4B02G363200	Os06g0311300		Os06t0311300-01
MQTL_4B_2	4B	TraesCS4B02G363300	Os07g0189400		Os07t0189400-01
MQTL_4B_2	4B	TraesCS4B02G363400	Os03g0106300	PAIR1	Os03t0106300-01
MQTL_4B_2	4B	TraesCS4B02G363400	Os03g0106300	PAIR1	Os03t0106300-01
MQTL_4B_2	4B	TraesCS4B02G363500	Os03g0106200		Os03t0106200-01
MQTL_4B_2	4B	TraesCS4B02G363600
MQTL_4B_2	4B	TraesCS4B02G363700	Os11g0125900		Os11t0125900-00
MQTL_4B_2	4B	TraesCS4B02G363700	Os11g0126400		Os11t0126400-00
MQTL_4B_2	4B	TraesCS4B02G363700	Os12g0123500		Os12t0123500-01
MQTL_4B_2	4B	TraesCS4B02G363800	Os05g0192100		Os05t0192100-01
MQTL_4B_2	4B	TraesCS4B02G363800	Os05g0189900		Os05t0189900-01
MQTL_4B_2	4B	TraesCS4B02G363800	Os05g0190500	OsVSP2	Os05t0190500-02
MQTL_4B_2	4B	TraesCS4B02G363800	Os05g0191500		Os05t0191500-03
MQTL_4B_2	4B	TraesCS4B02G363800	Os05g0190300		Os05t0190300-03
MQTL_4B_2	4B	TraesCS4B02G363800	Os05g0191700		Os05t0191700-00
MQTL_4B_2	4B	TraesCS4B02G363800	Os05g0189300		Os05t0189300-01
MQTL_4B_2	4B	TraesCS4B02G363900	Os05g0192100		Os05t0192100-01
MQTL_4B_2	4B	TraesCS4B02G363900	Os05g0189900		Os05t0189900-01
MQTL_4B_2	4B	TraesCS4B02G363900	Os05g0190500	OsVSP2	Os05t0190500-02
MQTL_4B_2	4B	TraesCS4B02G363900	Os05g0191500		Os05t0191500-03
MQTL_4B_2	4B	TraesCS4B02G363900	Os05g0190300		Os05t0190300-03
MQTL_4B_2	4B	TraesCS4B02G363900	Os05g0191700		Os05t0191700-00
MQTL_4B_2	4B	TraesCS4B02G363900	Os05g0189300		Os05t0189300-01
MQTL_4B_2	4B	TraesCS4B02G364000	Os05g0192100		Os05t0192100-01
MQTL_4B_2	4B	TraesCS4B02G364000	Os05g0189900		Os05t0189900-01
MQTL_4B_2	4B	TraesCS4B02G364000	Os05g0190500	OsVSP2	Os05t0190500-02
MQTL_4B_2	4B	TraesCS4B02G364000	Os05g0191500		Os05t0191500-03
MQTL_4B_2	4B	TraesCS4B02G364000	Os05g0190300		Os05t0190300-03
MQTL_4B_2	4B	TraesCS4B02G364000	Os05g0191700		Os05t0191700-00
MQTL_4B_2	4B	TraesCS4B02G364000	Os05g0189300		Os05t0189300-01
MQTL_4B_2	4B	TraesCS4B02G364100	Os05g0192100		Os05t0192100-01
MQTL_4B_2	4B	TraesCS4B02G364100	Os05g0189900		Os05t0189900-01
MQTL_4B_2	4B	TraesCS4B02G364100	Os05g0190500	OsVSP2	Os05t0190500-02
MQTL_4B_2	4B	TraesCS4B02G364100	Os05g0191500		Os05t0191500-03
MQTL_4B_2	4B	TraesCS4B02G364100	Os05g0190300		Os05t0190300-03
MQTL_4B_2	4B	TraesCS4B02G364100	Os05g0191700		Os05t0191700-00
MQTL_4B_2	4B	TraesCS4B02G364100	Os05g0189300		Os05t0189300-01
MQTL_4B_2	4B	TraesCS4B02G364200	Os07g0648266	OsMed12_1	Os07t0648266-00
MQTL_4B_2	4B	TraesCS4B02G364300	Os03g0106000		Os03t0106000-01
MQTL_4B_2	4B	TraesCS4B02G364400	Os03g0105800		Os03t0105800-01
MQTL_4B_2	4B	TraesCS4B02G364400	Os03g0105800		Os03t0105800-01
MQTL_4B_3	4B	ENSRNA050011426
MQTL_4B_3	4B	ENSRNA050011427
MQTL_4B_3	4B	ENSRNA050011429
MQTL_4B_3	4B	ENSRNA050011432
MQTL_4B_3	4B	ENSRNA050011434
MQTL_4B_3	4B	ENSRNA050011440
MQTL_4B_3	4B	ENSRNA050011442
MQTL_4B_3	4B	ENSRNA050011444
MQTL_4B_3	4B	ENSRNA050011446
MQTL_4B_3	4B	ENSRNA050020078
MQTL_4B_3	4B	ENSRNA050020079
MQTL_4B_3	4B	ENSRNA050021654
MQTL_4B_3	4B	ENSRNA050021655
MQTL_4B_3	4B	ENSRNA050023020
MQTL_4B_3	4B	ENSRNA050023021
MQTL_4B_3	4B	ENSRNA050023990
MQTL_4B_3	4B	ENSRNA050024124
MQTL_4B_3	4B	ENSRNA050024125
MQTL_4B_3	4B	ENSRNA050024126
MQTL_4B_3	4B	ENSRNA050024127
MQTL_4B_3	4B	ENSRNA050024128
MQTL_4B_3	4B	ENSRNA050024129
MQTL_4B_3	4B	ENSRNA050024130
MQTL_4B_3	4B	ENSRNA050024131
MQTL_4B_3	4B	ENSRNA050024132
MQTL_4B_3	4B	ENSRNA050024133
MQTL_4B_3	4B	ENSRNA050024134
MQTL_4B_3	4B	ENSRNA050024135
MQTL_4B_3	4B	ENSRNA050024136
MQTL_4B_3	4B	ENSRNA050024137
MQTL_4B_3	4B	ENSRNA050024138
MQTL_4B_3	4B	ENSRNA050024139
MQTL_4B_3	4B	ENSRNA050024140
MQTL_4B_3	4B	ENSRNA050024141
MQTL_4B_3	4B	ENSRNA050024142
MQTL_4B_3	4B	ENSRNA050024143
MQTL_4B_3	4B	ENSRNA050024293
MQTL_4B_3	4B	ENSRNA050024294
MQTL_4B_3	4B	TraesCS4B02G245900	Os03g0215200	DL	Os03t0215200-01
MQTL_4B_3	4B	TraesCS4B02G245900	Os03g0215200	DL	Os03t0215200-01
MQTL_4B_3	4B	TraesCS4B02G245900	Os03g0215200	DL	Os03t0215200-01
MQTL_4B_3	4B	TraesCS4B02G245900	Os03g0215200	DL	Os03t0215200-01
MQTL_4B_3	4B	TraesCS4B02G245900	Os03g0215200	DL	Os03t0215200-01
MQTL_4B_3	4B	TraesCS4B02G246000	Os03g0215000		Os03t0215000-01
MQTL_4B_3	4B	TraesCS4B02G246000	Os02g0154600		Os02t0154600-02
MQTL_4B_3	4B	TraesCS4B02G246100	Os03g0448600	OsWD40-76	Os03t0448600-01
MQTL_4B_3	4B	TraesCS4B02G246200
MQTL_4B_3	4B	TraesCS4B02G246400
MQTL_4B_3	4B	TraesCS4B02G246500
MQTL_4B_3	4B	TraesCS4B02G246600
MQTL_4B_3	4B	TraesCS4B02G246700	Os03g0214400		Os03t0214400-01
MQTL_4B_3	4B	TraesCS4B02G246800	Os03g0214200	MODD	Os03t0214200-01
MQTL_4B_3	4B	TraesCS4B02G246900	Os03g0214100	OsRPA1	Os03t0214100-01
MQTL_4B_3	4B	TraesCS4B02G247000	Os03g0214200	MODD	Os03t0214200-01
MQTL_4B_3	4B	TraesCS4B02G247100
MQTL_4B_3	4B	TraesCS4B02G247200
MQTL_4B_3	4B	TraesCS4B02G247300	Os03g0214000	OsPAP1a	Os03t0214000-01
MQTL_4B_3	4B	TraesCS4B02G247400
MQTL_4B_3	4B	TraesCS4B02G247400
MQTL_4B_3	4B	TraesCS4B02G247500	Os06g0160001	H3	Os06t0160001-00
MQTL_4B_3	4B	TraesCS4B02G247500	Os06g0159725		Os06t0159725-00
MQTL_4B_3	4B	TraesCS4B02G247500	Os11g0155900	H3R-21	Os11t0155900-00
MQTL_4B_3	4B	TraesCS4B02G247500	Os04g0419600		Os04t0419600-01
MQTL_4B_3	4B	TraesCS4B02G247500	Os06g0160100		Os06t0160100-00
MQTL_4B_3	4B	TraesCS4B02G247600
MQTL_4B_3	4B	TraesCS4B02G247600
MQTL_4B_3	4B	TraesCS4B02G247700	Os03g0213600		Os03t0213600-01
MQTL_4B_3	4B	TraesCS4B02G247800
MQTL_4B_3	4B	TraesCS4B02G247900	Os03g0213400		Os03t0213400-01
MQTL_4B_3	4B	TraesCS4B02G248000	Os08g0268000		Os08t0268000-01
MQTL_4B_3	4B	TraesCS4B02G248100	Os08g0268000		Os08t0268000-01
MQTL_4B_3	4B	TraesCS4B02G248200	Os03g0213300		Os03t0213300-01
MQTL_4B_3	4B	TraesCS4B02G248200	Os03g0213300		Os03t0213300-01
MQTL_4B_3	4B	TraesCS4B02G248300	Os03g0213200		Os03t0213200-01
MQTL_4B_3	4B	TraesCS4B02G248400	Os08g0268000		Os08t0268000-01
MQTL_4B_3	4B	TraesCS4B02G248500	Os03g0213100		Os03t0213100-01
MQTL_4B_3	4B	TraesCS4B02G248500	Os09g0347700	SEC61	Os09t0347700-01
MQTL_4B_3	4B	TraesCS4B02G248500	Os09g0347500		Os09t0347500-01
MQTL_4B_3	4B	TraesCS4B02G248500	Os03g0213100		Os03t0213100-01
MQTL_4B_3	4B	TraesCS4B02G248500	Os09g0347700	SEC61	Os09t0347700-01
MQTL_4B_3	4B	TraesCS4B02G248500	Os09g0347500		Os09t0347500-01
MQTL_4B_3	4B	TraesCS4B02G248600	Os03g0212800	Os3bglu6	Os03t0212800-01
MQTL_4B_3	4B	TraesCS4B02G248700	Os03g0212700		Os03t0212700-01
MQTL_4B_3	4B	TraesCS4B02G248700	Os03g0212700		Os03t0212700-01
MQTL_4B_3	4B	TraesCS4B02G248800	Os03g0212600		Os03t0212600-01
MQTL_4B_3	4B	TraesCS4B02G248900	Os07g0185900		Os07t0185900-01
MQTL_4B_3	4B	TraesCS4B02G249000	Os03g0212400		Os03t0212400-01
MQTL_4B_3	4B	TraesCS4B02G249100
MQTL_4B_3	4B	TraesCS4B02G249200
MQTL_4B_3	4B	TraesCS4B02G249200
MQTL_4B_3	4B	TraesCS4B02G249300	Os07g0225100		Os07t0225100-01
MQTL_4B_3	4B	TraesCS4B02G249400	Os07g0222000	OsEnS-101	Os07t0222000-01
MQTL_4B_3	4B	TraesCS4B02G249500	Os03g0212000		Os03t0212000-00
MQTL_4B_3	4B	TraesCS4B02G249600	Os03g0211900		Os03t0211900-01
MQTL_4B_3	4B	TraesCS4B02G249700	Os03g0211800		Os03t0211800-01
MQTL_4B_3	4B	TraesCS4B02G249700	Os03g0211800		Os03t0211800-01
MQTL_4B_3	4B	TraesCS4B02G249800
MQTL_4B_3	4B	TraesCS4B02G249900
MQTL_4B_3	4B	TraesCS4B02G250000
MQTL_4B_3	4B	TraesCS4B02G250100
MQTL_4B_3	4B	TraesCS4B02G250200	Os03g0619400		Os03t0619400-01
MQTL_4B_3	4B	TraesCS4B02G250300
MQTL_4B_3	4B	TraesCS4B02G250400	Os03g0109300	LOGL3	Os03t0109300-01
MQTL_4B_3	4B	TraesCS4B02G250500	Os03g0211700		Os03t0211700-01
MQTL_4B_3	4B	TraesCS4B02G250600
MQTL_4B_3	4B	TraesCS4B02G250700
MQTL_4B_3	4B	TraesCS4B02G250800	Os03g0211600		Os03t0211600-01
MQTL_4B_3	4B	TraesCS4B02G250800	Os03g0211600		Os03t0211600-01
MQTL_4B_3	4B	TraesCS4B02G250800	Os03g0211600		Os03t0211600-01
MQTL_4B_3	4B	TraesCS4B02G250900	Os03g0211500		Os03t0211500-01
MQTL_4B_3	4B	TraesCS4B02G250900	Os03g0211500		Os03t0211500-01
MQTL_4B_3	4B	TraesCS4B02G251000	Os03g0211400		Os03t0211400-01
MQTL_4B_3	4B	TraesCS4B02G251100	Os03g0374600		Os03t0374600-01
MQTL_4B_3	4B	TraesCS4B02G251200	Os03g0211100		Os03t0211100-01
MQTL_4B_3	4B	TraesCS4B02G251300
MQTL_4B_3	4B	TraesCS4B02G251400	Os03g0210900		Os03t0210900-01
MQTL_4B_3	4B	TraesCS4B02G251500	Os03g0212300		Os03t0212300-01
MQTL_4B_3	4B	TraesCS4B02G251500	Os02g0197750		Os02t0197750-00
MQTL_4B_3	4B	TraesCS4B02G251600	Os03g0210800	OsNTP5	Os03t0210800-01
MQTL_4B_3	4B	TraesCS4B02G251600	Os03g0210800	OsNTP5	Os03t0210800-01
MQTL_4B_3	4B	TraesCS4B02G251700
MQTL_4B_3	4B	TraesCS4B02G251800	Os03g0210600		Os03t0210600-01
MQTL_4B_3	4B	TraesCS4B02G251800	Os03g0210600		Os03t0210600-01
MQTL_4B_3	4B	TraesCS4B02G251900	Os03g0210500		Os03t0210500-01
MQTL_4B_3	4B	TraesCS4B02G252000
MQTL_4B_3	4B	TraesCS4B02G252100	Os11g0291000		Os11t0291000-00
MQTL_4B_3	4B	TraesCS4B02G252100	Os11g0291500		Os11t0291500-01
MQTL_4B_3	4B	TraesCS4B02G252100	Os11g0291000		Os11t0291000-00
MQTL_4B_3	4B	TraesCS4B02G252100	Os11g0291500		Os11t0291500-01
MQTL_4B_3	4B	TraesCS4B02G252200	Os03g0210100		Os03t0210100-00
MQTL_4B_3	4B	TraesCS4B02G252300	Os03g0210100		Os03t0210100-00
MQTL_4B_3	4B	TraesCS4B02G252400	Os03g0209600		Os03t0209600-01
MQTL_4B_3	4B	TraesCS4B02G252400	Os03g0209600		Os03t0209600-01
MQTL_4B_3	4B	TraesCS4B02G252400	Os03g0209600		Os03t0209600-01
MQTL_4B_3	4B	TraesCS4B02G252500	Os03g0209500		Os03t0209500-01
MQTL_4B_3	4B	TraesCS4B02G252600	Os03g0209400	GOT1B	Os03t0209400-01
MQTL_4B_3	4B	TraesCS4B02G252800
MQTL_4B_3	4B	TraesCS4B02G252900	Os03g0209000		Os03t0209000-01
MQTL_4B_3	4B	TraesCS4B02G252900	Os10g0337700		Os10t0337700-01
MQTL_4B_3	4B	TraesCS4B02G253000	Os03g0208900	OsMPG2	Os03t0208900-01
MQTL_4B_3	4B	TraesCS4B02G253100	Os03g0208700		Os03t0208700-00
MQTL_4B_3	4B	TraesCS4B02G253100	Os03g0208800		Os03t0208800-00
MQTL_4B_3	4B	TraesCS4B02G253200	Os01g0173900	OsABCC3	Os01t0173900-01
MQTL_4B_3	4B	TraesCS4B02G253300	Os10g0339600		Os10t0339600-01
MQTL_4B_3	4B	TraesCS4B02G253300	Os10g0339600		Os10t0339600-01
MQTL_4B_3	4B	TraesCS4B02G253300	Os10g0339600		Os10t0339600-01
MQTL_4B_3	4B	TraesCS4B02G253400
MQTL_4B_3	4B	TraesCS4B02G253500	Os10g0339600		Os10t0339600-01
MQTL_4B_3	4B	TraesCS4B02G253700
MQTL_4B_3	4B	TraesCS4B02G253800
MQTL_4B_3	4B	TraesCS4B02G253900	Os08g0417000		Os08t0417000-01
MQTL_4B_3	4B	TraesCS4B02G253900	Os08g0417100		Os08t0417100-01
MQTL_4B_3	4B	TraesCS4B02G254000	Os03g0208700		Os03t0208700-00
MQTL_4B_3	4B	TraesCS4B02G254000	Os03g0208800		Os03t0208800-00
MQTL_4B_3	4B	TraesCS4B02G254100
MQTL_4B_3	4B	TraesCS4B02G254200	Os03g0208600		Os03t0208600-01
MQTL_4B_3	4B	TraesCS4B02G254300	Os03g0208500	NRAMP2	Os03t0208500-01
MQTL_4B_3	4B	TraesCS4B02G254400	Os03g0207900	OsWD40-65	Os03t0207900-01
MQTL_4B_3	4B	TraesCS4B02G254400	Os03g0207900	OsWD40-65	Os03t0207900-01
MQTL_4B_3	4B	TraesCS4B02G254400	Os03g0207900	OsWD40-65	Os03t0207900-01
MQTL_4B_3	4B	TraesCS4B02G254500	Os03g0207800		Os03t0207800-00
MQTL_4B_3	4B	TraesCS4B02G254600
MQTL_4B_3	4B	TraesCS4B02G254700	Os03g0207400	OsPP2C29	Os03t0207400-01
MQTL_4B_3	4B	TraesCS4B02G254800	Os03g0207300	CK2alpha3	Os03t0207300-01
MQTL_4B_3	4B	TraesCS4B02G254800	Os03g0207300	CK2alpha3	Os03t0207300-01
MQTL_4B_3	4B	TraesCS4B02G254900	Os03g0207250	OsRPL51	Os03t0207250-01
MQTL_4B_3	4B	TraesCS4B02G255000	Os03g0207200		Os03t0207200-01
MQTL_4B_3	4B	TraesCS4B02G255100
MQTL_4B_3	4B	TraesCS4B02G255200	Os01g0879200	DRR206	Os01t0879200-01
MQTL_4B_3	4B	TraesCS4B02G255300
MQTL_4B_3	4B	TraesCS4B02G255400	Os03g0206900		Os03t0206900-01
MQTL_4B_3	4B	TraesCS4B02G255500	Os03g0206700		Os03t0206700-00
MQTL_4B_3	4B	TraesCS4B02G255600	Os03g0206600		Os03t0206600-01
MQTL_4B_3	4B	TraesCS4B02G255700	Os03g0206400		Os03t0206400-02
MQTL_4B_3	4B	TraesCS4B02G255800
MQTL_4B_3	4B	TraesCS4B02G255800
MQTL_4B_3	4B	TraesCS4B02G255900
MQTL_4B_3	4B	TraesCS4B02G255900
MQTL_4B_3	4B	TraesCS4B02G256000	Os03g0206201		Os03t0206201-00
MQTL_4B_3	4B	TraesCS4B02G256100
MQTL_4B_3	4B	TraesCS4B02G256200
MQTL_4B_3	4B	TraesCS4B02G256300
MQTL_4B_3	4B	TraesCS4B02G256400	Os09g0563700		Os09t0563700-01
MQTL_4B_3	4B	TraesCS4B02G256500	Os03g0205800		Os03t0205800-00
MQTL_4B_3	4B	TraesCS4B02G256600	Os03g0205700		Os03t0205700-01
MQTL_4B_3	4B	TraesCS4B02G256700
MQTL_4B_3	4B	TraesCS4B02G256800	Os07g0238800		Os07t0238800-01
MQTL_4B_3	4B	TraesCS4B02G256900	Os03g0205500		Os03t0205500-01
MQTL_4B_3	4B	TraesCS4B02G257000	Os03g0205400		Os03t0205400-00
MQTL_4B_3	4B	TraesCS4B02G257100
MQTL_4B_3	4B	TraesCS4B02G257200	Os03g0205300	OsbHLH129	Os03t0205300-00
MQTL_4B_3	4B	TraesCS4B02G257300	Os03g0205150		Os03t0205150-01
MQTL_4B_3	4B	TraesCS4B02G257400
MQTL_4B_3	4B	TraesCS4B02G257500
MQTL_4B_3	4B	TraesCS4B02G257600
MQTL_4B_3	4B	TraesCS4B02G257700	Os03g0205000		Os03t0205000-01
MQTL_4B_3	4B	TraesCS4B02G257800	Os03g0204100	OsFH8	Os03t0204100-01
MQTL_4B_3	4B	TraesCS4B02G257900	Os03g0203800	CycD5	Os03t0203800-01
MQTL_4B_3	4B	TraesCS4B02G258000	Os03g0203700	osACA1	Os03t0203700-01
MQTL_4B_3	4B	TraesCS4B02G258000	Os03g0203700	osACA1	Os03t0203700-01
MQTL_4B_3	4B	TraesCS4B02G258000	Os03g0203700	osACA1	Os03t0203700-01
MQTL_4B_3	4B	TraesCS4B02G258100
MQTL_4B_3	4B	TraesCS4B02G258200	Os03g0203200	D14	Os03t0203200-02
MQTL_4B_3	4B	TraesCS4B02G258300	Os03g0203100		Os03t0203100-01
MQTL_4B_3	4B	TraesCS4B02G258300	Os03g0203100		Os03t0203100-01
MQTL_4B_3	4B	TraesCS4B02G258300	Os03g0203100		Os03t0203100-01
MQTL_4B_3	4B	TraesCS4B02G258300	Os03g0203100		Os03t0203100-01
MQTL_4B_3	4B	TraesCS4B02G258400
MQTL_4B_3	4B	TraesCS4B02G258500
MQTL_4B_3	4B	TraesCS4B02G258500
MQTL_4B_3	4B	TraesCS4B02G258500
MQTL_4B_3	4B	TraesCS4B02G258500
MQTL_4B_3	4B	TraesCS4B02G258500
MQTL_4B_3	4B	TraesCS4B02G258500
MQTL_4B_3	4B	TraesCS4B02G258500
MQTL_4B_3	4B	TraesCS4B02G258500
MQTL_4B_3	4B	TraesCS4B02G258700
MQTL_4B_3	4B	TraesCS4B02G258700
MQTL_4B_3	4B	TraesCS4B02G258800
MQTL_4B_3	4B	TraesCS4B02G258900
MQTL_4B_3	4B	TraesCS4B02G259000
MQTL_4B_3	4B	TraesCS4B02G259100	Os03g0201500		Os03t0201500-01
MQTL_4B_3	4B	TraesCS4B02G259109	Os03g0201400		Os03t0201400-02
MQTL_4B_3	4B	TraesCS4B02G259200	Os03g0201600		Os03t0201600-02
MQTL_4B_3	4B	TraesCS4B02G259300	Os03g0201700		Os03t0201700-01
MQTL_4B_3	4B	TraesCS4B02G259400	Os03g0201901		Os03t0201901-00
MQTL_4B_3	4B	TraesCS4B02G259500	Os03g0202001		Os03t0202001-01
MQTL_4B_3	4B	TraesCS4B02G259600	Os03g0202200	OSVDAC4	Os03t0202200-01
MQTL_4B_3	4B	TraesCS4B02G259700	Os03g0202300		Os03t0202300-01
MQTL_4B_3	4B	TraesCS4B02G259800	Os03g0203000		Os03t0203000-01
MQTL_4B_3	4B	TraesCS4B02G259900
MQTL_4B_3	4B	TraesCS4B02G260000	Os03g0201200		Os03t0201200-01
MQTL_4B_3	4B	TraesCS4B02G260100
MQTL_4B_3	4B	TraesCS4B02G260200	Os03g0201000		Os03t0201000-01
MQTL_4B_3	4B	TraesCS4B02G260300	Os03g0200800	OsARL1a	Os03t0200800-01
MQTL_4B_3	4B	TraesCS4B02G260400	Os03g0200700		Os03t0200700-01
MQTL_4B_3	4B	TraesCS4B02G260500	Os03g0200600		Os03t0200600-00
MQTL_4B_3	4B	TraesCS4B02G260600	Os02g0287000	RPS3A	Os02t0287000-02
MQTL_4B_3	4B	TraesCS4B02G260700
MQTL_4B_3	4B	TraesCS4B02G260800
MQTL_4B_3	4B	TraesCS4B02G260800
MQTL_4B_3	4B	TraesCS4B02G260900	Os03g0200200		Os03t0200200-01
MQTL_4B_3	4B	TraesCS4B02G261000	Os03g0200000		Os03t0200000-00
MQTL_4B_3	4B	TraesCS4B02G261100	Os03g0199500		Os03t0199500-01
MQTL_4B_3	4B	TraesCS4B02G261100	Os03g0199500		Os03t0199500-01
MQTL_4B_3	4B	TraesCS4B02G261200	Os03g0199100		Os03t0199100-01
MQTL_4B_3	4B	TraesCS4B02G261300	Os12g0233100		Os12t0233100-01
MQTL_4B_3	4B	TraesCS4B02G261400	Os03g0199000		Os03t0199000-01
MQTL_4B_3	4B	TraesCS4B02G261500	Os03g0198900	TagI	Os03t0198900-01
MQTL_4B_3	4B	TraesCS4B02G261500	Os03g0198900	TagI	Os03t0198900-01
MQTL_4B_3	4B	TraesCS4B02G261500	Os03g0198900	TagI	Os03t0198900-01
MQTL_4B_3	4B	TraesCS4B02G261600	Os03g0198600	HOX12	Os03t0198600-01
MQTL_4B_3	4B	TraesCS4B02G261700	Os03g0198500		Os03t0198500-01
MQTL_4B_3	4B	TraesCS4B02G261800	Os01g0559100		Os01t0559100-01
MQTL_4B_3	4B	TraesCS4B02G261800	Os03g0198400		Os03t0198400-01
MQTL_4B_3	4B	TraesCS4B02G261900
MQTL_4B_3	4B	TraesCS4B02G261900
MQTL_4B_3	4B	TraesCS4B02G262000	Os03g0197900	OsOFP8	Os03t0197900-01
MQTL_4B_3	4B	TraesCS4B02G262100
MQTL_4B_3	4B	TraesCS4B02G262200	Os10g0200700		Os10t0200700-01
MQTL_4B_3	4B	TraesCS4B02G262300
MQTL_4B_3	4B	TraesCS4B02G262300
MQTL_4B_3	4B	TraesCS4B02G262400	Os03g0197800	OsIDD1	Os03t0197800-00
MQTL_4B_3	4B	TraesCS4B02G262500	Os04g0422600		Os04t0422600-01
MQTL_4B_3	4B	TraesCS4B02G262600	Os03g0197400		Os03t0197400-01
MQTL_4B_3	4B	TraesCS4B02G262700	Os03g0197300		Os03t0197300-01
MQTL_4B_3	4B	TraesCS4B02G262800	Os03g0197200		Os03t0197200-01
MQTL_4B_3	4B	TraesCS4B02G262900	Os03g0197100		Os03t0197100-01
MQTL_4B_3	4B	TraesCS4B02G263000	Os03g0197000		Os03t0197000-01
MQTL_4B_3	4B	TraesCS4B02G263100	Os03g0196800		Os03t0196800-01
MQTL_4B_3	4B	TraesCS4B02G263200
MQTL_4B_3	4B	TraesCS4B02G263300	Os03g0185000		Os03t0185000-00
MQTL_4B_3	4B	TraesCS4B02G263300	Os03g0196600		Os03t0196600-01
MQTL_4B_3	4B	TraesCS4B02G263400	Os03g0196500	OsFbox131	Os03t0196500-00
MQTL_4B_3	4B	TraesCS4B02G263500	Os03g0196400		Os03t0196400-01
MQTL_4B_3	4B	TraesCS4B02G263700	Os10g0362700		Os10t0362700-01
MQTL_4B_3	4B	TraesCS4B02G263800	Os03g0196000	OsSultr1	Os03t0196000-00
MQTL_4B_3	4B	TraesCS4B02G263900	Os03g0196000	OsSultr1	Os03t0196000-00
MQTL_4B_3	4B	TraesCS4B02G264100	Os03g0195500	OsSultr2	Os03t0195500-01
MQTL_4B_3	4B	TraesCS4B02G264300	Os12g0170700		Os12t0170700-01
MQTL_4B_3	4B	TraesCS4B02G264300	Os12g0170700		Os12t0170700-01
MQTL_4B_3	4B	TraesCS4B02G264400	Os03g0195200		Os03t0195200-01
MQTL_4B_3	4B	TraesCS4B02G264500	Os03g0195100	OsALD1	Os03t0195100-01
MQTL_4B_3	4B	TraesCS4B02G264600
MQTL_4B_3	4B	TraesCS4B02G264700	Os11g0213600	OsSCP48	Os11t0213600-01
MQTL_4B_3	4B	TraesCS4B02G264800	Os04g0208600	OsFbox191	Os04t0208600-01
MQTL_4B_3	4B	TraesCS4B02G264800	Os04g0208500	OsFbox190	Os04t0208500-01
MQTL_4B_3	4B	TraesCS4B02G264900
MQTL_4B_3	4B	TraesCS4B02G265100	Os03g0194900		Os03t0194900-01
MQTL_4B_3	4B	TraesCS4B02G265200
MQTL_4B_3	4B	TraesCS4B02G265300	Os03g0194500		Os03t0194500-01
MQTL_4B_3	4B	TraesCS4B02G265400	Os03g0194400		Os03t0194400-01
MQTL_4B_3	4B	TraesCS4B02G265500	Os03g0194300		Os03t0194300-01
MQTL_4B_3	4B	TraesCS4B02G265600	Os03g0194100		Os03t0194100-01
MQTL_4B_3	4B	TraesCS4B02G265700	Os08g0550100	OsRpn3	Os08t0550100-01
MQTL_4B_3	4B	TraesCS4B02G265800	Os08g0550100	OsRpn3	Os08t0550100-01
MQTL_4B_3	4B	TraesCS4B02G265900	Os09g0368500	PAO7	Os09t0368500-01
MQTL_4B_3	4B	TraesCS4B02G265900	Os03g0193400	PAOa	Os03t0193400-00
MQTL_4B_3	4B	TraesCS4B02G265900	Os09g0368200	PAOb	Os09t0368200-00
MQTL_4B_3	4B	TraesCS4B02G266000	Os03g0193225		Os03t0193225-01
MQTL_4B_3	4B	TraesCS4B02G266100
MQTL_4B_3	4B	TraesCS4B02G266200
MQTL_4B_3	4B	TraesCS4B02G266300
MQTL_4B_3	4B	TraesCS4B02G266300
MQTL_4B_3	4B	TraesCS4B02G266400
MQTL_4B_3	4B	TraesCS4B02G266500
MQTL_4B_3	4B	TraesCS4B02G266600
MQTL_4B_3	4B	TraesCS4B02G266700	Os03g0193000		Os03t0193000-01
MQTL_4B_3	4B	TraesCS4B02G266800
MQTL_4B_3	4B	TraesCS4B02G266900
MQTL_4B_3	4B	TraesCS4B02G267000
MQTL_4B_3	4B	TraesCS4B02G267000
MQTL_4B_3	4B	TraesCS4B02G267000
MQTL_4B_3	4B	TraesCS4B02G267200	Os03g0192700	OsINO1	Os03t0192700-01
MQTL_4B_3	4B	TraesCS4B02G267300	Os03g0192600	OsLTPG3	Os03t0192600-02
MQTL_4B_3	4B	TraesCS4B02G267400	Os03g0192500	OsBIPP2C1	Os03t0192500-01
MQTL_4B_3	4B	TraesCS4B02G267500	Os03g0192400		Os03t0192400-01
MQTL_4B_3	4B	TraesCS4B02G267600
MQTL_4B_3	4B	TraesCS4B02G267700	Os03g0192300	OsDSR4	Os03t0192300-00
MQTL_4B_3	4B	TraesCS4B02G267800
MQTL_4B_3	4B	TraesCS4B02G267900	Os03g0192100	OsSCP11	Os03t0192100-02
MQTL_4B_3	4B	TraesCS4B02G268000	Os03g0192000		Os03t0192000-01
MQTL_4B_3	4B	TraesCS4B02G268100	Os03g0191900	OsERF#047	Os03t0191900-01
MQTL_4B_3	4B	TraesCS4B02G268200
MQTL_4B_3	4B	TraesCS4B02G268300
MQTL_4B_3	4B	TraesCS4B02G268400
MQTL_4B_3	4B	TraesCS4B02G268500
MQTL_4B_3	4B	TraesCS4B02G268600	Os03g0151900	OsRab5A1	Os03t0151900-01
MQTL_4B_3	4B	TraesCS4B02G268700
MQTL_4B_3	4B	TraesCS4B02G268700
MQTL_4B_3	4B	TraesCS4B02G268700
MQTL_4B_3	4B	TraesCS4B02G268800	Os03g0152100	Orysa	Os03t0152100-01
MQTL_4B_3	4B	TraesCS4B02G268900	Os03g0152300	PRX36	Os03t0152300-01
MQTL_4B_3	4B	TraesCS4B02G269000
MQTL_4B_3	4B	TraesCS4B02G269100
MQTL_4B_3	4B	TraesCS4B02G269200	Os03g0152400	OsACS1	Os03t0152400-01
MQTL_4B_3	4B	TraesCS4B02G269200	Os03g0152400	OsACS1	Os03t0152400-01
MQTL_4B_3	4B	TraesCS4B02G269300	Os03g0152600		Os03t0152600-01
MQTL_4B_3	4B	TraesCS4B02G269300	Os03g0152600		Os03t0152600-01
MQTL_4B_3	4B	TraesCS4B02G269400	Os03g0152700		Os03t0152700-01
MQTL_4B_3	4B	TraesCS4B02G269500	Os03g0152800		Os03t0152800-02
MQTL_4B_3	4B	TraesCS4B02G269600	Os12g0198000		Os12t0198000-01
MQTL_4B_3	4B	TraesCS4B02G269700
MQTL_4B_3	4B	TraesCS4B02G269800	Os03g0152900		Os03t0152900-01
MQTL_4B_3	4B	TraesCS4B02G269800	Os03g0152900		Os03t0152900-01
MQTL_4B_3	4B	TraesCS4B02G269900	Os03g0153000		Os03t0153000-00
MQTL_4B_3	4B	TraesCS4B02G269900	Os03g0153000		Os03t0153000-00
MQTL_4B_3	4B	TraesCS4B02G269900	Os03g0153000		Os03t0153000-00
MQTL_4B_3	4B	TraesCS4B02G270000
MQTL_4B_3	4B	TraesCS4B02G270100	Os03g0153100		Os03t0153100-00
MQTL_4B_3	4B	TraesCS4B02G270100	Os03g0153500		Os03t0153500-00
MQTL_4B_3	4B	TraesCS4B02G270100	Os03g0153900		Os03t0153900-01
MQTL_4B_3	4B	TraesCS4B02G270200	Os03g0154000		Os03t0154000-01
MQTL_4B_3	4B	TraesCS4B02G270300	Os03g0154000		Os03t0154000-01
MQTL_4B_3	4B	TraesCS4B02G270400	Os03g0154000		Os03t0154000-01
MQTL_4B_3	4B	TraesCS4B02G270500	Os10g0490666		Os10t0490666-00
MQTL_4B_3	4B	TraesCS4B02G270600	Os12g0620100		Os12t0620100-00
MQTL_4B_3	4B	TraesCS4B02G270800	Os03g0155000		Os03t0155000-00
MQTL_4B_3	4B	TraesCS4B02G270800	Os03g0154100		Os03t0154100-01
MQTL_4B_3	4B	TraesCS4B02G270900
MQTL_4B_3	4B	TraesCS4B02G271000	Os03g0155300	OsEXPA12	Os03t0155300-00
MQTL_4B_3	4B	TraesCS4B02G271100	Os03g0155700	OsEXPA15	Os03t0155700-00
MQTL_4B_3	4B	TraesCS4B02G271200	Os03g0155500	OsEXPA25	Os03t0155500-00
MQTL_4B_3	4B	TraesCS4B02G271300	Os03g0156300	OsEXPA20	Os03t0156300-00
MQTL_4B_3	4B	TraesCS4B02G271300	Os03g0156000	OsEXPA19	Os03t0156000-00
MQTL_4B_3	4B	TraesCS4B02G271300	Os03g0155900	OsEXPA18	Os03t0155900-01
MQTL_4B_3	4B	TraesCS4B02G271400	Os09g0533800	OsSTA232	Os09t0533800-00
MQTL_4B_3	4B	TraesCS4B02G271500	Os03g0156500		Os03t0156500-01
MQTL_4B_3	4B	TraesCS4B02G271600	Os11g0208000	OsFbox587	Os11t0208000-02
MQTL_4B_3	4B	TraesCS4B02G271600	Os11g0207800	Os_F0690	Os11t0207800-00
MQTL_4B_3	4B	TraesCS4B02G271700	Os11g0208000	OsFbox587	Os11t0208000-02
MQTL_4B_3	4B	TraesCS4B02G271700	Os11g0207800	Os_F0690	Os11t0207800-00
MQTL_4B_3	4B	TraesCS4B02G271800
MQTL_4B_3	4B	TraesCS4B02G271900
MQTL_4B_3	4B	TraesCS4B02G272000	Os03g0156700	OsZNL	Os03t0156700-01
MQTL_4B_3	4B	TraesCS4B02G272100	Os04g0522500	OsGA2ox6	Os04t0522500-01
MQTL_4B_3	4B	TraesCS4B02G272200
MQTL_4B_3	4B	TraesCS4B02G272300	Os03g0157300	OSMCA1	Os03t0157300-01
MQTL_4B_3	4B	TraesCS4B02G272400	Os03g0157400	OsABCG4	Os03t0157400-01
MQTL_4B_3	4B	TraesCS4B02G272500	Os03g0157500		Os03t0157500-01
MQTL_4B_3	4B	TraesCS4B02G272600	Os03g0156300	OsEXPA20	Os03t0156300-00
MQTL_4B_3	4B	TraesCS4B02G272600	Os03g0156000	OsEXPA19	Os03t0156000-00
MQTL_4B_3	4B	TraesCS4B02G272600	Os03g0155900	OsEXPA18	Os03t0155900-01
MQTL_4B_3	4B	TraesCS4B02G272700	Os03g0156300	OsEXPA20	Os03t0156300-00
MQTL_4B_3	4B	TraesCS4B02G272700	Os03g0156000	OsEXPA19	Os03t0156000-00
MQTL_4B_3	4B	TraesCS4B02G272700	Os03g0155900	OsEXPA18	Os03t0155900-01
MQTL_4B_3	4B	TraesCS4B02G272800	Os03g0156300	OsEXPA20	Os03t0156300-00
MQTL_4B_3	4B	TraesCS4B02G272800	Os03g0156000	OsEXPA19	Os03t0156000-00
MQTL_4B_3	4B	TraesCS4B02G272800	Os03g0155900	OsEXPA18	Os03t0155900-01
MQTL_4B_3	4B	TraesCS4B02G272900	Os03g0100020	OsTET4	Os03t0100020-01
MQTL_4B_3	4B	TraesCS4B02G273000	Os03g0157600		Os03t0157600-00
MQTL_4B_3	4B	TraesCS4B02G273100	Os03g0157600		Os03t0157600-00
MQTL_4B_3	4B	TraesCS4B02G273200	Os03g0157600		Os03t0157600-00
MQTL_4B_3	4B	TraesCS4B02G273300	Os03g0157700		Os03t0157700-01
MQTL_4B_3	4B	TraesCS4B02G273400	Os03g0157800		Os03t0157800-02
MQTL_4B_3	4B	TraesCS4B02G273400	Os03g0157800		Os03t0157800-02
MQTL_4B_3	4B	TraesCS4B02G273500	Os03g0157900		Os03t0157900-01
MQTL_4B_3	4B	TraesCS4B02G273600	Os01g0967800		Os01t0967800-01
MQTL_4B_3	4B	TraesCS4B02G273600	Os01g0967800		Os01t0967800-01
MQTL_4B_3	4B	TraesCS4B02G273700
MQTL_4B_3	4B	TraesCS4B02G273800	Os01g0967800		Os01t0967800-01
MQTL_4B_3	4B	TraesCS4B02G273900
MQTL_4B_3	4B	TraesCS4B02G274000	Os01g0967800		Os01t0967800-01
MQTL_4B_3	4B	TraesCS4B02G274100
MQTL_4B_3	4B	TraesCS4B02G274200	Os03g0158200	OsRH38	Os03t0158200-01
MQTL_4B_3	4B	TraesCS4B02G274300	Os03g0158300		Os03t0158300-01
MQTL_4B_3	4B	TraesCS4B02G274400
MQTL_4B_3	4B	TraesCS4B02G274500	Os03g0158500		Os03t0158500-01
MQTL_4B_3	4B	TraesCS4B02G274500	Os03g0158500		Os03t0158500-01
MQTL_4B_3	4B	TraesCS4B02G274500	Os03g0158500		Os03t0158500-01
MQTL_4B_3	4B	TraesCS4B02G274500	Os03g0158500		Os03t0158500-01
MQTL_4B_3	4B	TraesCS4B02G274500	Os03g0158500		Os03t0158500-01
MQTL_4B_3	4B	TraesCS4B02G274700	Os06g0262800		Os06t0262800-01
MQTL_4B_3	4B	TraesCS4B02G274800
MQTL_4B_3	4B	TraesCS4B02G274900	Os03g0158700	OsSub27	Os03t0158700-01
MQTL_4B_3	4B	TraesCS4B02G274900	Os03g0158700	OsSub27	Os03t0158700-01
MQTL_4B_3	4B	TraesCS4B02G275000	Os03g0159100	OsRLCK101	Os03t0159100-01
MQTL_4B_3	4B	TraesCS4B02G275100
MQTL_4B_3	4B	TraesCS4B02G275200	Os03g0159400	OsOFP7	Os03t0159400-01
MQTL_4B_3	4B	TraesCS4B02G275300	Os03g0159600	OsLEA30	Os03t0159600-01
MQTL_4B_3	4B	TraesCS4B02G275400
MQTL_4B_3	4B	TraesCS4B02G275500	Os12g0415800		Os12t0415800-00
MQTL_4B_3	4B	TraesCS4B02G275700	Os03g0159700		Os03t0159700-01
MQTL_4B_3	4B	TraesCS4B02G275700	Os03g0159700		Os03t0159700-01
MQTL_4B_3	4B	TraesCS4B02G275800
MQTL_4B_3	4B	TraesCS4B02G276000	Os09g0401900		Os09t0401900-01
MQTL_4B_3	4B	TraesCS4B02G276100	Os03g0159900		Os03t0159900-01
MQTL_4B_3	4B	TraesCS4B02G276200	Os03g0160100	ACDR1	Os03t0160100-01
MQTL_4B_3	4B	TraesCS4B02G276200	Os03g0160100	ACDR1	Os03t0160100-01
MQTL_4B_3	4B	TraesCS4B02G276300	Os03g0160200		Os03t0160200-02
MQTL_4B_3	4B	TraesCS4B02G276400	Os03g0160300		Os03t0160300-00
MQTL_4B_3	4B	TraesCS4B02G276500	Os03g0160400		Os03t0160400-01
MQTL_4B_3	4B	TraesCS4B02G276600	Os03g0160600		Os03t0160600-01
MQTL_4B_3	4B	TraesCS4B02G276700	Os03g0161200	OsSultr3	Os03t0161200-01
MQTL_4B_3	4B	TraesCS4B02G276800	Os03g0161100		Os03t0161100-00
MQTL_4B_3	4B	TraesCS4B02G276800	Os03g0161100		Os03t0161100-00
MQTL_4B_3	4B	TraesCS4B02G276900
MQTL_4B_3	4B	TraesCS4B02G277000
MQTL_4B_3	4B	TraesCS4B02G277100	Os03g0161400		Os03t0161400-01
MQTL_4B_3	4B	TraesCS4B02G277100	Os03g0161400		Os03t0161400-01
MQTL_4B_3	4B	TraesCS4B02G277200	Os02g0508100		Os02t0508100-01
MQTL_4B_3	4B	TraesCS4B02G277300
MQTL_4B_3	4B	TraesCS4B02G277400
MQTL_4B_3	4B	TraesCS4B02G277500
MQTL_4B_3	4B	TraesCS4B02G277600	Os03g0161500		Os03t0161500-01
MQTL_4B_3	4B	TraesCS4B02G277700	Os03g0161600		Os03t0161600-01
MQTL_4B_3	4B	TraesCS4B02G277800
MQTL_4B_3	4B	TraesCS4B02G277900	Os08g0206950		Os08t0206950-00
MQTL_4B_3	4B	TraesCS4B02G277900	Os08g0206950		Os08t0206950-00
MQTL_4B_3	4B	TraesCS4B02G278000	Os03g0161800	Sip2A	Os03t0161800-01
MQTL_4B_3	4B	TraesCS4B02G278100	Os03g0161900	HSFA2D	Os03t0161900-02
MQTL_4B_3	4B	TraesCS4B02G278200
MQTL_4B_3	4B	TraesCS4B02G278200
MQTL_4B_3	4B	TraesCS4B02G278300	Os03g0162000	COW1	Os03t0162000-01
MQTL_4B_3	4B	TraesCS4B02G278400
MQTL_4B_3	4B	TraesCS4B02G278500	Os03g0162500		Os03t0162500-01
MQTL_4B_3	4B	TraesCS4B02G278600	Os05g0472400	OsZIP9	Os05t0472400-00
MQTL_4B_3	4B	TraesCS4B02G278700
MQTL_4B_3	4B	TraesCS4B02G278800	Os03g0162800		Os03t0162800-01
MQTL_4B_3	4B	TraesCS4B02G278800	Os03g0162650		Os03t0162650-01
MQTL_4B_3	4B	TraesCS4B02G278900	Os03g0163300	OsGR1	Os03t0163300-01
MQTL_4B_3	4B	TraesCS4B02G278900	Os03g0163300	OsGR1	Os03t0163300-01
MQTL_4B_3	4B	TraesCS4B02G279000	Os03g0163500		Os03t0163500-01
MQTL_4B_3	4B	TraesCS4B02G279100
MQTL_4B_3	4B	TraesCS4B02G279200
MQTL_4B_3	4B	TraesCS4B02G279300
MQTL_4B_3	4B	TraesCS4B02G279400
MQTL_4B_3	4B	TraesCS4B02G279500
MQTL_4B_3	4B	TraesCS4B02G279600
MQTL_4B_3	4B	TraesCS4B02G279700
MQTL_4B_3	4B	TraesCS4B02G279800	Os03g0164700		Os03t0164700-01
MQTL_4B_3	4B	TraesCS4B02G279900	Os03g0164800	OsSTA90	Os03t0164800-00
MQTL_4B_3	4B	TraesCS4B02G280000
MQTL_4B_3	4B	TraesCS4B02G280100
MQTL_4B_3	4B	TraesCS4B02G280200
MQTL_4B_3	4B	TraesCS4B02G280300	Os03g0356484		Os03t0356484-01
MQTL_4B_3	4B	TraesCS4B02G280400	Os03g0165000	TOP3	Os03t0165000-00
MQTL_4B_3	4B	TraesCS4B02G280500	Os03g0165100		Os03t0165100-00
MQTL_4B_3	4B	TraesCS4B02G280600	Os03g0165266	DRD1	Os03t0165266-00
MQTL_4B_3	4B	TraesCS4B02G280700	Os03g0165300	OsBLH6	Os03t0165300-02
MQTL_4B_3	4B	TraesCS4B02G280800	Os04g0346100	OsRPS27	Os04t0346100-01
MQTL_4B_3	4B	TraesCS4B02G280900	Os03g0165400	OsBgal1	Os03t0165400-01
MQTL_4B_3	4B	TraesCS4B02G281000	Os09g0567400	AHP2	Os09t0567400-01
MQTL_4B_3	4B	TraesCS4B02G281100	Os01g0896700		Os01t0896700-00
MQTL_4B_3	4B	TraesCS4B02G281100	Os01g0896800	RPL5	Os01t0896800-01
MQTL_4B_3	4B	TraesCS4B02G281200	Os06g0319800		Os06t0319800-00
MQTL_4B_3	4B	TraesCS4B02G281300
MQTL_4B_3	4B	TraesCS4B02G281400
MQTL_4B_3	4B	TraesCS4B02G281400
MQTL_4B_3	4B	TraesCS4B02G281500
MQTL_4B_3	4B	TraesCS4B02G281600
MQTL_4B_3	4B	TraesCS4B02G281700	Os03g0165800		Os03t0165800-01
MQTL_4B_3	4B	TraesCS4B02G281700	Os03g0165800		Os03t0165800-01
MQTL_4B_3	4B	TraesCS4B02G281800	Os03g0165900		Os03t0165900-01
MQTL_4B_3	4B	TraesCS4B02G281900
MQTL_4B_3	4B	TraesCS4B02G281900
MQTL_4B_3	4B	TraesCS4B02G282000	Os03g0166100		Os03t0166100-00
MQTL_4B_3	4B	TraesCS4B02G282000	Os03g0166200		Os03t0166200-00
MQTL_4B_3	4B	TraesCS4B02G282100	Os03g0166600		Os03t0166600-00
MQTL_4B_3	4B	TraesCS4B02G282200	Os03g0167000	OsLTPG2	Os03t0167000-01
MQTL_4B_3	4B	TraesCS4B02G282300
MQTL_4B_3	4B	TraesCS4B02G282400
MQTL_4B_3	4B	TraesCS4B02G282400
MQTL_4B_3	4B	TraesCS4B02G282500
MQTL_4B_3	4B	TraesCS4B02G282600	Os03g0167200	OsSTA91	Os03t0167200-01
MQTL_4B_3	4B	TraesCS4B02G282600	Os03g0167200	OsSTA91	Os03t0167200-01
MQTL_4B_3	4B	TraesCS4B02G282700	Os07g0572100	DAO	Os07t0572100-01
MQTL_4B_3	4B	TraesCS4B02G282700	Os07g0572050		Os07t0572050-00
MQTL_4B_3	4B	TraesCS4B02G282900	Os03g0167400		Os03t0167400-00
MQTL_4B_3	4B	TraesCS4B02G283000
MQTL_4B_3	4B	TraesCS4B02G283100
MQTL_4B_3	4B	TraesCS4B02G283200	Os03g0167600	OsMS2	Os03t0167600-01
MQTL_4B_3	4B	TraesCS4B02G283200	Os03g0167600	OsMS2	Os03t0167600-01
MQTL_4B_3	4B	TraesCS4B02G283300	Os03g0167700	OsPP44	Os03t0167700-01
MQTL_4B_3	4B	TraesCS4B02G283300	Os03g0167700	OsPP44	Os03t0167700-01
MQTL_4B_3	4B	TraesCS4B02G283400	Os03g0167800	OsFbox129	Os03t0167800-02
MQTL_4B_3	4B	TraesCS4B02G283500	Os03g0167800	OsFbox129	Os03t0167800-02
MQTL_4B_3	4B	TraesCS4B02G283600	Os03g0168000		Os03t0168000-01
MQTL_4B_3	4B	TraesCS4B02G283700	Os03g0168200		Os03t0168200-01
MQTL_4B_3	4B	TraesCS4B02G283800	Os03g0168300		Os03t0168300-01
MQTL_4B_3	4B	TraesCS4B02G283900
MQTL_4B_3	4B	TraesCS4B02G284100
MQTL_4B_3	4B	TraesCS4B02G284200
MQTL_4B_3	4B	TraesCS4B02G284300
MQTL_4B_3	4B	TraesCS4B02G284400	Os03g0168400		Os03t0168400-01
MQTL_4B_3	4B	TraesCS4B02G284400	Os03g0168400		Os03t0168400-01
MQTL_4B_3	4B	TraesCS4B02G284500
MQTL_4B_3	4B	TraesCS4B02G284600	Os03g0168550		Os03t0168550-00
MQTL_4B_3	4B	TraesCS4B02G284700	Os03g0168600	CYP704B2	Os03t0168600-01
MQTL_4B_3	4B	TraesCS4B02G284800	Os03g0168700	OsSET14	Os03t0168700-00
MQTL_4B_3	4B	TraesCS4B02G284900	Os03g0168900		Os03t0168900-01
MQTL_4B_3	4B	TraesCS4B02G285000	Os03g0169100	RPE	Os03t0169100-01
MQTL_4B_3	4B	TraesCS4B02G285100
MQTL_4B_3	4B	TraesCS4B02G285100
MQTL_4B_3	4B	TraesCS4B02G285200
MQTL_4B_3	4B	TraesCS4B02G285300
MQTL_4B_3	4B	TraesCS4B02G285300
MQTL_4B_3	4B	TraesCS4B02G285400	Os08g0473900	Amy3D/E*(RAmy3D/E)	Os08t0473900-01
MQTL_4B_3	4B	TraesCS4B02G285500	Os01g0597600	OsATL15	Os01t0597600-01
MQTL_4B_3	4B	TraesCS4B02G285600	Os08g0473900	Amy3D/E*(RAmy3D/E)	Os08t0473900-01
MQTL_4B_3	4B	TraesCS4B02G285700
MQTL_4B_3	4B	TraesCS4B02G285800	Os01g0597600	OsATL15	Os01t0597600-01
MQTL_4B_3	4B	TraesCS4B02G285900
MQTL_4B_3	4B	TraesCS4B02G286000	Os03g0393900	OsMATL	Os03t0393900-01
MQTL_4B_3	4B	TraesCS4B02G286100	Os03g0169000		Os03t0169000-01
MQTL_4B_3	4B	TraesCS4B02G286200	Os03g0169300		Os03t0169300-01
MQTL_4B_3	4B	TraesCS4B02G286300	Os03g0169400		Os03t0169400-01
MQTL_4B_3	4B	TraesCS4B02G286300	Os09g0439050		Os09t0439050-00
MQTL_4B_3	4B	TraesCS4B02G286300	Os03g0169400		Os03t0169400-01
MQTL_4B_3	4B	TraesCS4B02G286300	Os09g0439050		Os09t0439050-00
MQTL_4B_3	4B	TraesCS4B02G286400	Os03g0169600	RDD4	Os03t0169600-01
MQTL_4B_3	4B	TraesCS4B02G286500	Os03g0169800		Os03t0169800-01
MQTL_4B_3	4B	TraesCS4B02G286600	Os08g0477100	OspPLAIIepsilon	Os08t0477100-01
MQTL_4B_3	4B	TraesCS4B02G286600	Os08g0476900	OspPLAIIdelta	Os08t0476900-01
MQTL_4B_3	4B	TraesCS4B02G286600	Os08g0376500	OspPLAIIgamma	Os08t0376500-00
MQTL_4B_3	4B	TraesCS4B02G286600	Os08g0376550		Os08t0376550-00
MQTL_4B_3	4B	TraesCS4B02G286700	Os07g0229800		Os07t0229800-01
MQTL_4B_3	4B	TraesCS4B02G286700	Os07g0229800		Os07t0229800-01
MQTL_4B_3	4B	TraesCS4B02G286900	Os03g0169900		Os03t0169900-01
MQTL_4B_3	4B	TraesCS4B02G287000
MQTL_4B_3	4B	TraesCS4B02G287100	Os03g0170100		Os03t0170100-00
MQTL_4B_3	4B	TraesCS4B02G287200	Os03g0170300		Os03t0170300-01
MQTL_4B_3	4B	TraesCS4B02G287200	Os03g0170300		Os03t0170300-01
MQTL_4B_3	4B	TraesCS4B02G287300	Os03g0170400	OsRLCK102	Os03t0170400-01
MQTL_4B_3	4B	TraesCS4B02G287400	Os03g0170500		Os03t0170500-00
MQTL_4B_3	4B	TraesCS4B02G287500
MQTL_4B_3	4B	TraesCS4B02G287600
MQTL_4B_3	4B	TraesCS4B02G287700	Os03g0170800	OsGRL5	Os03t0170800-00
MQTL_4B_3	4B	TraesCS4B02G287800	Os03g0170900	OsSUT1	Os03t0170900-01
MQTL_4B_3	4B	TraesCS4B02G287900	Os03g0171300	ILI6	Os03t0171300-01
MQTL_4B_3	4B	TraesCS4B02G288000	Os03g0171700	ILI3	Os03t0171700-01
MQTL_4B_3	4B	TraesCS4B02G288100	Os03g0171900		Os03t0171900-01
MQTL_4B_3	4B	TraesCS4B02G288200	Os03g0172000	MOS3/SAR3	Os03t0172000-01
MQTL_4B_3	4B	TraesCS4B02G288200	Os03g0172000	MOS3/SAR3	Os03t0172000-01
MQTL_4B_3	4B	TraesCS4B02G288300
MQTL_4B_3	4B	TraesCS4B02G288400
MQTL_4B_3	4B	TraesCS4B02G288500	Os03g0172200		Os03t0172200-01
MQTL_4B_3	4B	TraesCS4B02G288500	Os03g0172200		Os03t0172200-01
MQTL_4B_3	4B	TraesCS4B02G288600	Os03g0172400		Os03t0172400-00
MQTL_4B_3	4B	TraesCS4B02G288700	Os03g0172700		Os03t0172700-01
MQTL_4B_3	4B	TraesCS4B02G288800	Os03g0172850		Os03t0172850-00
MQTL_4B_3	4B	TraesCS4B02G288900
MQTL_4B_3	4B	TraesCS4B02G289000
MQTL_4B_3	4B	TraesCS4B02G289000
MQTL_4B_3	4B	TraesCS4B02G289100	Os06g0210400		Os06t0210400-01
MQTL_4B_3	4B	TraesCS4B02G289200
MQTL_4B_3	4B	TraesCS4B02G289300	Os10g0214400		Os10t0214400-01
MQTL_4B_3	4B	TraesCS4B02G289300	Os10g0214400		Os10t0214400-01
MQTL_4B_3	4B	TraesCS4B02G289300	Os10g0214400		Os10t0214400-01
MQTL_4B_3	4B	TraesCS4B02G289400
MQTL_4B_3	4B	TraesCS4B02G289500	Os04g0577800		Os04t0577800-01
MQTL_4B_3	4B	TraesCS4B02G289600	Os03g0174100		Os03t0174100-02
MQTL_4B_3	4B	TraesCS4B02G289700	Os03g0174200		Os03t0174200-01
MQTL_4B_3	4B	TraesCS4B02G289700	Os03g0174200		Os03t0174200-01
MQTL_4B_3	4B	TraesCS4B02G289800	Os08g0278600		Os08t0278600-01
MQTL_4B_3	4B	TraesCS4B02G289900
MQTL_4B_3	4B	TraesCS4B02G290000	Os03g0174300		Os03t0174300-01
MQTL_4B_3	4B	TraesCS4B02G290100	Os03g0174400	OsERF#041	Os03t0174400-00
MQTL_4B_3	4B	TraesCS4B02G290200	Os03g0174500		Os03t0174500-01
MQTL_4B_3	4B	TraesCS4B02G290300	Os03g0174600		Os03t0174600-01
MQTL_4B_3	4B	TraesCS4B02G290400	Os03g0174900	OsHAP2C	Os03t0174900-01
MQTL_4B_3	4B	TraesCS4B02G290500	Os03g0174800		Os03t0174800-01
MQTL_4B_3	4B	TraesCS4B02G290600
MQTL_4B_3	4B	TraesCS4B02G290600
MQTL_4B_3	4B	TraesCS4B02G290600
MQTL_4B_3	4B	TraesCS4B02G290700
MQTL_4B_3	4B	TraesCS4B02G290900	Os12g0624200	OsCCX4	Os12t0624200-00
MQTL_4B_3	4B	TraesCS4B02G291000
MQTL_4B_3	4B	TraesCS4B02G291100
MQTL_4B_3	4B	TraesCS4B02G291200	Os02g0130100		Os02t0130100-01
MQTL_4B_3	4B	TraesCS4B02G291200	Os02g0130100		Os02t0130100-01
MQTL_4B_3	4B	TraesCS4B02G291300	Os10g0205200		Os10t0205200-02
MQTL_4B_3	4B	TraesCS4B02G291400	Os03g0379400		Os03t0379400-00
MQTL_4B_3	4B	TraesCS4B02G291500	Os03g0175200		Os03t0175200-01
MQTL_4B_4	4B	ENSRNA050011416
MQTL_4B_4	4B	ENSRNA050011419
MQTL_4B_4	4B	ENSRNA050020612
MQTL_4B_4	4B	TraesCS4B02G307500
MQTL_4B_4	4B	TraesCS4B02G307600	Os04g0411400	Rcn4	Os04t0411400-01
MQTL_4B_4	4B	TraesCS4B02G307700	Os03g0143400	htpB	Os03t0143400-01
MQTL_4B_4	4B	TraesCS4B02G307700	Os03g0143400	htpB	Os03t0143400-01
MQTL_4B_4	4B	TraesCS4B02G307800
MQTL_4B_4	4B	TraesCS4B02G307800
MQTL_4B_4	4B	TraesCS4B02G307900	Os03g0143700		Os03t0143700-01
MQTL_4B_4	4B	TraesCS4B02G308000	Os03g0143800	LPL2	Os03t0143800-01
MQTL_4B_4	4B	TraesCS4B02G308000	Os03g0143800	LPL2	Os03t0143800-01
MQTL_4B_4	4B	TraesCS4B02G308000	Os03g0143800	LPL2	Os03t0143800-01
MQTL_4B_4	4B	TraesCS4B02G308000	Os03g0143800	LPL2	Os03t0143800-01
MQTL_4B_4	4B	TraesCS4B02G308000	Os03g0143800	LPL2	Os03t0143800-01
MQTL_4B_4	4B	TraesCS4B02G308100
MQTL_4B_4	4B	TraesCS4B02G308200
MQTL_4B_4	4B	TraesCS4B02G308300
MQTL_4B_4	4B	TraesCS4B02G308400	Os03g0144500		Os03t0144500-01
MQTL_4B_4	4B	TraesCS4B02G308500	Os03g0144300		Os03t0144300-01
MQTL_4B_4	4B	TraesCS4B02G308600
MQTL_4B_4	4B	TraesCS4B02G308700
MQTL_4B_4	4B	TraesCS4B02G308800
MQTL_4B_4	4B	TraesCS4B02G308900	Os10g0182000		Os10t0182000-01
MQTL_4B_4	4B	TraesCS4B02G309000	Os10g0182000		Os10t0182000-01
MQTL_4B_4	4B	TraesCS4B02G309100	Os03g0144800		Os03t0144800-01
MQTL_4B_4	4B	TraesCS4B02G309200	Os10g0452800		Os10t0452800-01
MQTL_4B_4	4B	TraesCS4B02G309200	Os01g0713800		Os01t0713800-00
MQTL_4B_4	4B	TraesCS4B02G309300	Os03g0145102	OsRLCK99	Os03t0145102-00
MQTL_4B_4	4B	TraesCS4B02G309400	Os03g0591300	OsbHLH140	Os03t0591300-01
MQTL_4B_4	4B	TraesCS4B02G309500	Os03g0145300		Os03t0145300-01
MQTL_4B_4	4B	TraesCS4B02G309600
MQTL_4B_4	4B	TraesCS4B02G309700
MQTL_4B_4	4B	TraesCS4B02G309800	Os03g0145500		Os03t0145500-01
MQTL_4B_4	4B	TraesCS4B02G309800	Os03g0145500		Os03t0145500-01
MQTL_4B_4	4B	TraesCS4B02G309800	Os03g0145500		Os03t0145500-01
MQTL_4B_4	4B	TraesCS4B02G309900	Os11g0231800		Os11t0231800-00
MQTL_4B_4	4B	TraesCS4B02G309900	Os11g0232000	OsSRP-GMS	Os11t0232000-00
MQTL_4B_4	4B	TraesCS4B02G310000
MQTL_4B_4	4B	TraesCS4B02G310100
MQTL_4B_4	4B	TraesCS4B02G310200	Os11g0231800		Os11t0231800-00
MQTL_4B_4	4B	TraesCS4B02G310200	Os11g0232000	OsSRP-GMS	Os11t0232000-00
MQTL_4B_4	4B	TraesCS4B02G310300	Os04g0401700	HAK1	Os04t0401700-03
MQTL_4B_4	4B	TraesCS4B02G310400	Os03g0194500		Os03t0194500-01
MQTL_4B_4	4B	TraesCS4B02G310500	Os03g0145775		Os03t0145775-01
MQTL_4B_4	4B	TraesCS4B02G310500	Os03g0145600	OsWD40-62	Os03t0145600-01
MQTL_4B_4	4B	TraesCS4B02G310600	Os03g0145800		Os03t0145800-01
MQTL_4B_4	4B	TraesCS4B02G310700	Os10g0406900		Os10t0406900-00
MQTL_4B_4	4B	TraesCS4B02G310800	Os03g0146000	OsRab18B2	Os03t0146000-01
MQTL_4B_4	4B	TraesCS4B02G310900	Os03g0146100	OsTIP1	Os03t0146100-01
MQTL_4B_4	4B	TraesCS4B02G311000	Os03g0146300	Orysa	Os03t0146300-01
MQTL_4B_4	4B	TraesCS4B02G311100	Os03g0146400	OsPAO	Os03t0146400-01
MQTL_4B_4	4B	TraesCS4B02G311200	Os07g0161700	OsVQ26	Os07t0161700-00
MQTL_4B_4	4B	TraesCS4B02G311300	Os07g0161700	OsVQ26	Os07t0161700-00
MQTL_4B_4	4B	TraesCS4B02G311400	Os07g0161700	OsVQ26	Os07t0161700-00
MQTL_4B_4	4B	TraesCS4B02G311500
MQTL_4B_4	4B	TraesCS4B02G311600	Os03g0146500		Os03t0146500-02
MQTL_4B_4	4B	TraesCS4B02G311600	Os03g0146500		Os03t0146500-02
MQTL_4B_4	4B	TraesCS4B02G311700
MQTL_4B_4	4B	TraesCS4B02G311800	Os05g0369500	OsEXO70FX3	Os05t0369500-01
MQTL_4B_4	4B	TraesCS4B02G311900	Os11g0559200	Xa21*	Os11t0559200-00
MQTL_4B_4	4B	TraesCS4B02G311900	Os11g0569600		Os11t0569600-01
MQTL_4B_4	4B	TraesCS4B02G311900	Os11g0569733		Os11t0569733-00
MQTL_4B_4	4B	TraesCS4B02G312000	Os11g0622600	OsMB52	Os11t0622600-00
MQTL_4B_4	4B	TraesCS4B02G312100
MQTL_4B_4	4B	TraesCS4B02G312200
MQTL_4B_4	4B	TraesCS4B02G312300
MQTL_4B_4	4B	TraesCS4B02G312400
MQTL_4B_4	4B	TraesCS4B02G312600	Os03g0147400	SIET4	Os03t0147400-01
MQTL_4B_4	4B	TraesCS4B02G312900
MQTL_4B_4	4B	TraesCS4B02G313000	Os09g0565200		Os09t0565200-02
MQTL_4B_4	4B	TraesCS4B02G313000	Os09g0565200		Os09t0565200-02
MQTL_4B_4	4B	TraesCS4B02G313055	Os10g0552200	OsHyPRP16	Os10t0552200-01
MQTL_4B_4	4B	TraesCS4B02G313055	Os10g0551800	RCc2	Os10t0551800-00
MQTL_4B_4	4B	TraesCS4B02G313055	Os10g0349400	OsHyPRP10	Os10t0349400-00
MQTL_4B_4	4B	TraesCS4B02G313055	Os10g0349300	OsHyPRP09	Os10t0349300-01
MQTL_4B_4	4B	TraesCS4B02G313055	Os10g0551900	OsHyPRP14	Os10t0551900-01
MQTL_4B_4	4B	TraesCS4B02G313055	Os10g0349900	OsHyPRP12	Os10t0349900-01
MQTL_4B_4	4B	TraesCS4B02G313100	Os10g0552200	OsHyPRP16	Os10t0552200-01
MQTL_4B_4	4B	TraesCS4B02G313100	Os10g0551800	RCc2	Os10t0551800-00
MQTL_4B_4	4B	TraesCS4B02G313100	Os10g0349400	OsHyPRP10	Os10t0349400-00
MQTL_4B_4	4B	TraesCS4B02G313100	Os10g0349300	OsHyPRP09	Os10t0349300-01
MQTL_4B_4	4B	TraesCS4B02G313100	Os10g0551900	OsHyPRP14	Os10t0551900-01
MQTL_4B_4	4B	TraesCS4B02G313100	Os10g0349900	OsHyPRP12	Os10t0349900-01
MQTL_4B_4	4B	TraesCS4B02G313200	Os10g0552200	OsHyPRP16	Os10t0552200-01
MQTL_4B_4	4B	TraesCS4B02G313200	Os10g0551800	RCc2	Os10t0551800-00
MQTL_4B_4	4B	TraesCS4B02G313200	Os10g0349400	OsHyPRP10	Os10t0349400-00
MQTL_4B_4	4B	TraesCS4B02G313200	Os10g0349300	OsHyPRP09	Os10t0349300-01
MQTL_4B_4	4B	TraesCS4B02G313200	Os10g0551900	OsHyPRP14	Os10t0551900-01
MQTL_4B_4	4B	TraesCS4B02G313200	Os10g0349900	OsHyPRP12	Os10t0349900-01
MQTL_4B_4	4B	TraesCS4B02G313300	Os10g0552200	OsHyPRP16	Os10t0552200-01
MQTL_4B_4	4B	TraesCS4B02G313300	Os10g0551800	RCc2	Os10t0551800-00
MQTL_4B_4	4B	TraesCS4B02G313300	Os10g0349400	OsHyPRP10	Os10t0349400-00
MQTL_4B_4	4B	TraesCS4B02G313300	Os10g0349300	OsHyPRP09	Os10t0349300-01
MQTL_4B_4	4B	TraesCS4B02G313300	Os10g0551900	OsHyPRP14	Os10t0551900-01
MQTL_4B_4	4B	TraesCS4B02G313300	Os10g0349900	OsHyPRP12	Os10t0349900-01
MQTL_4B_4	4B	TraesCS4B02G313400	Os10g0552200	OsHyPRP16	Os10t0552200-01
MQTL_4B_4	4B	TraesCS4B02G313400	Os10g0551800	RCc2	Os10t0551800-00
MQTL_4B_4	4B	TraesCS4B02G313400	Os10g0349400	OsHyPRP10	Os10t0349400-00
MQTL_4B_4	4B	TraesCS4B02G313400	Os10g0349300	OsHyPRP09	Os10t0349300-01
MQTL_4B_4	4B	TraesCS4B02G313400	Os10g0551900	OsHyPRP14	Os10t0551900-01
MQTL_4B_4	4B	TraesCS4B02G313400	Os10g0349900	OsHyPRP12	Os10t0349900-01
MQTL_4B_4	4B	TraesCS4B02G313500
MQTL_4B_4	4B	TraesCS4B02G313600
MQTL_4B_4	4B	TraesCS4B02G313700
MQTL_4B_4	4B	TraesCS4B02G313800	Os03g0109300	LOGL3	Os03t0109300-01
MQTL_4B_4	4B	TraesCS4B02G313900
MQTL_4B_4	4B	TraesCS4B02G313900
MQTL_4B_4	4B	TraesCS4B02G313900
MQTL_4B_4	4B	TraesCS4B02G314000	Os03g0147700		Os03t0147700-01
MQTL_4B_4	4B	TraesCS4B02G314000	Os01g0267100		Os01t0267100-01
MQTL_4B_4	4B	TraesCS4B02G314100	Os03g0147900		Os03t0147900-01
MQTL_4B_4	4B	TraesCS4B02G314100	Os03g0147900		Os03t0147900-01
MQTL_4B_4	4B	TraesCS4B02G314200	Os02g0557000		Os02t0557000-01
MQTL_4B_4	4B	TraesCS4B02G314200	Os02g0557000		Os02t0557000-01
MQTL_4B_4	4B	TraesCS4B02G314300
MQTL_4B_4	4B	TraesCS4B02G314400
MQTL_4B_4	4B	TraesCS4B02G314500
MQTL_4B_4	4B	TraesCS4B02G314600	Os08g0191200	VAL1	Os08t0191200-01
MQTL_4B_4	4B	TraesCS4B02G314700	Os03g0148000		Os03t0148000-01
MQTL_4B_4	4B	TraesCS4B02G314800	Os03g0148300		Os03t0148300-00
MQTL_4B_4	4B	TraesCS4B02G314900
MQTL_4B_4	4B	TraesCS4B02G315000
MQTL_4B_4	4B	TraesCS4B02G315100	Os06g0695800	STAR1	Os06t0695800-01
MQTL_4B_4	4B	TraesCS4B02G315200	Os03g0148400		Os03t0148400-01
MQTL_4B_4	4B	TraesCS4B02G315300	Os01g0510100	OsMKK6	Os01t0510100-01
MQTL_4B_4	4B	TraesCS4B02G315300	Os01g0510100	OsMKK6	Os01t0510100-01
MQTL_4B_4	4B	TraesCS4B02G315400	Os03g0148700	OsRLCK100	Os03t0148700-01
MQTL_4B_4	4B	TraesCS4B02G315500
MQTL_4B_4	4B	TraesCS4B02G315600	Os03g0148800		Os03t0148800-01
MQTL_4B_4	4B	TraesCS4B02G315700
MQTL_4B_4	4B	TraesCS4B02G315800
MQTL_4B_4	4B	TraesCS4B02G315900	Os12g0270900		Os12t0270900-02
MQTL_4B_4	4B	TraesCS4B02G316100	Os03g0149000	OsCrll1	Os03t0149000-01
MQTL_4B_4	4B	TraesCS4B02G316200	Os03g0149100	CRL1	Os03t0149100-01
MQTL_4B_4	4B	TraesCS4B02G316300	Os03g0149200		Os03t0149200-01
MQTL_4B_4	4B	TraesCS4B02G316400	Os03g0149300		Os03t0149300-01
MQTL_4B_4	4B	TraesCS4B02G316400	Os03g0149300		Os03t0149300-01
MQTL_4B_4	4B	TraesCS4B02G316500	Os03g0149400		Os03t0149400-01
MQTL_4B_4	4B	TraesCS4B02G316500	Os03g0149400		Os03t0149400-01
MQTL_4B_4	4B	TraesCS4B02G316600
MQTL_4B_4	4B	TraesCS4B02G316700
MQTL_4B_4	4B	TraesCS4B02G316800
MQTL_4B_4	4B	TraesCS4B02G316900	Os03g0150500	OsPT12	Os03t0150500-01
MQTL_4B_4	4B	TraesCS4B02G317000
MQTL_4B_4	4B	TraesCS4B02G317100
MQTL_4B_4	4B	TraesCS4B02G317200
MQTL_4B_4	4B	TraesCS4B02G317300	Os03g0151100		Os03t0151100-01
MQTL_4B_4	4B	TraesCS4B02G317300	Os03g0151100		Os03t0151100-01
MQTL_4B_4	4B	TraesCS4B02G317400	Os03g0151400		Os03t0151400-01
MQTL_4B_4	4B	TraesCS4B02G317500
MQTL_4B_4	4B	TraesCS4B02G317600
MQTL_4B_4	4B	TraesCS4B02G317700	Os03g0151600		Os03t0151600-02
MQTL_4B_4	4B	TraesCS4B02G317800	Os03g0151700	OsWD40-63	Os03t0151700-01
MQTL_4B_4	4B	TraesCS4B02G317900	Os12g0599400	OsbHLH116	Os12t0599400-00
MQTL_4B_4	4B	TraesCS4B02G317900	Os12g0599550	OsbHLH116	Os12t0599550-00

## Sheet: 4D
MQTL	Chr No	Wheat Gene Stable ID	Rice gene stable ID	Rice gene name	Rice group protein or transxcript ID
MQTL_4D_1	4D	ENSRNA050009979
MQTL_4D_1	4D	ENSRNA050009981
MQTL_4D_1	4D	ENSRNA050009983
MQTL_4D_1	4D	ENSRNA050009985
MQTL_4D_1	4D	ENSRNA050009986
MQTL_4D_1	4D	ENSRNA050009988
MQTL_4D_1	4D	ENSRNA050009990
MQTL_4D_1	4D	ENSRNA050010009
MQTL_4D_1	4D	ENSRNA050010011
MQTL_4D_1	4D	ENSRNA050010014
MQTL_4D_1	4D	ENSRNA050010016
MQTL_4D_1	4D	ENSRNA050010019
MQTL_4D_1	4D	ENSRNA050010021
MQTL_4D_1	4D	ENSRNA050013752
MQTL_4D_1	4D	ENSRNA050013753
MQTL_4D_1	4D	ENSRNA050013754
MQTL_4D_1	4D	ENSRNA050013755
MQTL_4D_1	4D	ENSRNA050013756
MQTL_4D_1	4D	ENSRNA050013757
MQTL_4D_1	4D	ENSRNA050013758
MQTL_4D_1	4D	ENSRNA050013759
MQTL_4D_1	4D	ENSRNA050013760
MQTL_4D_1	4D	ENSRNA050013761
MQTL_4D_1	4D	ENSRNA050013762
MQTL_4D_1	4D	ENSRNA050013763
MQTL_4D_1	4D	ENSRNA050013764
MQTL_4D_1	4D	ENSRNA050013765
MQTL_4D_1	4D	ENSRNA050013766
MQTL_4D_1	4D	ENSRNA050013767
MQTL_4D_1	4D	ENSRNA050013768
MQTL_4D_1	4D	ENSRNA050013769
MQTL_4D_1	4D	ENSRNA050013770
MQTL_4D_1	4D	ENSRNA050013771
MQTL_4D_1	4D	ENSRNA050013772
MQTL_4D_1	4D	ENSRNA050013773
MQTL_4D_1	4D	ENSRNA050013789
MQTL_4D_1	4D	ENSRNA050013790
MQTL_4D_1	4D	ENSRNA050013791
MQTL_4D_1	4D	ENSRNA050013792
MQTL_4D_1	4D	ENSRNA050013797
MQTL_4D_1	4D	ENSRNA050013798
MQTL_4D_1	4D	ENSRNA050013799
MQTL_4D_1	4D	ENSRNA050013800
MQTL_4D_1	4D	ENSRNA050013801
MQTL_4D_1	4D	ENSRNA050013946
MQTL_4D_1	4D	ENSRNA050013947
MQTL_4D_1	4D	ENSRNA050013959
MQTL_4D_1	4D	ENSRNA050013960
MQTL_4D_1	4D	ENSRNA050013961
MQTL_4D_1	4D	ENSRNA050013962
MQTL_4D_1	4D	ENSRNA050013963
MQTL_4D_1	4D	ENSRNA050013964
MQTL_4D_1	4D	ENSRNA050013965
MQTL_4D_1	4D	ENSRNA050015960
MQTL_4D_1	4D	TraesCS4D02G256200
MQTL_4D_1	4D	TraesCS4D02G256200
MQTL_4D_1	4D	TraesCS4D02G256300	Os09g0563700		Os09t0563700-01
MQTL_4D_1	4D	TraesCS4D02G256400	Os03g0205800		Os03t0205800-00
MQTL_4D_1	4D	TraesCS4D02G256500
MQTL_4D_1	4D	TraesCS4D02G256500
MQTL_4D_1	4D	TraesCS4D02G256600
MQTL_4D_1	4D	TraesCS4D02G256700	Os03g0205700		Os03t0205700-01
MQTL_4D_1	4D	TraesCS4D02G256800	Os03g0205500		Os03t0205500-01
MQTL_4D_1	4D	TraesCS4D02G256900	Os03g0205400		Os03t0205400-00
MQTL_4D_1	4D	TraesCS4D02G257000
MQTL_4D_1	4D	TraesCS4D02G257100	Os03g0205300	OsbHLH129	Os03t0205300-00
MQTL_4D_1	4D	TraesCS4D02G257200	Os03g0205150		Os03t0205150-01
MQTL_4D_1	4D	TraesCS4D02G257300
MQTL_4D_1	4D	TraesCS4D02G257400
MQTL_4D_1	4D	TraesCS4D02G257500
MQTL_4D_1	4D	TraesCS4D02G257600	Os03g0205000		Os03t0205000-01
MQTL_4D_1	4D	TraesCS4D02G257600	Os03g0205000		Os03t0205000-01
MQTL_4D_1	4D	TraesCS4D02G257600	Os03g0205000		Os03t0205000-01
MQTL_4D_1	4D	TraesCS4D02G257700	Os03g0204100	OsFH8	Os03t0204100-01
MQTL_4D_1	4D	TraesCS4D02G257800	Os03g0203800	CycD5	Os03t0203800-01
MQTL_4D_1	4D	TraesCS4D02G257900	Os03g0203700	osACA1	Os03t0203700-01
MQTL_4D_1	4D	TraesCS4D02G258000	Os03g0203200	D14	Os03t0203200-02
MQTL_4D_1	4D	TraesCS4D02G258000	Os03g0203200	D14	Os03t0203200-02
MQTL_4D_1	4D	TraesCS4D02G258100	Os03g0203100		Os03t0203100-01
MQTL_4D_1	4D	TraesCS4D02G258200
MQTL_4D_1	4D	TraesCS4D02G258300
MQTL_4D_1	4D	TraesCS4D02G258400
MQTL_4D_1	4D	TraesCS4D02G258500
MQTL_4D_1	4D	TraesCS4D02G258600
MQTL_4D_1	4D	TraesCS4D02G258700	Os03g0203000		Os03t0203000-01
MQTL_4D_1	4D	TraesCS4D02G258800	Os03g0202300		Os03t0202300-01
MQTL_4D_1	4D	TraesCS4D02G258900	Os03g0202200	OSVDAC4	Os03t0202200-01
MQTL_4D_1	4D	TraesCS4D02G259000	Os03g0202001		Os03t0202001-01
MQTL_4D_1	4D	TraesCS4D02G259000	Os03g0202001		Os03t0202001-01
MQTL_4D_1	4D	TraesCS4D02G259100	Os03g0201901		Os03t0201901-00
MQTL_4D_1	4D	TraesCS4D02G259200	Os03g0201700		Os03t0201700-01
MQTL_4D_1	4D	TraesCS4D02G259300	Os03g0201600		Os03t0201600-02
MQTL_4D_1	4D	TraesCS4D02G259500	Os03g0201500		Os03t0201500-01
MQTL_4D_1	4D	TraesCS4D02G259600	Os03g0201400		Os03t0201400-02
MQTL_4D_1	4D	TraesCS4D02G259700	Os03g0201200		Os03t0201200-01
MQTL_4D_1	4D	TraesCS4D02G259800
MQTL_4D_1	4D	TraesCS4D02G259900	Os03g0201000		Os03t0201000-01
MQTL_4D_1	4D	TraesCS4D02G260000
MQTL_4D_1	4D	TraesCS4D02G260100	Os03g0200800	OsARL1a	Os03t0200800-01
MQTL_4D_1	4D	TraesCS4D02G260200	Os03g0200700		Os03t0200700-01
MQTL_4D_1	4D	TraesCS4D02G260300	Os03g0200600		Os03t0200600-00
MQTL_4D_1	4D	TraesCS4D02G260400	Os02g0287000	RPS3A	Os02t0287000-02
MQTL_4D_1	4D	TraesCS4D02G260500	Os03g0200200		Os03t0200200-01
MQTL_4D_1	4D	TraesCS4D02G260600	Os03g0200000		Os03t0200000-00
MQTL_4D_1	4D	TraesCS4D02G260700	Os03g0199500		Os03t0199500-01
MQTL_4D_1	4D	TraesCS4D02G260700	Os03g0199500		Os03t0199500-01
MQTL_4D_1	4D	TraesCS4D02G260800	Os03g0199100		Os03t0199100-01
MQTL_4D_1	4D	TraesCS4D02G260900
MQTL_4D_1	4D	TraesCS4D02G261000
MQTL_4D_1	4D	TraesCS4D02G261100
MQTL_4D_1	4D	TraesCS4D02G261200
MQTL_4D_1	4D	TraesCS4D02G261300	Os12g0233100		Os12t0233100-01
MQTL_4D_1	4D	TraesCS4D02G261400	Os01g0559100		Os01t0559100-01
MQTL_4D_1	4D	TraesCS4D02G261400	Os03g0198400		Os03t0198400-01
MQTL_4D_1	4D	TraesCS4D02G261500	Os03g0198500		Os03t0198500-01
MQTL_4D_1	4D	TraesCS4D02G261600	Os03g0198600	HOX12	Os03t0198600-01
MQTL_4D_1	4D	TraesCS4D02G261700
MQTL_4D_1	4D	TraesCS4D02G261800	Os03g0198900	TagI	Os03t0198900-01
MQTL_4D_1	4D	TraesCS4D02G261800	Os03g0198900	TagI	Os03t0198900-01
MQTL_4D_1	4D	TraesCS4D02G261800	Os03g0198900	TagI	Os03t0198900-01
MQTL_4D_1	4D	TraesCS4D02G261900
MQTL_4D_1	4D	TraesCS4D02G262000	Os03g0197900	OsOFP8	Os03t0197900-01
MQTL_4D_1	4D	TraesCS4D02G262100	Os10g0200700		Os10t0200700-01
MQTL_4D_1	4D	TraesCS4D02G262200
MQTL_4D_1	4D	TraesCS4D02G262300
MQTL_4D_1	4D	TraesCS4D02G262400
MQTL_4D_1	4D	TraesCS4D02G262500	Os03g0197800	OsIDD1	Os03t0197800-00
MQTL_4D_1	4D	TraesCS4D02G262600	Os04g0422600		Os04t0422600-01
MQTL_4D_1	4D	TraesCS4D02G262700	Os03g0197400		Os03t0197400-01
MQTL_4D_1	4D	TraesCS4D02G262800	Os03g0197300		Os03t0197300-01
MQTL_4D_1	4D	TraesCS4D02G262800	Os03g0197300		Os03t0197300-01
MQTL_4D_1	4D	TraesCS4D02G262800	Os03g0197300		Os03t0197300-01
MQTL_4D_1	4D	TraesCS4D02G262900	Os03g0197200		Os03t0197200-01
MQTL_4D_1	4D	TraesCS4D02G263000	Os03g0197100		Os03t0197100-01
MQTL_4D_1	4D	TraesCS4D02G263100	Os03g0197000		Os03t0197000-01
MQTL_4D_1	4D	TraesCS4D02G263100	Os03g0197000		Os03t0197000-01
MQTL_4D_1	4D	TraesCS4D02G263200	Os03g0196900		Os03t0196900-01
MQTL_4D_1	4D	TraesCS4D02G263300	Os03g0196800		Os03t0196800-01
MQTL_4D_1	4D	TraesCS4D02G263400
MQTL_4D_1	4D	TraesCS4D02G263500	Os03g0185000		Os03t0185000-00
MQTL_4D_1	4D	TraesCS4D02G263500	Os03g0196600		Os03t0196600-01
MQTL_4D_1	4D	TraesCS4D02G263600	Os03g0196500	OsFbox131	Os03t0196500-00
MQTL_4D_1	4D	TraesCS4D02G263800	Os03g0196400		Os03t0196400-01
MQTL_4D_1	4D	TraesCS4D02G263900	Os10g0362700		Os10t0362700-01
MQTL_4D_1	4D	TraesCS4D02G264000	Os03g0196000	OsSultr1	Os03t0196000-00
MQTL_4D_1	4D	TraesCS4D02G264100	Os03g0196000	OsSultr1	Os03t0196000-00
MQTL_4D_1	4D	TraesCS4D02G264200	Os03g0195500	OsSultr2	Os03t0195500-01
MQTL_4D_1	4D	TraesCS4D02G264300	Os12g0170700		Os12t0170700-01
MQTL_4D_1	4D	TraesCS4D02G264300	Os12g0170700		Os12t0170700-01
MQTL_4D_1	4D	TraesCS4D02G264400	Os03g0195200		Os03t0195200-01
MQTL_4D_1	4D	TraesCS4D02G264500	Os03g0195100	OsALD1	Os03t0195100-01
MQTL_4D_1	4D	TraesCS4D02G264600
MQTL_4D_1	4D	TraesCS4D02G264700	Os11g0213600	OsSCP48	Os11t0213600-01
MQTL_4D_1	4D	TraesCS4D02G264700	Os11g0213600	OsSCP48	Os11t0213600-01
MQTL_4D_1	4D	TraesCS4D02G264800
MQTL_4D_1	4D	TraesCS4D02G264900
MQTL_4D_1	4D	TraesCS4D02G265000	Os03g0194900		Os03t0194900-01
MQTL_4D_1	4D	TraesCS4D02G265100
MQTL_4D_1	4D	TraesCS4D02G265200
MQTL_4D_1	4D	TraesCS4D02G265300	Os03g0194500		Os03t0194500-01
MQTL_4D_1	4D	TraesCS4D02G265400	Os03g0194400		Os03t0194400-01
MQTL_4D_1	4D	TraesCS4D02G265500	Os03g0194300		Os03t0194300-01
MQTL_4D_1	4D	TraesCS4D02G265600	Os03g0194100		Os03t0194100-01
MQTL_4D_1	4D	TraesCS4D02G265700	Os08g0550100	OsRpn3	Os08t0550100-01
MQTL_4D_1	4D	TraesCS4D02G265800	Os09g0368500	PAO7	Os09t0368500-01
MQTL_4D_1	4D	TraesCS4D02G265800	Os03g0193400	PAOa	Os03t0193400-00
MQTL_4D_1	4D	TraesCS4D02G265800	Os09g0368200	PAOb	Os09t0368200-00
MQTL_4D_1	4D	TraesCS4D02G265900	Os03g0193225		Os03t0193225-01
MQTL_4D_1	4D	TraesCS4D02G266000
MQTL_4D_1	4D	TraesCS4D02G266100
MQTL_4D_1	4D	TraesCS4D02G266300
MQTL_4D_1	4D	TraesCS4D02G266400	Os03g0193000		Os03t0193000-01
MQTL_4D_1	4D	TraesCS4D02G266500
MQTL_4D_1	4D	TraesCS4D02G266600
MQTL_4D_1	4D	TraesCS4D02G266600
MQTL_4D_1	4D	TraesCS4D02G266600
MQTL_4D_1	4D	TraesCS4D02G266700	Os03g0192700	OsINO1	Os03t0192700-01
MQTL_4D_1	4D	TraesCS4D02G266700	Os03g0192700	OsINO1	Os03t0192700-01
MQTL_4D_1	4D	TraesCS4D02G266800	Os10g0369950		Os10t0369950-00
MQTL_4D_1	4D	TraesCS4D02G266800	Os03g0192750		Os03t0192750-00
MQTL_4D_1	4D	TraesCS4D02G266900	Os03g0192600	OsLTPG3	Os03t0192600-02
MQTL_4D_1	4D	TraesCS4D02G267000	Os03g0192500	OsBIPP2C1	Os03t0192500-01
MQTL_4D_1	4D	TraesCS4D02G267100	Os03g0192400		Os03t0192400-01
MQTL_4D_1	4D	TraesCS4D02G267200
MQTL_4D_1	4D	TraesCS4D02G267300	Os03g0192300	OsDSR4	Os03t0192300-00
MQTL_4D_1	4D	TraesCS4D02G267400	Os03g0192000		Os03t0192000-01
MQTL_4D_1	4D	TraesCS4D02G267400	Os03g0192000		Os03t0192000-01
MQTL_4D_1	4D	TraesCS4D02G267400	Os03g0192000		Os03t0192000-01
MQTL_4D_1	4D	TraesCS4D02G267500	Os03g0191900	OsERF#047	Os03t0191900-01
MQTL_4D_1	4D	TraesCS4D02G267600
MQTL_4D_1	4D	TraesCS4D02G267600
MQTL_4D_1	4D	TraesCS4D02G267700
MQTL_4D_1	4D	TraesCS4D02G267800
MQTL_4D_1	4D	TraesCS4D02G267800
MQTL_4D_1	4D	TraesCS4D02G267900	Os03g0151900	OsRab5A1	Os03t0151900-01
MQTL_4D_1	4D	TraesCS4D02G268000
MQTL_4D_1	4D	TraesCS4D02G268100	Os03g0152100	Orysa	Os03t0152100-01
MQTL_4D_1	4D	TraesCS4D02G268100	Os03g0152100	Orysa	Os03t0152100-01
MQTL_4D_1	4D	TraesCS4D02G268200	Os03g0152300	PRX36	Os03t0152300-01
MQTL_4D_1	4D	TraesCS4D02G268300
MQTL_4D_1	4D	TraesCS4D02G268400	Os03g0152400	OsACS1	Os03t0152400-01
MQTL_4D_1	4D	TraesCS4D02G268500	Os03g0152600		Os03t0152600-01
MQTL_4D_1	4D	TraesCS4D02G268600	Os03g0152700		Os03t0152700-01
MQTL_4D_1	4D	TraesCS4D02G268700
MQTL_4D_1	4D	TraesCS4D02G268800	Os03g0152800		Os03t0152800-02
MQTL_4D_1	4D	TraesCS4D02G268800	Os03g0152800		Os03t0152800-02
MQTL_4D_1	4D	TraesCS4D02G268800	Os03g0152800		Os03t0152800-02
MQTL_4D_1	4D	TraesCS4D02G268800	Os03g0152800		Os03t0152800-02
MQTL_4D_1	4D	TraesCS4D02G268900	Os12g0198000		Os12t0198000-01
MQTL_4D_1	4D	TraesCS4D02G269000
MQTL_4D_1	4D	TraesCS4D02G269100	Os03g0152900		Os03t0152900-01
MQTL_4D_1	4D	TraesCS4D02G269100	Os03g0152900		Os03t0152900-01
MQTL_4D_1	4D	TraesCS4D02G269200	Os03g0153000		Os03t0153000-00
MQTL_4D_1	4D	TraesCS4D02G269300	Os03g0153100		Os03t0153100-00
MQTL_4D_1	4D	TraesCS4D02G269300	Os03g0153500		Os03t0153500-00
MQTL_4D_1	4D	TraesCS4D02G269300	Os03g0153900		Os03t0153900-01
MQTL_4D_1	4D	TraesCS4D02G269400	Os03g0153100		Os03t0153100-00
MQTL_4D_1	4D	TraesCS4D02G269400	Os03g0153500		Os03t0153500-00
MQTL_4D_1	4D	TraesCS4D02G269400	Os03g0153900		Os03t0153900-01
MQTL_4D_1	4D	TraesCS4D02G269500	Os03g0154000		Os03t0154000-01
MQTL_4D_1	4D	TraesCS4D02G269600
MQTL_4D_1	4D	TraesCS4D02G269700	Os03g0154000		Os03t0154000-01
MQTL_4D_1	4D	TraesCS4D02G269800	Os10g0490666		Os10t0490666-00
MQTL_4D_1	4D	TraesCS4D02G269900	Os03g0154000		Os03t0154000-01
MQTL_4D_1	4D	TraesCS4D02G270000	Os03g0155000		Os03t0155000-00
MQTL_4D_1	4D	TraesCS4D02G270000	Os03g0154100		Os03t0154100-01
MQTL_4D_1	4D	TraesCS4D02G270100	Os03g0155300	OsEXPA12	Os03t0155300-00
MQTL_4D_1	4D	TraesCS4D02G270200	Os03g0155700	OsEXPA15	Os03t0155700-00
MQTL_4D_1	4D	TraesCS4D02G270300
MQTL_4D_1	4D	TraesCS4D02G270400	Os03g0155500	OsEXPA25	Os03t0155500-00
MQTL_4D_1	4D	TraesCS4D02G270500	Os03g0156300	OsEXPA20	Os03t0156300-00
MQTL_4D_1	4D	TraesCS4D02G270500	Os03g0156000	OsEXPA19	Os03t0156000-00
MQTL_4D_1	4D	TraesCS4D02G270500	Os03g0155900	OsEXPA18	Os03t0155900-01
MQTL_4D_1	4D	TraesCS4D02G270600	Os03g0156500		Os03t0156500-01
MQTL_4D_1	4D	TraesCS4D02G270600	Os03g0156500		Os03t0156500-01
MQTL_4D_1	4D	TraesCS4D02G270600	Os03g0156500		Os03t0156500-01
MQTL_4D_1	4D	TraesCS4D02G270700	Os11g0208000	OsFbox587	Os11t0208000-02
MQTL_4D_1	4D	TraesCS4D02G270700	Os11g0207800	Os_F0690	Os11t0207800-00
MQTL_4D_1	4D	TraesCS4D02G270800	Os11g0208000	OsFbox587	Os11t0208000-02
MQTL_4D_1	4D	TraesCS4D02G270800	Os11g0207800	Os_F0690	Os11t0207800-00
MQTL_4D_1	4D	TraesCS4D02G270900
MQTL_4D_1	4D	TraesCS4D02G271000
MQTL_4D_1	4D	TraesCS4D02G271100
MQTL_4D_1	4D	TraesCS4D02G271200	Os03g0156700	OsZNL	Os03t0156700-01
MQTL_4D_1	4D	TraesCS4D02G271300	Os04g0522500	OsGA2ox6	Os04t0522500-01
MQTL_4D_1	4D	TraesCS4D02G271400	Os03g0157300	OSMCA1	Os03t0157300-01
MQTL_4D_1	4D	TraesCS4D02G271500	Os03g0157400	OsABCG4	Os03t0157400-01
MQTL_4D_1	4D	TraesCS4D02G271600	Os03g0157500		Os03t0157500-01
MQTL_4D_1	4D	TraesCS4D02G271600	Os03g0157500		Os03t0157500-01
MQTL_4D_1	4D	TraesCS4D02G271700	Os03g0156300	OsEXPA20	Os03t0156300-00
MQTL_4D_1	4D	TraesCS4D02G271700	Os03g0156000	OsEXPA19	Os03t0156000-00
MQTL_4D_1	4D	TraesCS4D02G271700	Os03g0155900	OsEXPA18	Os03t0155900-01
MQTL_4D_1	4D	TraesCS4D02G271800	Os03g0156300	OsEXPA20	Os03t0156300-00
MQTL_4D_1	4D	TraesCS4D02G271800	Os03g0156000	OsEXPA19	Os03t0156000-00
MQTL_4D_1	4D	TraesCS4D02G271800	Os03g0155900	OsEXPA18	Os03t0155900-01
MQTL_4D_1	4D	TraesCS4D02G271900	Os03g0156300	OsEXPA20	Os03t0156300-00
MQTL_4D_1	4D	TraesCS4D02G271900	Os03g0156000	OsEXPA19	Os03t0156000-00
MQTL_4D_1	4D	TraesCS4D02G271900	Os03g0155900	OsEXPA18	Os03t0155900-01
MQTL_4D_1	4D	TraesCS4D02G272000	Os03g0100020	OsTET4	Os03t0100020-01
MQTL_4D_1	4D	TraesCS4D02G272100	Os03g0157600		Os03t0157600-00
MQTL_4D_1	4D	TraesCS4D02G272200	Os03g0157700		Os03t0157700-01
MQTL_4D_1	4D	TraesCS4D02G272300
MQTL_4D_1	4D	TraesCS4D02G272400	Os03g0157800		Os03t0157800-02
MQTL_4D_1	4D	TraesCS4D02G272400	Os03g0157800		Os03t0157800-02
MQTL_4D_1	4D	TraesCS4D02G272500	Os03g0157900		Os03t0157900-01
MQTL_4D_1	4D	TraesCS4D02G272600	Os01g0967800		Os01t0967800-01
MQTL_4D_1	4D	TraesCS4D02G272700	Os01g0967800		Os01t0967800-01
MQTL_4D_1	4D	TraesCS4D02G272800	Os01g0967800		Os01t0967800-01
MQTL_4D_1	4D	TraesCS4D02G272900	Os03g0158200	OsRH38	Os03t0158200-01
MQTL_4D_1	4D	TraesCS4D02G273000	Os03g0158300		Os03t0158300-01
MQTL_4D_1	4D	TraesCS4D02G273100
MQTL_4D_1	4D	TraesCS4D02G273200	Os03g0158500		Os03t0158500-01
MQTL_4D_1	4D	TraesCS4D02G273200	Os03g0158500		Os03t0158500-01
MQTL_4D_1	4D	TraesCS4D02G273200	Os03g0158500		Os03t0158500-01
MQTL_4D_1	4D	TraesCS4D02G273200	Os03g0158500		Os03t0158500-01
MQTL_4D_1	4D	TraesCS4D02G273200	Os03g0158500		Os03t0158500-01
MQTL_4D_1	4D	TraesCS4D02G273300	Os06g0263450		Os06t0263450-00
MQTL_4D_1	4D	TraesCS4D02G273400	Os06g0262800		Os06t0262800-01
MQTL_4D_1	4D	TraesCS4D02G273500	Os03g0158700	OsSub27	Os03t0158700-01
MQTL_4D_1	4D	TraesCS4D02G273500	Os03g0158700	OsSub27	Os03t0158700-01
MQTL_4D_1	4D	TraesCS4D02G273500	Os03g0158700	OsSub27	Os03t0158700-01
MQTL_4D_1	4D	TraesCS4D02G273600	Os03g0159100	OsRLCK101	Os03t0159100-01
MQTL_4D_1	4D	TraesCS4D02G273700
MQTL_4D_1	4D	TraesCS4D02G273800	Os03g0159400	OsOFP7	Os03t0159400-01
MQTL_4D_1	4D	TraesCS4D02G273900	Os03g0159600	OsLEA30	Os03t0159600-01
MQTL_4D_1	4D	TraesCS4D02G274000	Os06g0160001	H3	Os06t0160001-00
MQTL_4D_1	4D	TraesCS4D02G274000	Os06g0159725		Os06t0159725-00
MQTL_4D_1	4D	TraesCS4D02G274000	Os11g0155900	H3R-21	Os11t0155900-00
MQTL_4D_1	4D	TraesCS4D02G274000	Os04g0419600		Os04t0419600-01
MQTL_4D_1	4D	TraesCS4D02G274000	Os06g0160100		Os06t0160100-00
MQTL_4D_1	4D	TraesCS4D02G274100
MQTL_4D_1	4D	TraesCS4D02G274200	Os03g0159700		Os03t0159700-01
MQTL_4D_1	4D	TraesCS4D02G274300
MQTL_4D_1	4D	TraesCS4D02G274400	Os03g0160100	ACDR1	Os03t0160100-01
MQTL_4D_1	4D	TraesCS4D02G274400	Os03g0160100	ACDR1	Os03t0160100-01
MQTL_4D_1	4D	TraesCS4D02G274600	Os03g0159900		Os03t0159900-01
MQTL_4D_1	4D	TraesCS4D02G274700	Os09g0401900		Os09t0401900-01
MQTL_4D_1	4D	TraesCS4D02G274800	Os03g0160200		Os03t0160200-02
MQTL_4D_1	4D	TraesCS4D02G274900
MQTL_4D_1	4D	TraesCS4D02G275000	Os03g0160300		Os03t0160300-00
MQTL_4D_1	4D	TraesCS4D02G275100	Os03g0160400		Os03t0160400-01
MQTL_4D_1	4D	TraesCS4D02G275200	Os03g0160600		Os03t0160600-01
MQTL_4D_1	4D	TraesCS4D02G275300	Os03g0161200	OsSultr3	Os03t0161200-01
MQTL_4D_1	4D	TraesCS4D02G275400	Os03g0161100		Os03t0161100-00
MQTL_4D_1	4D	TraesCS4D02G275500
MQTL_4D_1	4D	TraesCS4D02G275600
MQTL_4D_1	4D	TraesCS4D02G275700	Os03g0161400		Os03t0161400-01
MQTL_4D_1	4D	TraesCS4D02G275700	Os03g0161400		Os03t0161400-01
MQTL_4D_1	4D	TraesCS4D02G275700	Os03g0161400		Os03t0161400-01
MQTL_4D_1	4D	TraesCS4D02G275800	Os02g0508100		Os02t0508100-01
MQTL_4D_1	4D	TraesCS4D02G275900	Os03g0161500		Os03t0161500-01
MQTL_4D_1	4D	TraesCS4D02G276000	Os03g0161600		Os03t0161600-01
MQTL_4D_1	4D	TraesCS4D02G276100
MQTL_4D_1	4D	TraesCS4D02G276200	Os08g0206950		Os08t0206950-00
MQTL_4D_1	4D	TraesCS4D02G276200	Os08g0206950		Os08t0206950-00
MQTL_4D_1	4D	TraesCS4D02G276300	Os08g0207000		Os08t0207000-01
MQTL_4D_1	4D	TraesCS4D02G276400	Os03g0161800	Sip2A	Os03t0161800-01
MQTL_4D_1	4D	TraesCS4D02G276400	Os03g0161800	Sip2A	Os03t0161800-01
MQTL_4D_1	4D	TraesCS4D02G276500	Os03g0161900	HSFA2D	Os03t0161900-02
MQTL_4D_1	4D	TraesCS4D02G276600	Os03g0162000	COW1	Os03t0162000-01
MQTL_4D_1	4D	TraesCS4D02G276700
MQTL_4D_1	4D	TraesCS4D02G276800
MQTL_4D_1	4D	TraesCS4D02G276800
MQTL_4D_1	4D	TraesCS4D02G276900
MQTL_4D_1	4D	TraesCS4D02G277000	Os03g0162500		Os03t0162500-01
MQTL_4D_1	4D	TraesCS4D02G277100	Os05g0472400	OsZIP9	Os05t0472400-00
MQTL_4D_1	4D	TraesCS4D02G277300	Os03g0162800		Os03t0162800-01
MQTL_4D_1	4D	TraesCS4D02G277300	Os03g0162650		Os03t0162650-01
MQTL_4D_1	4D	TraesCS4D02G277400	Os03g0163300	OsGR1	Os03t0163300-01
MQTL_4D_1	4D	TraesCS4D02G277400	Os03g0163300	OsGR1	Os03t0163300-01
MQTL_4D_1	4D	TraesCS4D02G277500	Os03g0163500		Os03t0163500-01
MQTL_4D_1	4D	TraesCS4D02G277600
MQTL_4D_1	4D	TraesCS4D02G277700
MQTL_4D_1	4D	TraesCS4D02G277800
MQTL_4D_1	4D	TraesCS4D02G277900
MQTL_4D_1	4D	TraesCS4D02G278000
MQTL_4D_1	4D	TraesCS4D02G278100
MQTL_4D_1	4D	TraesCS4D02G278200	Os03g0164700		Os03t0164700-01
MQTL_4D_1	4D	TraesCS4D02G278300	Os03g0164800	OsSTA90	Os03t0164800-00
MQTL_4D_1	4D	TraesCS4D02G278400	Os07g0162700	OsCDAP2	Os07t0162700-01
MQTL_4D_1	4D	TraesCS4D02G278400	Os07g0162500		Os07t0162500-02
MQTL_4D_1	4D	TraesCS4D02G278400	Os07g0162600		Os07t0162600-02
MQTL_4D_1	4D	TraesCS4D02G278500
MQTL_4D_1	4D	TraesCS4D02G278600
MQTL_4D_1	4D	TraesCS4D02G278700
MQTL_4D_1	4D	TraesCS4D02G278700
MQTL_4D_1	4D	TraesCS4D02G278800	Os03g0356484		Os03t0356484-01
MQTL_4D_1	4D	TraesCS4D02G278900
MQTL_4D_1	4D	TraesCS4D02G279000	Os03g0165100		Os03t0165100-00
MQTL_4D_1	4D	TraesCS4D02G279200	Os03g0165266	DRD1	Os03t0165266-00
MQTL_4D_1	4D	TraesCS4D02G279300	Os03g0165300	OsBLH6	Os03t0165300-02
MQTL_4D_1	4D	TraesCS4D02G279400	Os03g0165400	OsBgal1	Os03t0165400-01
MQTL_4D_1	4D	TraesCS4D02G279400	Os03g0165400	OsBgal1	Os03t0165400-01
MQTL_4D_1	4D	TraesCS4D02G279400	Os03g0165400	OsBgal1	Os03t0165400-01
MQTL_4D_1	4D	TraesCS4D02G279400	Os03g0165400	OsBgal1	Os03t0165400-01
MQTL_4D_1	4D	TraesCS4D02G279500	Os09g0567400	AHP2	Os09t0567400-01
MQTL_4D_1	4D	TraesCS4D02G279600	gene-atp9		cds-BAC19885.1
MQTL_4D_1	4D	TraesCS4D02G279700
MQTL_4D_1	4D	TraesCS4D02G279800	Os01g0896700		Os01t0896700-00
MQTL_4D_1	4D	TraesCS4D02G279800	Os01g0896800	RPL5	Os01t0896800-01
MQTL_4D_1	4D	TraesCS4D02G279900	Os06g0319800		Os06t0319800-00
MQTL_4D_1	4D	TraesCS4D02G280000
MQTL_4D_1	4D	TraesCS4D02G280100
MQTL_4D_1	4D	TraesCS4D02G280100
MQTL_4D_1	4D	TraesCS4D02G280100
MQTL_4D_1	4D	TraesCS4D02G280100
MQTL_4D_1	4D	TraesCS4D02G280200
MQTL_4D_1	4D	TraesCS4D02G280300	Os03g0165800		Os03t0165800-01
MQTL_4D_1	4D	TraesCS4D02G280400	Os03g0165900		Os03t0165900-01
MQTL_4D_1	4D	TraesCS4D02G280500
MQTL_4D_1	4D	TraesCS4D02G280600
MQTL_4D_1	4D	TraesCS4D02G280700	Os03g0166100		Os03t0166100-00
MQTL_4D_1	4D	TraesCS4D02G280700	Os03g0166200		Os03t0166200-00
MQTL_4D_1	4D	TraesCS4D02G280800	Os03g0166600		Os03t0166600-00
MQTL_4D_1	4D	TraesCS4D02G280900	Os03g0167000	OsLTPG2	Os03t0167000-01
MQTL_4D_1	4D	TraesCS4D02G281100
MQTL_4D_1	4D	TraesCS4D02G281200
MQTL_4D_1	4D	TraesCS4D02G281300
MQTL_4D_1	4D	TraesCS4D02G281400
MQTL_4D_1	4D	TraesCS4D02G281500
MQTL_4D_1	4D	TraesCS4D02G281600	Os03g0167200	OsSTA91	Os03t0167200-01
MQTL_4D_1	4D	TraesCS4D02G281700	Os07g0572100	DAO	Os07t0572100-01
MQTL_4D_1	4D	TraesCS4D02G281700	Os07g0572050		Os07t0572050-00
MQTL_4D_1	4D	TraesCS4D02G281900	Os03g0167400		Os03t0167400-00
MQTL_4D_1	4D	TraesCS4D02G282000	Os03g0167600	OsMS2	Os03t0167600-01
MQTL_4D_1	4D	TraesCS4D02G282000	Os03g0167600	OsMS2	Os03t0167600-01
MQTL_4D_1	4D	TraesCS4D02G282100	Os03g0167700	OsPP44	Os03t0167700-01
MQTL_4D_1	4D	TraesCS4D02G282100	Os03g0167700	OsPP44	Os03t0167700-01
MQTL_4D_1	4D	TraesCS4D02G282200	Os03g0167800	OsFbox129	Os03t0167800-02
MQTL_4D_1	4D	TraesCS4D02G282300	Os03g0168000		Os03t0168000-01
MQTL_4D_1	4D	TraesCS4D02G282400	Os03g0168100	OsLEA16	Os03t0168100-01
MQTL_4D_1	4D	TraesCS4D02G282500	Os03g0168200		Os03t0168200-01
MQTL_4D_1	4D	TraesCS4D02G282600	Os03g0168300		Os03t0168300-01
MQTL_4D_1	4D	TraesCS4D02G282700
MQTL_4D_1	4D	TraesCS4D02G282700
MQTL_4D_1	4D	TraesCS4D02G282800
MQTL_4D_1	4D	TraesCS4D02G282900
MQTL_4D_1	4D	TraesCS4D02G283000
MQTL_4D_1	4D	TraesCS4D02G283100	Os03g0168400		Os03t0168400-01
MQTL_4D_1	4D	TraesCS4D02G283105	Os03g0168400		Os03t0168400-01
MQTL_4D_1	4D	TraesCS4D02G283105	Os03g0168400		Os03t0168400-01
MQTL_4D_1	4D	TraesCS4D02G283200
MQTL_4D_1	4D	TraesCS4D02G283216	Os05g0586900		Os05t0586900-01
MQTL_4D_1	4D	TraesCS4D02G283300	Os03g0168550		Os03t0168550-00
MQTL_4D_1	4D	TraesCS4D02G283300	Os03g0168550		Os03t0168550-00
MQTL_4D_1	4D	TraesCS4D02G283300	Os03g0168550		Os03t0168550-00
MQTL_4D_1	4D	TraesCS4D02G283300	Os03g0168550		Os03t0168550-00
MQTL_4D_1	4D	TraesCS4D02G283300	Os03g0168550		Os03t0168550-00
MQTL_4D_1	4D	TraesCS4D02G283400	Os03g0168600	CYP704B2	Os03t0168600-01
MQTL_4D_1	4D	TraesCS4D02G283500	Os03g0168700	OsSET14	Os03t0168700-00
MQTL_4D_1	4D	TraesCS4D02G283600
MQTL_4D_1	4D	TraesCS4D02G283600
MQTL_4D_1	4D	TraesCS4D02G283700	Os03g0168900		Os03t0168900-01
MQTL_4D_1	4D	TraesCS4D02G283800	Os03g0169100	RPE	Os03t0169100-01
MQTL_4D_1	4D	TraesCS4D02G283900
MQTL_4D_1	4D	TraesCS4D02G284000
MQTL_4D_1	4D	TraesCS4D02G284100
MQTL_4D_1	4D	TraesCS4D02G284200
MQTL_4D_1	4D	TraesCS4D02G284300
MQTL_4D_1	4D	TraesCS4D02G284400	Os08g0473900	Amy3D/E*(RAmy3D/E)	Os08t0473900-01
MQTL_4D_1	4D	TraesCS4D02G284500	Os01g0597600	OsATL15	Os01t0597600-01
MQTL_4D_1	4D	TraesCS4D02G284600	Os01g0597600	OsATL15	Os01t0597600-01
MQTL_4D_1	4D	TraesCS4D02G284700	Os03g0393900	OsMATL	Os03t0393900-01
MQTL_4D_1	4D	TraesCS4D02G284800	Os03g0169000		Os03t0169000-01
MQTL_4D_1	4D	TraesCS4D02G284900	Os03g0169300		Os03t0169300-01
MQTL_4D_1	4D	TraesCS4D02G285000	Os03g0169400		Os03t0169400-01
MQTL_4D_1	4D	TraesCS4D02G285000	Os09g0439050		Os09t0439050-00
MQTL_4D_1	4D	TraesCS4D02G285100	Os03g0169600	RDD4	Os03t0169600-01
MQTL_4D_1	4D	TraesCS4D02G285200	Os03g0169800		Os03t0169800-01
MQTL_4D_1	4D	TraesCS4D02G285300	Os08g0477100	OspPLAIIepsilon	Os08t0477100-01
MQTL_4D_1	4D	TraesCS4D02G285300	Os08g0476900	OspPLAIIdelta	Os08t0476900-01
MQTL_4D_1	4D	TraesCS4D02G285300	Os08g0376500	OspPLAIIgamma	Os08t0376500-00
MQTL_4D_1	4D	TraesCS4D02G285300	Os08g0376550		Os08t0376550-00
MQTL_4D_1	4D	TraesCS4D02G285400	Os07g0229800		Os07t0229800-01
MQTL_4D_1	4D	TraesCS4D02G285600	Os03g0169900		Os03t0169900-01
MQTL_4D_1	4D	TraesCS4D02G285700
MQTL_4D_1	4D	TraesCS4D02G285800	Os03g0170100		Os03t0170100-00
MQTL_4D_1	4D	TraesCS4D02G286000	Os03g0170300		Os03t0170300-01
MQTL_4D_1	4D	TraesCS4D02G286000	Os03g0170300		Os03t0170300-01
MQTL_4D_1	4D	TraesCS4D02G286100	Os03g0170400	OsRLCK102	Os03t0170400-01
MQTL_4D_1	4D	TraesCS4D02G286200	Os03g0170500		Os03t0170500-00
MQTL_4D_1	4D	TraesCS4D02G286300	Os03g0170800	OsGRL5	Os03t0170800-00
MQTL_4D_1	4D	TraesCS4D02G286400
MQTL_4D_1	4D	TraesCS4D02G286400
MQTL_4D_1	4D	TraesCS4D02G286500	Os03g0170900	OsSUT1	Os03t0170900-01
MQTL_4D_1	4D	TraesCS4D02G286600	Os03g0171300	ILI6	Os03t0171300-01
MQTL_4D_1	4D	TraesCS4D02G286700	Os03g0171600	OsFBK12	Os03t0171600-01
MQTL_4D_1	4D	TraesCS4D02G286800	Os03g0171700	ILI3	Os03t0171700-01
MQTL_4D_1	4D	TraesCS4D02G286900	Os03g0171900		Os03t0171900-01
MQTL_4D_1	4D	TraesCS4D02G287000	Os03g0172000	MOS3/SAR3	Os03t0172000-01
MQTL_4D_1	4D	TraesCS4D02G287100
MQTL_4D_1	4D	TraesCS4D02G287200
MQTL_4D_1	4D	TraesCS4D02G287300
MQTL_4D_1	4D	TraesCS4D02G287400	Os03g0172200		Os03t0172200-01
MQTL_4D_1	4D	TraesCS4D02G287400	Os03g0172200		Os03t0172200-01
MQTL_4D_1	4D	TraesCS4D02G287400	Os03g0172200		Os03t0172200-01
MQTL_4D_1	4D	TraesCS4D02G287400	Os03g0172200		Os03t0172200-01
MQTL_4D_1	4D	TraesCS4D02G287600	Os03g0172400		Os03t0172400-00
MQTL_4D_1	4D	TraesCS4D02G287700	Os03g0172700		Os03t0172700-01
MQTL_4D_1	4D	TraesCS4D02G287800	Os03g0172850		Os03t0172850-00
MQTL_4D_1	4D	TraesCS4D02G287900
MQTL_4D_1	4D	TraesCS4D02G288000
MQTL_4D_1	4D	TraesCS4D02G288000
MQTL_4D_1	4D	TraesCS4D02G288100
MQTL_4D_1	4D	TraesCS4D02G288200	Os06g0210400		Os06t0210400-01
MQTL_4D_1	4D	TraesCS4D02G288300
MQTL_4D_1	4D	TraesCS4D02G288400	Os10g0214400		Os10t0214400-01
MQTL_4D_1	4D	TraesCS4D02G288400	Os10g0214400		Os10t0214400-01
MQTL_4D_1	4D	TraesCS4D02G288500
MQTL_4D_1	4D	TraesCS4D02G288600	Os03g0174100		Os03t0174100-02
MQTL_4D_1	4D	TraesCS4D02G288600	Os03g0174100		Os03t0174100-02
MQTL_4D_1	4D	TraesCS4D02G288600	Os03g0174100		Os03t0174100-02
MQTL_4D_1	4D	TraesCS4D02G288600	Os03g0174100		Os03t0174100-02
MQTL_4D_1	4D	TraesCS4D02G288700	Os03g0174200		Os03t0174200-01
MQTL_4D_1	4D	TraesCS4D02G288700	Os03g0174200		Os03t0174200-01
MQTL_4D_1	4D	TraesCS4D02G288700	Os03g0174200		Os03t0174200-01
MQTL_4D_1	4D	TraesCS4D02G288800	Os08g0278600		Os08t0278600-01
MQTL_4D_1	4D	TraesCS4D02G288900	Os03g0372900	OsFbox146	Os03t0372900-01
MQTL_4D_1	4D	TraesCS4D02G289000
MQTL_4D_1	4D	TraesCS4D02G289100	Os03g0174300		Os03t0174300-01
MQTL_4D_1	4D	TraesCS4D02G289200	Os03g0174400	OsERF#041	Os03t0174400-00
MQTL_4D_1	4D	TraesCS4D02G289300	Os03g0174500		Os03t0174500-01
MQTL_4D_1	4D	TraesCS4D02G289300	Os03g0174500		Os03t0174500-01
MQTL_4D_1	4D	TraesCS4D02G289400	Os03g0174600		Os03t0174600-01
MQTL_4D_1	4D	TraesCS4D02G289500	Os03g0174800		Os03t0174800-01
MQTL_4D_1	4D	TraesCS4D02G289600	Os03g0174900	OsHAP2C	Os03t0174900-01
MQTL_4D_1	4D	TraesCS4D02G289700	Os05g0153132	OsUBC36	Os05t0153132-00
MQTL_4D_1	4D	TraesCS4D02G289800	Os02g0130100		Os02t0130100-01
MQTL_4D_1	4D	TraesCS4D02G289800	Os02g0130100		Os02t0130100-01
MQTL_4D_1	4D	TraesCS4D02G289900	Os10g0205200		Os10t0205200-02
MQTL_4D_1	4D	TraesCS4D02G290000	Os03g0379400		Os03t0379400-00
MQTL_4D_1	4D	TraesCS4D02G290100	Os03g0175200		Os03t0175200-01
MQTL_4D_1	4D	TraesCS4D02G290200
MQTL_4D_1	4D	TraesCS4D02G290300
MQTL_4D_1	4D	TraesCS4D02G290400	Os07g0517900		Os07t0517900-01
MQTL_4D_1	4D	TraesCS4D02G290400	Os07g0519100		Os07t0519100-01
MQTL_4D_1	4D	TraesCS4D02G290400	Os07g0519600		Os07t0519600-00
MQTL_4D_1	4D	TraesCS4D02G290400	Os07g0519300		Os07t0519300-01
MQTL_4D_1	4D	TraesCS4D02G290400	Os07g0518500		Os07t0518500-02
MQTL_4D_1	4D	TraesCS4D02G290400	Os07g0520100		Os07t0520100-00
MQTL_4D_1	4D	TraesCS4D02G290500
MQTL_4D_1	4D	TraesCS4D02G290600
MQTL_4D_1	4D	TraesCS4D02G290700
MQTL_4D_1	4D	TraesCS4D02G290800	Os03g0175600	OsCPA2	Os03t0175600-01
MQTL_4D_1	4D	TraesCS4D02G290800	Os03g0175600	OsCPA2	Os03t0175600-01
MQTL_4D_1	4D	TraesCS4D02G290900	Os03g0175800	BG1	Os03t0175800-01
MQTL_4D_1	4D	TraesCS4D02G291100
MQTL_4D_1	4D	TraesCS4D02G291100
MQTL_4D_1	4D	TraesCS4D02G291200
MQTL_4D_1	4D	TraesCS4D02G291300	Os03g0176300	OsPLT10	Os03t0176300-00
MQTL_4D_1	4D	TraesCS4D02G291400	Os03g0176800	OsSTA92	Os03t0176800-01
MQTL_4D_1	4D	TraesCS4D02G291500	Os03g0176700		Os03t0176700-00
MQTL_4D_1	4D	TraesCS4D02G291600	Os03g0176900		Os03t0176900-01
MQTL_4D_1	4D	TraesCS4D02G291700	Os03g0177000		Os03t0177000-01
MQTL_4D_1	4D	TraesCS4D02G291700	Os03g0177000		Os03t0177000-01
MQTL_4D_1	4D	TraesCS4D02G291700	Os03g0177000		Os03t0177000-01
MQTL_4D_1	4D	TraesCS4D02G291800
MQTL_4D_1	4D	TraesCS4D02G291900	Os03g0393300		Os03t0393300-00
MQTL_4D_1	4D	TraesCS4D02G291900	Os03g0393300		Os03t0393300-00
MQTL_4D_1	4D	TraesCS4D02G291900	Os03g0393300		Os03t0393300-00
MQTL_4D_1	4D	TraesCS4D02G292000	Os03g0177300		Os03t0177300-01
MQTL_4D_1	4D	TraesCS4D02G292100
MQTL_4D_1	4D	TraesCS4D02G292200
MQTL_4D_1	4D	TraesCS4D02G292300	Os03g0178100	OsHMA6	Os03t0178100-00
MQTL_4D_1	4D	TraesCS4D02G292300	Os03g0178100	OsHMA6	Os03t0178100-00
MQTL_4D_1	4D	TraesCS4D02G292400	Os03g0178200		Os03t0178200-01
MQTL_4D_1	4D	TraesCS4D02G292500	Os03g0178300		Os03t0178300-01
MQTL_4D_1	4D	TraesCS4D02G292600	Os03g0178300		Os03t0178300-01
MQTL_4D_1	4D	TraesCS4D02G292700	Os03g0178400		Os03t0178400-01
MQTL_4D_1	4D	TraesCS4D02G292800	Os03g0178500		Os03t0178500-01
MQTL_4D_1	4D	TraesCS4D02G292900	Os03g0179000		Os03t0179000-01
MQTL_4D_1	4D	TraesCS4D02G292900	Os03g0179000		Os03t0179000-01
MQTL_4D_1	4D	TraesCS4D02G292900	Os03g0179000		Os03t0179000-01
MQTL_4D_1	4D	TraesCS4D02G293000	Os03g0179100	OsGLP3-1	Os03t0179100-00
MQTL_4D_1	4D	TraesCS4D02G293100	Os02g0581800		Os02t0581800-01
MQTL_4D_1	4D	TraesCS4D02G293200	Os03g0179400	RLCK103	Os03t0179400-01
MQTL_4D_1	4D	TraesCS4D02G293300
MQTL_4D_1	4D	TraesCS4D02G293400	Os10g0134700		Os10t0134700-00
MQTL_4D_1	4D	TraesCS4D02G293500
MQTL_4D_1	4D	TraesCS4D02G293600
MQTL_4D_1	4D	TraesCS4D02G293700
MQTL_4D_1	4D	TraesCS4D02G293800
MQTL_4D_1	4D	TraesCS4D02G293900
MQTL_4D_1	4D	TraesCS4D02G294000	Os03g0179700		Os03t0179700-00
MQTL_4D_1	4D	TraesCS4D02G294100	Os03g0179900	OsLOX2	Os03t0179900-01
MQTL_4D_1	4D	TraesCS4D02G294200	Os02g0251800	OsVQ6	Os02t0251800-00
MQTL_4D_1	4D	TraesCS4D02G294200	Os02g0251900	OsVQ7	Os02t0251900-01
MQTL_4D_1	4D	TraesCS4D02G294300
MQTL_4D_1	4D	TraesCS4D02G294400	Os10g0412700		Os10t0412700-01
MQTL_4D_1	4D	TraesCS4D02G294500	Os10g0153900		Os10t0153900-01
MQTL_4D_1	4D	TraesCS4D02G294500	Os10g0156200		Os10t0156200-00
MQTL_4D_1	4D	TraesCS4D02G294500	Os10g0157400		Os10t0157400-01
MQTL_4D_1	4D	TraesCS4D02G294500	Os10g0154500		Os10t0154500-00
MQTL_4D_1	4D	TraesCS4D02G294600	Os03g0180000	OsCCX1	Os03t0180000-00
MQTL_4D_1	4D	TraesCS4D02G294700
MQTL_4D_1	4D	TraesCS4D02G294800	Os03g0180100		Os03t0180100-01
MQTL_4D_1	4D	TraesCS4D02G294900	Os02g0518500	OsIDD7	Os02t0518500-00
MQTL_4D_1	4D	TraesCS4D02G295000	Os03g0180300		Os03t0180300-01
MQTL_4D_1	4D	TraesCS4D02G295000	Os03g0180300		Os03t0180300-01
MQTL_4D_1	4D	TraesCS4D02G295000	Os03g0180300		Os03t0180300-01
MQTL_4D_1	4D	TraesCS4D02G295000	Os03g0180300		Os03t0180300-01
MQTL_4D_1	4D	TraesCS4D02G295000	Os03g0180300		Os03t0180300-01
MQTL_4D_1	4D	TraesCS4D02G295000	Os03g0180300		Os03t0180300-01
MQTL_4D_1	4D	TraesCS4D02G295000	Os03g0180300		Os03t0180300-01
MQTL_4D_1	4D	TraesCS4D02G295100	Os01g0787600	OsPOP4	Os01t0787600-01
MQTL_4D_1	4D	TraesCS4D02G295200	Os01g0787600	OsPOP4	Os01t0787600-01
MQTL_4D_1	4D	TraesCS4D02G295300	Os01g0787600	OsPOP4	Os01t0787600-01
MQTL_4D_1	4D	TraesCS4D02G295400	Os10g0365200	OsGSTU33	Os10t0365200-00
MQTL_4D_1	4D	TraesCS4D02G295400	Os10g0528300	OsGSTU4	Os10t0528300-01
MQTL_4D_1	4D	TraesCS4D02G295400	Os10g0368100		Os10t0368100-01
MQTL_4D_1	4D	TraesCS4D02G295500	Os03g0180400	OsPAA1	Os03t0180400-01
MQTL_4D_1	4D	TraesCS4D02G295600	Os03g0180600		Os03t0180600-01
MQTL_4D_1	4D	TraesCS4D02G295700	Os03g0180700		Os03t0180700-01
MQTL_4D_1	4D	TraesCS4D02G295700	Os06g0564800		Os06t0564800-01
MQTL_4D_1	4D	TraesCS4D02G295700	Os03g0180700		Os03t0180700-01
MQTL_4D_1	4D	TraesCS4D02G295700	Os06g0564800		Os06t0564800-01
MQTL_4D_1	4D	TraesCS4D02G295800	Os03g0180800	TIFY11A	Os03t0180800-01
MQTL_4D_1	4D	TraesCS4D02G295900	Os03g0180900	OsJAZ2	Os03t0180900-01
MQTL_4D_1	4D	TraesCS4D02G296000	Os03g0181100	OsJAZ4	Os03t0181100-01
MQTL_4D_1	4D	TraesCS4D02G296100
MQTL_4D_1	4D	TraesCS4D02G296200	Os10g0471300	OsCYN	Os10t0471300-01
MQTL_4D_1	4D	TraesCS4D02G296300	Os11g0544300		Os11t0544300-01
MQTL_4D_1	4D	TraesCS4D02G296300	Os03g0181400		Os03t0181400-01
MQTL_4D_1	4D	TraesCS4D02G296400	Os03g0181500	ONI1	Os03t0181500-01
MQTL_4D_1	4D	TraesCS4D02G296500
MQTL_4D_1	4D	TraesCS4D02G296600
MQTL_4D_1	4D	TraesCS4D02G296700	Os08g0504400		Os08t0504400-01
MQTL_4D_1	4D	TraesCS4D02G296700	Os08g0504400		Os08t0504400-01
MQTL_4D_1	4D	TraesCS4D02G296800	Os03g0569800		Os03t0569800-02
MQTL_4D_1	4D	TraesCS4D02G296900	Os03g0181675	OsABCB12	Os03t0181675-00
MQTL_4D_1	4D	TraesCS4D02G296900	Os03g0181675	OsABCB12	Os03t0181675-00
MQTL_4D_1	4D	TraesCS4D02G297000	Os03g0181800		Os03t0181800-01
MQTL_4D_1	4D	TraesCS4D02G297100
MQTL_4D_1	4D	TraesCS4D02G297200	Os03g0182000		Os03t0182000-00
MQTL_4D_1	4D	TraesCS4D02G297300	Os03g0182000		Os03t0182000-00
MQTL_4D_1	4D	TraesCS4D02G297300	Os03g0182000		Os03t0182000-00
MQTL_4D_1	4D	TraesCS4D02G297400	Os03g0182000		Os03t0182000-00
MQTL_4D_1	4D	TraesCS4D02G297600	Os03g0182000		Os03t0182000-00
MQTL_4D_1	4D	TraesCS4D02G297700	Os03g0182000		Os03t0182000-00
MQTL_4D_1	4D	TraesCS4D02G297800	Os03g0182400		Os03t0182400-01
MQTL_4D_1	4D	TraesCS4D02G297800	Os03g0182400		Os03t0182400-01
MQTL_4D_1	4D	TraesCS4D02G297800	Os03g0182400		Os03t0182400-01
MQTL_4D_1	4D	TraesCS4D02G297800	Os03g0182400		Os03t0182400-01
MQTL_4D_1	4D	TraesCS4D02G297800	Os03g0182400		Os03t0182400-01
MQTL_4D_1	4D	TraesCS4D02G297800	Os03g0182400		Os03t0182400-01
MQTL_4D_1	4D	TraesCS4D02G297800	Os03g0182400		Os03t0182400-01
MQTL_4D_1	4D	TraesCS4D02G297800	Os03g0182400		Os03t0182400-01
MQTL_4D_1	4D	TraesCS4D02G297800	Os03g0182400		Os03t0182400-01
MQTL_4D_1	4D	TraesCS4D02G297800	Os03g0182400		Os03t0182400-01
MQTL_4D_1	4D	TraesCS4D02G297800	Os03g0182400		Os03t0182400-01
MQTL_4D_1	4D	TraesCS4D02G297900	Os01g0977300	R2R3-MYB	Os01t0977300-01
MQTL_4D_1	4D	TraesCS4D02G298000	Os03g0182600		Os03t0182600-02
MQTL_4D_1	4D	TraesCS4D02G298100	Os03g0182700	eIF-3k	Os03t0182700-02
MQTL_4D_1	4D	TraesCS4D02G298200
MQTL_4D_1	4D	TraesCS4D02G298300
MQTL_4D_1	4D	TraesCS4D02G298400	Os03g0183000	OsLG3	Os03t0183000-02
MQTL_4D_1	4D	TraesCS4D02G298500
MQTL_4D_1	4D	TraesCS4D02G298600
MQTL_4D_1	4D	TraesCS4D02G298700	Os03g0183500		Os03t0183500-01
MQTL_4D_1	4D	TraesCS4D02G298800	Os03g0183800		Os03t0183800-01
MQTL_4D_1	4D	TraesCS4D02G298900	Os03g0183900	OSA9	Os03t0183900-01
MQTL_4D_1	4D	TraesCS4D02G298900	Os03g0183900	OSA9	Os03t0183900-01
MQTL_4D_1	4D	TraesCS4D02G298900	Os03g0183900	OSA9	Os03t0183900-01
MQTL_4D_1	4D	TraesCS4D02G298900	Os03g0183900	OSA9	Os03t0183900-01
MQTL_4D_1	4D	TraesCS4D02G299000	Os03g0184000	PDS1	Os03t0184000-00
MQTL_4D_1	4D	TraesCS4D02G299000	Os03g0184000	PDS1	Os03t0184000-00
MQTL_4D_1	4D	TraesCS4D02G299100	Os03g0184100		Os03t0184100-01
MQTL_4D_1	4D	TraesCS4D02G299200
MQTL_4D_1	4D	TraesCS4D02G299300	Os10g0330300		Os10t0330300-01
MQTL_4D_1	4D	TraesCS4D02G299400	Os07g0257200	NRAMP5	Os07t0257200-01
MQTL_4D_1	4D	TraesCS4D02G299500	Os03g0184300		Os03t0184300-02
MQTL_4D_1	4D	TraesCS4D02G299600	Os03g0184400		Os03t0184400-01
MQTL_4D_1	4D	TraesCS4D02G299700
MQTL_4D_1	4D	TraesCS4D02G299800
MQTL_4D_1	4D	TraesCS4D02G299900	Os03g0184700	OsORC2	Os03t0184700-01
MQTL_4D_1	4D	TraesCS4D02G300000	Os08g0483100		Os08t0483100-01
MQTL_4D_1	4D	TraesCS4D02G300100	Os03g0185500		Os03t0185500-01
MQTL_4D_1	4D	TraesCS4D02G300100	Os03g0185500		Os03t0185500-01
MQTL_4D_1	4D	TraesCS4D02G300200	Os03g0185600	OsTHI26	Os03t0185600-01
MQTL_4D_1	4D	TraesCS4D02G300300	Os11g0622600	OsMB52	Os11t0622600-00
MQTL_4D_1	4D	TraesCS4D02G300400	Os03g0185700		Os03t0185700-01
MQTL_4D_1	4D	TraesCS4D02G300500	Os03g0185700		Os03t0185700-01
MQTL_4D_1	4D	TraesCS4D02G300600
MQTL_4D_1	4D	TraesCS4D02G300700
MQTL_4D_1	4D	TraesCS4D02G300800	Os03g0185700		Os03t0185700-01
MQTL_4D_1	4D	TraesCS4D02G300900	Os03g0186100	UROS	Os03t0186100-01
MQTL_4D_1	4D	TraesCS4D02G300900	Os03g0186100	UROS	Os03t0186100-01
MQTL_4D_1	4D	TraesCS4D02G301000	Os03g0186500		Os03t0186500-01
MQTL_4D_1	4D	TraesCS4D02G301100	Os03g0186600	OsMADS47	Os03t0186600-01
MQTL_4D_1	4D	TraesCS4D02G301200	Os03g0572300		Os03t0572300-01
MQTL_4D_1	4D	TraesCS4D02G301200	Os03g0186800		Os03t0186800-01
MQTL_4D_1	4D	TraesCS4D02G301200	Os03g0572300		Os03t0572300-01
MQTL_4D_1	4D	TraesCS4D02G301200	Os03g0186800		Os03t0186800-01
MQTL_4D_1	4D	TraesCS4D02G301300	Os03g0186900	OsAP25	Os03t0186900-01
MQTL_4D_1	4D	TraesCS4D02G301400	Os03g0187000		Os03t0187000-01
MQTL_4D_1	4D	TraesCS4D02G301500	Os03g0187100		Os03t0187100-00
MQTL_4D_1	4D	TraesCS4D02G301600	Os03g0187300	OsWD40-64	Os03t0187300-01
MQTL_4D_1	4D	TraesCS4D02G301600	Os03g0187300	OsWD40-64	Os03t0187300-01
MQTL_4D_1	4D	TraesCS4D02G301700	Os03g0187400		Os03t0187400-01
MQTL_4D_1	4D	TraesCS4D02G301800	Os03g0187500	Os_F0701	Os03t0187500-01
MQTL_4D_1	4D	TraesCS4D02G301900	Os03g0187600		Os03t0187600-01
MQTL_4D_1	4D	TraesCS4D02G301900	Os03g0187600		Os03t0187600-01
MQTL_4D_1	4D	TraesCS4D02G302000	Os03g0187800	OsPUP1	Os03t0187800-01
MQTL_4D_1	4D	TraesCS4D02G302100	Os03g0187800	OsPUP1	Os03t0187800-01
MQTL_4D_1	4D	TraesCS4D02G302200	Os03g0187800	OsPUP1	Os03t0187800-01
MQTL_4D_1	4D	TraesCS4D02G302300
MQTL_4D_1	4D	TraesCS4D02G302400
MQTL_4D_1	4D	TraesCS4D02G302500	Os03g0188100	OsMATE1	Os03t0188100-02
MQTL_4D_1	4D	TraesCS4D02G302600	Os03g0188200		Os03t0188200-01
MQTL_4D_1	4D	TraesCS4D02G302700	Os03g0188400	OsbHLH044	Os03t0188400-01
MQTL_4D_1	4D	TraesCS4D02G302800	Os03g0624900		Os03t0624900-00
MQTL_4D_1	4D	TraesCS4D02G302800	Os03g0188500	OsAGP3	Os03t0188500-01
MQTL_4D_1	4D	TraesCS4D02G302900	Os03g0372600		Os03t0372600-00
MQTL_4D_1	4D	TraesCS4D02G303000	Os03g0624900		Os03t0624900-00
MQTL_4D_1	4D	TraesCS4D02G303000	Os03g0188500	OsAGP3	Os03t0188500-01
MQTL_4D_1	4D	TraesCS4D02G303100	Os03g0624900		Os03t0624900-00
MQTL_4D_1	4D	TraesCS4D02G303100	Os03g0188500	OsAGP3	Os03t0188500-01
MQTL_4D_1	4D	TraesCS4D02G303200	Os03g0624900		Os03t0624900-00
MQTL_4D_1	4D	TraesCS4D02G303200	Os03g0188500	OsAGP3	Os03t0188500-01
MQTL_4D_1	4D	TraesCS4D02G303300	Os03g0624900		Os03t0624900-00
MQTL_4D_1	4D	TraesCS4D02G303300	Os03g0188500	OsAGP3	Os03t0188500-01
MQTL_4D_1	4D	TraesCS4D02G303400	Os03g0624900		Os03t0624900-00
MQTL_4D_1	4D	TraesCS4D02G303400	Os03g0188500	OsAGP3	Os03t0188500-01
MQTL_4D_1	4D	TraesCS4D02G303500	Os03g0188900	Oshox13	Os03t0188900-01
MQTL_4D_1	4D	TraesCS4D02G303600	Os03g0189100		Os03t0189100-01
MQTL_4D_1	4D	TraesCS4D02G303700	Os03g0189300		Os03t0189300-01
MQTL_4D_1	4D	TraesCS4D02G303800	Os03g0189400		Os03t0189400-01
MQTL_4D_1	4D	TraesCS4D02G303800	Os03g0189400		Os03t0189400-01
MQTL_4D_1	4D	TraesCS4D02G303900	Os03g0189600		Os03t0189600-01
MQTL_4D_1	4D	TraesCS4D02G304000	Os03g0190100	OsPPT1	Os03t0190100-01
MQTL_4D_1	4D	TraesCS4D02G304100	Os03g0190300		Os03t0190300-00
MQTL_4D_1	4D	TraesCS4D02G304200	Os07g0475800		Os07t0475800-01
MQTL_4D_1	4D	TraesCS4D02G304300	Os03g0190800		Os03t0190800-01
MQTL_4D_1	4D	TraesCS4D02G304400	Os03g0190900		Os03t0190900-01
MQTL_4D_1	4D	TraesCS4D02G304500	Os03g0191000		Os03t0191000-01
MQTL_4D_1	4D	TraesCS4D02G304500	Os03g0191000		Os03t0191000-01
MQTL_4D_1	4D	TraesCS4D02G304500	Os03g0191000		Os03t0191000-01
MQTL_4D_1	4D	TraesCS4D02G304500	Os03g0191000		Os03t0191000-01
MQTL_4D_1	4D	TraesCS4D02G304500	Os03g0191000		Os03t0191000-01
MQTL_4D_1	4D	TraesCS4D02G304500	Os03g0191000		Os03t0191000-01
MQTL_4D_1	4D	TraesCS4D02G304600	Os03g0191100		Os03t0191100-01
MQTL_4D_1	4D	TraesCS4D02G304700	Os03g0191200		Os03t0191200-01
MQTL_4D_1	4D	TraesCS4D02G304800	Os06g0139000		Os06t0139000-01
MQTL_4D_1	4D	TraesCS4D02G304800	Os06g0142100	OsFbox291	Os06t0142100-00
MQTL_4D_1	4D	TraesCS4D02G304800	Os06g0138700	OsFbox290	Os06t0138700-01
MQTL_4D_1	4D	TraesCS4D02G304900
MQTL_4D_1	4D	TraesCS4D02G305000
MQTL_4D_1	4D	TraesCS4D02G305100	Os03g0191400	OsRab6B2	Os03t0191400-01
MQTL_4D_1	4D	TraesCS4D02G305200	Os11g0423800		Os11t0423800-01
MQTL_4D_1	4D	TraesCS4D02G305300	Os03g0191800	OsSTA93	Os03t0191800-00
MQTL_4D_1	4D	TraesCS4D02G305400	Os03g0191700		Os03t0191700-01
MQTL_4D_1	4D	TraesCS4D02G305500	Os03g0143100	OsSDD1	Os03t0143100-00
MQTL_4D_1	4D	TraesCS4D02G305600
MQTL_4D_1	4D	TraesCS4D02G305700
MQTL_4D_1	4D	TraesCS4D02G305800	Os04g0411400	Rcn4	Os04t0411400-01
MQTL_4D_1	4D	TraesCS4D02G305900	Os03g0143400	htpB	Os03t0143400-01
MQTL_4D_1	4D	TraesCS4D02G306000
MQTL_4D_1	4D	TraesCS4D02G306000
MQTL_4D_1	4D	TraesCS4D02G306000
MQTL_4D_1	4D	TraesCS4D02G306100	Os03g0143700		Os03t0143700-01
MQTL_4D_1	4D	TraesCS4D02G306200	Os03g0143800	LPL2	Os03t0143800-01
MQTL_4D_1	4D	TraesCS4D02G306200	Os03g0143800	LPL2	Os03t0143800-01
MQTL_4D_1	4D	TraesCS4D02G306200	Os03g0143800	LPL2	Os03t0143800-01
MQTL_4D_1	4D	TraesCS4D02G306200	Os03g0143800	LPL2	Os03t0143800-01
MQTL_4D_1	4D	TraesCS4D02G306200	Os03g0143800	LPL2	Os03t0143800-01
MQTL_4D_1	4D	TraesCS4D02G306300
MQTL_4D_1	4D	TraesCS4D02G306400
MQTL_4D_1	4D	TraesCS4D02G306500	Os03g0144000	MEICA1	Os03t0144000-02
MQTL_4D_1	4D	TraesCS4D02G306600
MQTL_4D_1	4D	TraesCS4D02G306700
MQTL_4D_1	4D	TraesCS4D02G306800
MQTL_4D_1	4D	TraesCS4D02G306900	Os03g0144300		Os03t0144300-01
MQTL_4D_1	4D	TraesCS4D02G307000	Os03g0144500		Os03t0144500-01
MQTL_4D_1	4D	TraesCS4D02G307100	Os08g0158800		Os08t0158800-01
MQTL_4D_1	4D	TraesCS4D02G307300	Os03g0144800		Os03t0144800-01
MQTL_4D_1	4D	TraesCS4D02G307400	Os10g0452800		Os10t0452800-01
MQTL_4D_1	4D	TraesCS4D02G307400	Os01g0713800		Os01t0713800-00
MQTL_4D_1	4D	TraesCS4D02G307500	Os03g0145102	OsRLCK99	Os03t0145102-00
MQTL_4D_1	4D	TraesCS4D02G307600	Os03g0591300	OsbHLH140	Os03t0591300-01
MQTL_4D_1	4D	TraesCS4D02G307700	Os03g0145300		Os03t0145300-01
MQTL_4D_1	4D	TraesCS4D02G307800
MQTL_4D_1	4D	TraesCS4D02G307900
MQTL_4D_1	4D	TraesCS4D02G308000	Os03g0145500		Os03t0145500-01
MQTL_4D_1	4D	TraesCS4D02G308000	Os03g0145500		Os03t0145500-01
MQTL_4D_1	4D	TraesCS4D02G308100
MQTL_4D_1	4D	TraesCS4D02G308200	Os04g0401700	HAK1	Os04t0401700-03
MQTL_4D_1	4D	TraesCS4D02G308300	Os03g0194500		Os03t0194500-01
MQTL_4D_1	4D	TraesCS4D02G308400	Os03g0145775		Os03t0145775-01
MQTL_4D_1	4D	TraesCS4D02G308400	Os03g0145600	OsWD40-62	Os03t0145600-01
MQTL_4D_1	4D	TraesCS4D02G308500	Os03g0145800		Os03t0145800-01
MQTL_4D_1	4D	TraesCS4D02G308600	Os10g0406900		Os10t0406900-00
MQTL_4D_1	4D	TraesCS4D02G308700	Os03g0146000	OsRab18B2	Os03t0146000-01
MQTL_4D_1	4D	TraesCS4D02G308800	Os03g0146100	OsTIP1	Os03t0146100-01
MQTL_4D_1	4D	TraesCS4D02G308900	Os03g0146300	Orysa	Os03t0146300-01
MQTL_4D_1	4D	TraesCS4D02G309000	Os03g0146400	OsPAO	Os03t0146400-01
MQTL_4D_1	4D	TraesCS4D02G309100	Os07g0161700	OsVQ26	Os07t0161700-00
MQTL_4D_1	4D	TraesCS4D02G309200
MQTL_4D_1	4D	TraesCS4D02G309300
MQTL_4D_1	4D	TraesCS4D02G309400	Os03g0146500		Os03t0146500-02
MQTL_4D_1	4D	TraesCS4D02G309400	Os03g0146500		Os03t0146500-02
MQTL_4D_1	4D	TraesCS4D02G309500
MQTL_4D_1	4D	TraesCS4D02G309500
MQTL_4D_1	4D	TraesCS4D02G309600	Os11g0622600	OsMB52	Os11t0622600-00
MQTL_4D_1	4D	TraesCS4D02G309700
MQTL_4D_1	4D	TraesCS4D02G309800
MQTL_4D_1	4D	TraesCS4D02G309900
MQTL_4D_1	4D	TraesCS4D02G310000
MQTL_4D_1	4D	TraesCS4D02G310100	Os03g0147400	SIET4	Os03t0147400-01
MQTL_4D_1	4D	TraesCS4D02G310300	Os09g0565200		Os09t0565200-02
MQTL_4D_1	4D	TraesCS4D02G310300	Os09g0565200		Os09t0565200-02
MQTL_4D_1	4D	TraesCS4D02G310400	Os10g0552200	OsHyPRP16	Os10t0552200-01
MQTL_4D_1	4D	TraesCS4D02G310400	Os10g0551800	RCc2	Os10t0551800-00
MQTL_4D_1	4D	TraesCS4D02G310400	Os10g0349400	OsHyPRP10	Os10t0349400-00
MQTL_4D_1	4D	TraesCS4D02G310400	Os10g0349300	OsHyPRP09	Os10t0349300-01
MQTL_4D_1	4D	TraesCS4D02G310400	Os10g0551900	OsHyPRP14	Os10t0551900-01
MQTL_4D_1	4D	TraesCS4D02G310400	Os10g0349900	OsHyPRP12	Os10t0349900-01
MQTL_4D_1	4D	TraesCS4D02G310500	Os10g0552200	OsHyPRP16	Os10t0552200-01
MQTL_4D_1	4D	TraesCS4D02G310500	Os10g0551800	RCc2	Os10t0551800-00
MQTL_4D_1	4D	TraesCS4D02G310500	Os10g0349400	OsHyPRP10	Os10t0349400-00
MQTL_4D_1	4D	TraesCS4D02G310500	Os10g0349300	OsHyPRP09	Os10t0349300-01
MQTL_4D_1	4D	TraesCS4D02G310500	Os10g0551900	OsHyPRP14	Os10t0551900-01
MQTL_4D_1	4D	TraesCS4D02G310500	Os10g0349900	OsHyPRP12	Os10t0349900-01
MQTL_4D_1	4D	TraesCS4D02G310600
MQTL_4D_1	4D	TraesCS4D02G310700	Os09g0565200		Os09t0565200-02
MQTL_4D_1	4D	TraesCS4D02G310800	Os03g0109300	LOGL3	Os03t0109300-01
MQTL_4D_1	4D	TraesCS4D02G310900	Os10g0410750		Os10t0410750-00
MQTL_4D_1	4D	TraesCS4D02G311000
MQTL_4D_1	4D	TraesCS4D02G311100
MQTL_4D_1	4D	TraesCS4D02G311200	Os03g0147700		Os03t0147700-01
MQTL_4D_1	4D	TraesCS4D02G311200	Os01g0267100		Os01t0267100-01
MQTL_4D_1	4D	TraesCS4D02G311200	Os03g0147700		Os03t0147700-01
MQTL_4D_1	4D	TraesCS4D02G311200	Os01g0267100		Os01t0267100-01
MQTL_4D_1	4D	TraesCS4D02G311300	Os03g0147900		Os03t0147900-01
MQTL_4D_1	4D	TraesCS4D02G311300	Os03g0147900		Os03t0147900-01
MQTL_4D_1	4D	TraesCS4D02G311400	Os02g0557000		Os02t0557000-01
MQTL_4D_1	4D	TraesCS4D02G311500
MQTL_4D_1	4D	TraesCS4D02G311600
MQTL_4D_1	4D	TraesCS4D02G311700	Os08g0191200	VAL1	Os08t0191200-01
MQTL_4D_1	4D	TraesCS4D02G311700	Os08g0191200	VAL1	Os08t0191200-01
MQTL_4D_1	4D	TraesCS4D02G311800	Os03g0148000		Os03t0148000-01
MQTL_4D_1	4D	TraesCS4D02G311800	Os03g0148000		Os03t0148000-01
MQTL_4D_1	4D	TraesCS4D02G311900	Os03g0148300		Os03t0148300-00
MQTL_4D_1	4D	TraesCS4D02G312000
MQTL_4D_1	4D	TraesCS4D02G312100
MQTL_4D_1	4D	TraesCS4D02G312200	Os03g0148400		Os03t0148400-01
MQTL_4D_1	4D	TraesCS4D02G312300	Os01g0510100	OsMKK6	Os01t0510100-01
MQTL_4D_1	4D	TraesCS4D02G312300	Os01g0510100	OsMKK6	Os01t0510100-01
MQTL_4D_1	4D	TraesCS4D02G312300	Os01g0510100	OsMKK6	Os01t0510100-01
MQTL_4D_1	4D	TraesCS4D02G312300	Os01g0510100	OsMKK6	Os01t0510100-01
MQTL_4D_1	4D	TraesCS4D02G312400	Os03g0148700	OsRLCK100	Os03t0148700-01
MQTL_4D_1	4D	TraesCS4D02G312500	Os03g0148800		Os03t0148800-01
MQTL_4D_1	4D	TraesCS4D02G312600
MQTL_4D_1	4D	TraesCS4D02G312700	Os03g0149000	OsCrll1	Os03t0149000-01
MQTL_4D_1	4D	TraesCS4D02G312800	Os03g0149100	CRL1	Os03t0149100-01
MQTL_4D_1	4D	TraesCS4D02G312900	Os03g0149200		Os03t0149200-01
MQTL_4D_1	4D	TraesCS4D02G313000	Os03g0149300		Os03t0149300-01
MQTL_4D_1	4D	TraesCS4D02G313100	Os03g0149400		Os03t0149400-01
MQTL_4D_1	4D	TraesCS4D02G313200
MQTL_4D_1	4D	TraesCS4D02G313300
MQTL_4D_1	4D	TraesCS4D02G313400
MQTL_4D_1	4D	TraesCS4D02G313600	Os03g0150500	OsPT12	Os03t0150500-01
MQTL_4D_1	4D	TraesCS4D02G313700
MQTL_4D_1	4D	TraesCS4D02G313800
MQTL_4D_1	4D	TraesCS4D02G313900	Os03g0151100		Os03t0151100-01
MQTL_4D_1	4D	TraesCS4D02G313900	Os03g0151100		Os03t0151100-01
MQTL_4D_1	4D	TraesCS4D02G313900	Os03g0151100		Os03t0151100-01
MQTL_4D_1	4D	TraesCS4D02G314000	Os03g0151400		Os03t0151400-01
MQTL_4D_1	4D	TraesCS4D02G314100
MQTL_4D_1	4D	TraesCS4D02G314200
MQTL_4D_1	4D	TraesCS4D02G314300	Os03g0151600		Os03t0151600-02
MQTL_4D_1	4D	TraesCS4D02G314400	Os10g0533500	OsBCH3	Os10t0533500-00
MQTL_4D_1	4D	TraesCS4D02G314400	Os03g0125100	DSM2	Os03t0125100-01
MQTL_4D_1	4D	TraesCS4D02G314500	Os03g0125300		Os03t0125300-01
MQTL_4D_1	4D	TraesCS4D02G314500	Os03g0125300		Os03t0125300-01
MQTL_4D_1	4D	TraesCS4D02G314600	Os07g0269800	OsFbox361	Os07t0269800-00
MQTL_4D_1	4D	TraesCS4D02G314700	Os03g0125400		Os03t0125400-01
MQTL_4D_1	4D	TraesCS4D02G314800	Os03g0125600		Os03t0125600-01
MQTL_4D_1	4D	TraesCS4D02G314900	Os03g0125700		Os03t0125700-01
MQTL_4D_1	4D	TraesCS4D02G315000
MQTL_4D_1	4D	TraesCS4D02G315100	Os11g0550500		Os11t0550500-01
MQTL_4D_1	4D	TraesCS4D02G315100	Os11g0550100		Os11t0550100-01
MQTL_4D_1	4D	TraesCS4D02G315200	Os03g0125800	OsCBSDUF3	Os03t0125800-01
MQTL_4D_1	4D	TraesCS4D02G315200	Os03g0125800	OsCBSDUF3	Os03t0125800-01
MQTL_4D_1	4D	TraesCS4D02G315200	Os03g0125800	OsCBSDUF3	Os03t0125800-01
MQTL_4D_1	4D	TraesCS4D02G315200	Os03g0125800	OsCBSDUF3	Os03t0125800-01
MQTL_4D_1	4D	TraesCS4D02G315300	Os03g0125900		Os03t0125900-01
MQTL_4D_1	4D	TraesCS4D02G315400	Os03g0126000		Os03t0126000-01
MQTL_4D_1	4D	TraesCS4D02G315500	Os03g0126100		Os03t0126100-01
MQTL_4D_1	4D	TraesCS4D02G315600	Os03g0401200	OsDjC30	Os03t0401200-01
MQTL_4D_1	4D	TraesCS4D02G315700	Os12g0270900		Os12t0270900-02
MQTL_4D_1	4D	TraesCS4D02G315800	Os03g0126300		Os03t0126300-03
MQTL_4D_1	4D	TraesCS4D02G315900	Os03g0126300		Os03t0126300-03
MQTL_4D_1	4D	TraesCS4D02G316000
MQTL_4D_1	4D	TraesCS4D02G316100
MQTL_4D_1	4D	TraesCS4D02G316200
MQTL_4D_1	4D	TraesCS4D02G316300	Os03g0126450	OsOFP21	Os03t0126450-00
MQTL_4D_1	4D	TraesCS4D02G316400	Os03g0126700		Os03t0126700-01
MQTL_4D_1	4D	TraesCS4D02G316400	Os12g0421000		Os12t0421000-01
MQTL_4D_1	4D	TraesCS4D02G316400	Os03g0126700		Os03t0126700-01
MQTL_4D_1	4D	TraesCS4D02G316400	Os12g0421000		Os12t0421000-01
MQTL_4D_1	4D	TraesCS4D02G316500	Os03g0126800	OsCIPK09	Os03t0126800-00
MQTL_4D_1	4D	TraesCS4D02G316600	Os03g0126900		Os03t0126900-01
MQTL_4D_1	4D	TraesCS4D02G316700	Os03g0127000		Os03t0127000-01
MQTL_4D_1	4D	TraesCS4D02G316800
MQTL_4D_1	4D	TraesCS4D02G316900	Os03g0127500	OsbZIP25	Os03t0127500-00
MQTL_4D_1	4D	TraesCS4D02G316900	Os03g0127500	OsbZIP25	Os03t0127500-00
MQTL_4D_1	4D	TraesCS4D02G317000	Os03g0127600		Os03t0127600-01
MQTL_4D_1	4D	TraesCS4D02G317000	Os03g0127600		Os03t0127600-01
MQTL_4D_1	4D	TraesCS4D02G317000	Os03g0127600		Os03t0127600-01
MQTL_4D_1	4D	TraesCS4D02G317000	Os03g0127600		Os03t0127600-01
MQTL_4D_1	4D	TraesCS4D02G317100	Os03g0127700		Os03t0127700-02
MQTL_4D_1	4D	TraesCS4D02G317200
MQTL_4D_1	4D	TraesCS4D02G317200
MQTL_4D_1	4D	TraesCS4D02G317300
MQTL_4D_1	4D	TraesCS4D02G317400
MQTL_4D_1	4D	TraesCS4D02G317500	Os03g0127900		Os03t0127900-01
MQTL_4D_1	4D	TraesCS4D02G317500	Os03g0127900		Os03t0127900-01
MQTL_4D_1	4D	TraesCS4D02G317600	Os02g0801200		Os02t0801200-01
MQTL_4D_1	4D	TraesCS4D02G317600	Os02g0800100		Os02t0800100-01
MQTL_4D_1	4D	TraesCS4D02G317600	Os03g0583700		Os03t0583700-00
MQTL_4D_1	4D	TraesCS4D02G317600	Os09g0314900		Os09t0314900-00
MQTL_4D_1	4D	TraesCS4D02G317700
MQTL_4D_1	4D	TraesCS4D02G317800	Os03g0128000	OsFLA2	Os03t0128000-01
MQTL_4D_1	4D	TraesCS4D02G317900	Os03g0128200	OsGSL10	Os03t0128200-01
MQTL_4D_1	4D	TraesCS4D02G317900	Os03g0128100	OsGSL10	Os03t0128100-01
MQTL_4D_1	4D	TraesCS4D02G317900	Os03g0128200	OsGSL10	Os03t0128200-01
MQTL_4D_1	4D	TraesCS4D02G317900	Os03g0128100	OsGSL10	Os03t0128100-01
MQTL_4D_1	4D	TraesCS4D02G317900	Os03g0128200	OsGSL10	Os03t0128200-01
MQTL_4D_1	4D	TraesCS4D02G317900	Os03g0128100	OsGSL10	Os03t0128100-01
MQTL_4D_1	4D	TraesCS4D02G317900	Os03g0128200	OsGSL10	Os03t0128200-01
MQTL_4D_1	4D	TraesCS4D02G317900	Os03g0128100	OsGSL10	Os03t0128100-01
MQTL_4D_1	4D	TraesCS4D02G317900	Os03g0128200	OsGSL10	Os03t0128200-01
MQTL_4D_1	4D	TraesCS4D02G317900	Os03g0128100	OsGSL10	Os03t0128100-01
MQTL_4D_1	4D	TraesCS4D02G317900	Os03g0128200	OsGSL10	Os03t0128200-01
MQTL_4D_1	4D	TraesCS4D02G317900	Os03g0128100	OsGSL10	Os03t0128100-01
MQTL_4D_1	4D	TraesCS4D02G318000	Os03g0128300		Os03t0128300-01
MQTL_4D_1	4D	TraesCS4D02G318100	Os03g0128400		Os03t0128400-01
MQTL_4D_1	4D	TraesCS4D02G318200	Os03g0128500	OsPoldelta2	Os03t0128500-01
MQTL_4D_1	4D	TraesCS4D02G318300	Os03g0610650	OsSRP-LRS	Os03t0610650-01
MQTL_4D_1	4D	TraesCS4D02G318300	Os03g0610800	OsSRP-FRS	Os03t0610800-01
MQTL_4D_1	4D	TraesCS4D02G318400	Os03g0128700	OSCDPK7	Os03t0128700-01
MQTL_4D_1	4D	TraesCS4D02G318400	Os03g0128700	OSCDPK7	Os03t0128700-01
MQTL_4D_1	4D	TraesCS4D02G318500	Os03g0128932		Os03t0128932-00
MQTL_4D_1	4D	TraesCS4D02G318600	Os06g0486300	OsMLO6	Os06t0486300-00
MQTL_4D_1	4D	TraesCS4D02G318600	Os03g0129100	OsMLO2	Os03t0129100-01
MQTL_4D_1	4D	TraesCS4D02G318700	Os06g0486300	OsMLO6	Os06t0486300-00
MQTL_4D_1	4D	TraesCS4D02G318700	Os03g0129100	OsMLO2	Os03t0129100-01
MQTL_4D_1	4D	TraesCS4D02G318800
MQTL_4D_1	4D	TraesCS4D02G318900	Os05g0301500		Os05t0301500-01
MQTL_4D_1	4D	TraesCS4D02G318900	Os05g0301500		Os05t0301500-01
MQTL_4D_1	4D	TraesCS4D02G319000	Os10g0200800		Os10t0200800-00
MQTL_4D_1	4D	TraesCS4D02G319000	Os03g0129000	PIGF	Os03t0129000-01
MQTL_4D_1	4D	TraesCS4D02G319100	Os06g0486300	OsMLO6	Os06t0486300-00
MQTL_4D_1	4D	TraesCS4D02G319100	Os03g0129100	OsMLO2	Os03t0129100-01
MQTL_4D_1	4D	TraesCS4D02G319100	Os06g0486300	OsMLO6	Os06t0486300-00
MQTL_4D_1	4D	TraesCS4D02G319100	Os03g0129100	OsMLO2	Os03t0129100-01
MQTL_4D_1	4D	TraesCS4D02G319200
MQTL_4D_1	4D	TraesCS4D02G319300	Os03g0129200		Os03t0129200-00
MQTL_4D_1	4D	TraesCS4D02G319300	Os03g0129200		Os03t0129200-00
MQTL_4D_1	4D	TraesCS4D02G319300	Os03g0129200		Os03t0129200-00
MQTL_4D_1	4D	TraesCS4D02G319300	Os03g0129200		Os03t0129200-00
MQTL_4D_1	4D	TraesCS4D02G319300	Os03g0129200		Os03t0129200-00
MQTL_4D_1	4D	TraesCS4D02G319400	Os03g0129300	GADPH	Os03t0129300-01
MQTL_4D_1	4D	TraesCS4D02G319500	Os02g0275100		Os02t0275100-01
MQTL_4D_1	4D	TraesCS4D02G319600	Os07g0287400	OsLTPd3	Os07t0287400-01
MQTL_4D_1	4D	TraesCS4D02G319611
MQTL_4D_1	4D	TraesCS4D02G319700	Os01g0305900		Os01t0305900-01
MQTL_4D_1	4D	TraesCS4D02G319800	Os01g0305900		Os01t0305900-01
MQTL_4D_1	4D	TraesCS4D02G319900
MQTL_4D_1	4D	TraesCS4D02G320000
MQTL_4D_1	4D	TraesCS4D02G320100	Os03g0129800		Os03t0129800-00
MQTL_4D_1	4D	TraesCS4D02G320200
MQTL_4D_1	4D	TraesCS4D02G320300	Os07g0561500		Os07t0561500-01
MQTL_4D_1	4D	TraesCS4D02G320400
MQTL_4D_1	4D	TraesCS4D02G320500
MQTL_4D_1	4D	TraesCS4D02G320600	Os03g0129900		Os03t0129900-01
MQTL_4D_1	4D	TraesCS4D02G320700	Os12g0423142		Os12t0423142-00
MQTL_4D_1	4D	TraesCS4D02G320800
MQTL_4D_1	4D	TraesCS4D02G320900	Os03g0130100		Os03t0130100-01
MQTL_4D_1	4D	TraesCS4D02G321000	Os03g0130300	DEFL8	Os03t0130300-01
MQTL_4D_1	4D	TraesCS4D02G321100	Os03g0130300	DEFL8	Os03t0130300-01
MQTL_4D_1	4D	TraesCS4D02G321200	Os03g0130300	DEFL8	Os03t0130300-01
MQTL_4D_1	4D	TraesCS4D02G321300
MQTL_4D_1	4D	TraesCS4D02G321400	Os06g0311000		Os06t0311000-00
MQTL_4D_1	4D	TraesCS4D02G321500	Os03g0130400		Os03t0130400-01
MQTL_4D_1	4D	TraesCS4D02G321600	Os03g0130500		Os03t0130500-01
MQTL_4D_1	4D	TraesCS4D02G321700
MQTL_4D_1	4D	TraesCS4D02G321800	Os03g0130700		Os03t0130700-01
MQTL_4D_1	4D	TraesCS4D02G321800	Os03g0130700		Os03t0130700-01
MQTL_4D_1	4D	TraesCS4D02G321800	Os03g0130700		Os03t0130700-01
MQTL_4D_1	4D	TraesCS4D02G321900	Os03g0130750		Os03t0130750-01
MQTL_4D_1	4D	TraesCS4D02G321900	Os03g0130750		Os03t0130750-01
MQTL_4D_1	4D	TraesCS4D02G322000	Os08g0398400	OsHIR1	Os08t0398400-01
MQTL_4D_1	4D	TraesCS4D02G322100	Os08g0398500		Os08t0398500-01
MQTL_4D_1	4D	TraesCS4D02G322200	Os03g0130900	OsRLCK96	Os03t0130900-01
MQTL_4D_1	4D	TraesCS4D02G322200	Os03g0130900	OsRLCK96	Os03t0130900-01
MQTL_4D_1	4D	TraesCS4D02G322200	Os03g0130900	OsRLCK96	Os03t0130900-01
MQTL_4D_1	4D	TraesCS4D02G322300	Os02g0118200	OsRLCK60	Os02t0118200-01
MQTL_4D_1	4D	TraesCS4D02G322300	Os02g0118200	OsRLCK60	Os02t0118200-01
MQTL_4D_1	4D	TraesCS4D02G322400	Os03g0131100		Os03t0131100-01
MQTL_4D_1	4D	TraesCS4D02G322500
MQTL_4D_1	4D	TraesCS4D02G322600	Os01g0141000	AP2/EREBP129	Os01t0141000-01
MQTL_4D_1	4D	TraesCS4D02G322600	Os02g0764100		Os02t0764100-01
MQTL_4D_1	4D	TraesCS4D02G322700	Os03g0131200	CATC	Os03t0131200-01
MQTL_4D_1	4D	TraesCS4D02G322700	Os03g0131200	CATC	Os03t0131200-01
MQTL_4D_1	4D	TraesCS4D02G322800
MQTL_4D_1	4D	TraesCS4D02G322800
MQTL_4D_1	4D	TraesCS4D02G322800
MQTL_4D_1	4D	TraesCS4D02G322900	Os03g0131400		Os03t0131400-01
MQTL_4D_1	4D	TraesCS4D02G323000
MQTL_4D_1	4D	TraesCS4D02G323100	Os06g0560000		Os06t0560000-01
MQTL_4D_1	4D	TraesCS4D02G323100	Os06g0560000		Os06t0560000-01
MQTL_4D_1	4D	TraesCS4D02G323200	Os03g0131500		Os03t0131500-01
MQTL_4D_1	4D	TraesCS4D02G323200	Os03g0131500		Os03t0131500-01
MQTL_4D_1	4D	TraesCS4D02G323300
MQTL_4D_1	4D	TraesCS4D02G323400	Os03g0131900	OscpSRP43	Os03t0131900-01
MQTL_4D_1	4D	TraesCS4D02G323500	Os03g0132000	OsACS4	Os03t0132000-01
MQTL_4D_1	4D	TraesCS4D02G323500	Os03g0132000	OsACS4	Os03t0132000-01
MQTL_4D_1	4D	TraesCS4D02G323600	Os03g0132200	OsEXPLA1	Os03t0132200-01
MQTL_4D_1	4D	TraesCS4D02G323700	Os05g0128400	OsMTP1	Os05t0128400-01
MQTL_4D_1	4D	TraesCS4D02G323800	Os03g0132200	OsEXPLA1	Os03t0132200-01
MQTL_4D_1	4D	TraesCS4D02G323800	Os03g0132200	OsEXPLA1	Os03t0132200-01
MQTL_4D_1	4D	TraesCS4D02G323900	Os03g0132200	OsEXPLA1	Os03t0132200-01
MQTL_4D_1	4D	TraesCS4D02G324000	Os03g0132200	OsEXPLA1	Os03t0132200-01
MQTL_4D_1	4D	TraesCS4D02G324100	Os01g0968300		Os01t0968300-01
MQTL_4D_1	4D	TraesCS4D02G324200	Os01g0968100		Os01t0968100-00
MQTL_4D_1	4D	TraesCS4D02G324200	Os01g0968200		Os01t0968200-00
MQTL_4D_1	4D	TraesCS4D02G324300	Os01g0968300		Os01t0968300-01
MQTL_4D_1	4D	TraesCS4D02G324400	Os01g0968300		Os01t0968300-01
MQTL_4D_1	4D	TraesCS4D02G324500	Os01g0968300		Os01t0968300-01
MQTL_4D_1	4D	TraesCS4D02G324600
MQTL_4D_1	4D	TraesCS4D02G324700	Os01g0369500		Os01t0369500-01
MQTL_4D_1	4D	TraesCS4D02G324800
MQTL_4D_1	4D	TraesCS4D02G324800
MQTL_4D_1	4D	TraesCS4D02G324900
MQTL_4D_1	4D	TraesCS4D02G325000	Os07g0222000	OsEnS-101	Os07t0222000-01
MQTL_4D_1	4D	TraesCS4D02G325100	Os07g0222000	OsEnS-101	Os07t0222000-01
MQTL_4D_1	4D	TraesCS4D02G325200	Os03g0132800	OsRLCK98	Os03t0132800-01
MQTL_4D_1	4D	TraesCS4D02G325300
MQTL_4D_1	4D	TraesCS4D02G325400	Os03g0132900	Cht11	Os03t0132900-01
MQTL_4D_1	4D	TraesCS4D02G325500
MQTL_4D_1	4D	TraesCS4D02G325600	Os11g0134900	OsTOM1	Os11t0134900-01
MQTL_4D_1	4D	TraesCS4D02G325700	Os03g0133000	NAC22	Os03t0133000-01
MQTL_4D_1	4D	TraesCS4D02G325800	Os03g0133000	NAC22	Os03t0133000-01
MQTL_4D_1	4D	TraesCS4D02G326000
MQTL_4D_1	4D	TraesCS4D02G326100	Os03g0133100		Os03t0133100-01
MQTL_4D_1	4D	TraesCS4D02G326200	Os10g0498600	Du1	Os10t0498600-01
MQTL_4D_1	4D	TraesCS4D02G326200	Os01g0263600	Du1L	Os01t0263600-01
MQTL_4D_1	4D	TraesCS4D02G326300	Os11g0435100		Os11t0435100-00
MQTL_4D_1	4D	TraesCS4D02G326300	Os11g0434850		Os11t0434850-00
MQTL_4D_1	4D	TraesCS4D02G326300	Os11g0435800	OsSTA258	Os11t0435800-00
MQTL_4D_1	4D	TraesCS4D02G326300	Os11g0435300		Os11t0435300-00
MQTL_4D_1	4D	TraesCS4D02G326300	Os11g0434400		Os11t0434400-00
MQTL_4D_1	4D	TraesCS4D02G326400	Os03g0133400	CEBIP	Os03t0133400-01
MQTL_4D_1	4D	TraesCS4D02G326400	Os03g0133400	CEBIP	Os03t0133400-01
MQTL_4D_1	4D	TraesCS4D02G326500	Os03g0133300		Os03t0133300-01
MQTL_4D_1	4D	TraesCS4D02G326600	Os10g0498600	Du1	Os10t0498600-01
MQTL_4D_1	4D	TraesCS4D02G326600	Os01g0263600	Du1L	Os01t0263600-01
MQTL_4D_1	4D	TraesCS4D02G326700	Os03g0133500	OsACS	Os03t0133500-01
MQTL_4D_1	4D	TraesCS4D02G326900	Os01g0175600	BOR2	Os01t0175600-01
MQTL_4D_1	4D	TraesCS4D02G326900	Os01g0175700	BOR2	Os01t0175700-01
MQTL_4D_1	4D	TraesCS4D02G327100	Os03g0133800		Os03t0133800-01
MQTL_4D_1	4D	TraesCS4D02G327200	Os03g0133900	OsSAT	Os03t0133900-01
MQTL_4D_1	4D	TraesCS4D02G327200	Os03g0133900	OsSAT	Os03t0133900-01
MQTL_4D_1	4D	TraesCS4D02G327300	Os03g0134300		Os03t0134300-01
MQTL_4D_1	4D	TraesCS4D02G327300	Os03g0134300		Os03t0134300-01
MQTL_4D_1	4D	TraesCS4D02G327400	Os03g0134500		Os03t0134500-00
MQTL_4D_1	4D	TraesCS4D02G327500
MQTL_4D_1	4D	TraesCS4D02G327600	Os07g0421600	OsEnS-105	Os07t0421600-00
MQTL_4D_1	4D	TraesCS4D02G327700	Os03g0134900	OsGSTF14	Os03t0134900-01
MQTL_4D_1	4D	TraesCS4D02G327800	Os03g0135100	OsGSTF15	Os03t0135100-01
MQTL_4D_1	4D	TraesCS4D02G327900	Os03g0135200	OsGSTF16	Os03t0135200-01
MQTL_4D_1	4D	TraesCS4D02G328000	Os03g0135300	OsGSTF3	Os03t0135300-01
MQTL_4D_1	4D	TraesCS4D02G328100
MQTL_4D_1	4D	TraesCS4D02G328200	Os03g0135400	OsFbox128	Os03t0135400-01
MQTL_4D_1	4D	TraesCS4D02G328200	Os03g0135400	OsFbox128	Os03t0135400-01
MQTL_4D_1	4D	TraesCS4D02G328300	Os01g0724400		Os01t0724400-00
MQTL_4D_1	4D	TraesCS4D02G328400
MQTL_4D_1	4D	TraesCS4D02G328500
MQTL_4D_1	4D	TraesCS4D02G328600	Os03g0135600		Os03t0135600-01
MQTL_4D_1	4D	TraesCS4D02G328700	Os03g0135700	RAI1	Os03t0135700-01
MQTL_4D_1	4D	TraesCS4D02G328800	Os03g0135700	RAI1	Os03t0135700-01
MQTL_4D_1	4D	TraesCS4D02G328900	Os03g0135700	RAI1	Os03t0135700-01
MQTL_4D_1	4D	TraesCS4D02G329000	Os03g0135700	RAI1	Os03t0135700-01
MQTL_4D_1	4D	TraesCS4D02G329000	Os03g0135700	RAI1	Os03t0135700-01
MQTL_4D_1	4D	TraesCS4D02G329100	Os03g0135700	RAI1	Os03t0135700-01
MQTL_4D_1	4D	TraesCS4D02G329200	Os03g0108500		Os03t0108500-01
MQTL_4D_1	4D	TraesCS4D02G329300	Os03g0136200	Ossmt2-1	Os03t0136200-01
MQTL_4D_1	4D	TraesCS4D02G329400
MQTL_4D_1	4D	TraesCS4D02G329500
MQTL_4D_1	4D	TraesCS4D02G329600	Os01g0365300		Os01t0365300-01
MQTL_4D_1	4D	TraesCS4D02G329700	Os01g0365300		Os01t0365300-01
MQTL_4D_1	4D	TraesCS4D02G329800	Os01g0365300		Os01t0365300-01
MQTL_4D_1	4D	TraesCS4D02G329900	Os03g0136400	OsPT7	Os03t0136400-01
MQTL_4D_1	4D	TraesCS4D02G330000	Os03g0136500		Os03t0136500-01
MQTL_4D_1	4D	TraesCS4D02G330100	Os03g0136600		Os03t0136600-01
MQTL_4D_1	4D	TraesCS4D02G330200
MQTL_4D_1	4D	TraesCS4D02G330300	Os03g0317300		Os03t0317300-01
MQTL_4D_1	4D	TraesCS4D02G330300	Os04g0312500		Os04t0312500-00
MQTL_4D_1	4D	TraesCS4D02G330300	Os03g0317900		Os03t0317900-00
MQTL_4D_1	4D	TraesCS4D02G330300	Os03g0318400		Os03t0318400-01
MQTL_4D_1	4D	TraesCS4D02G330400	Os03g0317300		Os03t0317300-01
MQTL_4D_1	4D	TraesCS4D02G330400	Os04g0312500		Os04t0312500-00
MQTL_4D_1	4D	TraesCS4D02G330400	Os03g0317900		Os03t0317900-00
MQTL_4D_1	4D	TraesCS4D02G330400	Os03g0318400		Os03t0318400-01
MQTL_4D_1	4D	TraesCS4D02G330500	Os03g0229100	OsbHLH019	Os03t0229100-00
MQTL_4D_1	4D	TraesCS4D02G330600
MQTL_4D_1	4D	TraesCS4D02G330700	Os11g0421800		Os11t0421800-01
MQTL_4D_1	4D	TraesCS4D02G330700	Os11g0421800		Os11t0421800-01
MQTL_4D_1	4D	TraesCS4D02G330800
MQTL_4D_1	4D	TraesCS4D02G330900
MQTL_4D_1	4D	TraesCS4D02G331000
MQTL_4D_1	4D	TraesCS4D02G331100	Os03g0137200	OsPP2C28	Os03t0137200-01
MQTL_4D_1	4D	TraesCS4D02G331200	Os03g0137300		Os03t0137300-01
MQTL_4D_1	4D	TraesCS4D02G331300	Os03g0137400	OsOSCA4.1	Os03t0137400-01
MQTL_4D_1	4D	TraesCS4D02G331400
MQTL_4D_1	4D	TraesCS4D02G331500	Os04g0374400		Os04t0374400-00
MQTL_4D_1	4D	TraesCS4D02G331500	Os08g0111800		Os08t0111800-00
MQTL_4D_1	4D	TraesCS4D02G331500	Os04g0374601		Os04t0374601-00
MQTL_4D_1	4D	TraesCS4D02G331600	Os04g0374400		Os04t0374400-00
MQTL_4D_1	4D	TraesCS4D02G331600	Os08g0111800		Os08t0111800-00
MQTL_4D_1	4D	TraesCS4D02G331600	Os04g0374601		Os04t0374601-00
MQTL_4D_1	4D	TraesCS4D02G331700	Os04g0374400		Os04t0374400-00
MQTL_4D_1	4D	TraesCS4D02G331700	Os08g0111800		Os08t0111800-00
MQTL_4D_1	4D	TraesCS4D02G331700	Os04g0374601		Os04t0374601-00
MQTL_4D_1	4D	TraesCS4D02G331800	Os04g0374400		Os04t0374400-00
MQTL_4D_1	4D	TraesCS4D02G331800	Os08g0111800		Os08t0111800-00
MQTL_4D_1	4D	TraesCS4D02G331800	Os04g0374601		Os04t0374601-00
MQTL_4D_1	4D	TraesCS4D02G331900	Os03g0137500	OSVDAC6	Os03t0137500-01
MQTL_4D_1	4D	TraesCS4D02G332000
MQTL_4D_1	4D	TraesCS4D02G332100	Os06g0695800	STAR1	Os06t0695800-01
MQTL_4D_1	4D	TraesCS4D02G332200	Os07g0466000		Os07t0466000-00
MQTL_4D_1	4D	TraesCS4D02G332200	Os07g0528400		Os07t0528400-00
MQTL_4D_1	4D	TraesCS4D02G332200	Os07g0527900		Os07t0527900-00
MQTL_4D_1	4D	TraesCS4D02G332300
MQTL_4D_1	4D	TraesCS4D02G332400
MQTL_4D_1	4D	TraesCS4D02G332500	Os03g0137800	OsiICK5	Os03t0137800-01

## Sheet: 5A
MQTL	Chr No	Wheat Gene Stable ID	Rice gene stable ID	Rice gene name	Rice group protein or transxcript ID
MQTL_5A_3	5A	ENSRNA050011197
MQTL_5A_3	5A	TraesCS5A02G224400
MQTL_5A_3	5A	TraesCS5A02G224600	Os05g0208600		Os05t0208600-00
MQTL_5A_3	5A	TraesCS5A02G224600	Os04g0117150		Os04t0117150-00
MQTL_5A_3	5A	TraesCS5A02G224600	Os03g0141100		Os03t0141100-01
MQTL_5A_3	5A	TraesCS5A02G224700
MQTL_5A_3	5A	TraesCS5A02G224800
MQTL_5A_3	5A	TraesCS5A02G224900	Os09g0419500		Os09t0419500-01
MQTL_5A_3	5A	TraesCS5A02G225000	Os05g0305100		Os05t0305100-01
MQTL_5A_3	5A	TraesCS5A02G225100	Os09g0419200	OsCCR19	Os09t0419200-01
MQTL_5A_3	5A	TraesCS5A02G225100	Os09g0419200	OsCCR19	Os09t0419200-01
MQTL_5A_3	5A	TraesCS5A02G225100	Os09g0419200	OsCCR19	Os09t0419200-01
MQTL_5A_3	5A	TraesCS5A02G225200	Os09g0418500	OsCIPK27	Os09t0418500-00
MQTL_5A_3	5A	TraesCS5A02G225300	Os09g0418000	OsCIPK16	Os09t0418000-01
MQTL_5A_3	5A	TraesCS5A02G225500	Os09g0417800	WRKY62	Os09t0417800-01
MQTL_5A_3	5A	TraesCS5A02G225600	Os09g0417600	WRKY76	Os09t0417600-02
MQTL_5A_3	5A	TraesCS5A02G225700
MQTL_5A_3	5A	TraesCS5A02G225700
MQTL_5A_3	5A	TraesCS5A02G225800	Os09g0416900		Os09t0416900-00
MQTL_5A_3	5A	TraesCS5A02G226000	Os09g0416700		Os09t0416700-01
MQTL_5A_3	5A	TraesCS5A02G226100	Os09g0416600		Os09t0416600-02
MQTL_5A_3	5A	TraesCS5A02G226200	Os09g0416500		Os09t0416500-01
MQTL_5A_3	5A	TraesCS5A02G226200	Os09g0416500		Os09t0416500-01
MQTL_5A_3	5A	TraesCS5A02G226300	Os06g0685200	Os_F0663	Os06t0685200-01
MQTL_5A_3	5A	TraesCS5A02G226400	Os06g0178500		Os06t0178500-01
MQTL_5A_3	5A	TraesCS5A02G226400	Os06g0176700		Os06t0176700-01
MQTL_5A_3	5A	TraesCS5A02G226400	Os02g0280700		Os02t0280700-01
MQTL_5A_3	5A	TraesCS5A02G226500	Os09g0416200		Os09t0416200-01
MQTL_5A_3	5A	TraesCS5A02G226600	Os09g0415800	OsPFK08	Os09t0415800-01
MQTL_5A_3	5A	TraesCS5A02G226600	Os09g0415800	OsPFK08	Os09t0415800-01
MQTL_5A_3	5A	TraesCS5A02G226700	Os09g0416200		Os09t0416200-01
MQTL_5A_3	5A	TraesCS5A02G226800	Os09g0416200		Os09t0416200-01
MQTL_5A_3	5A	TraesCS5A02G226900	Os09g0415700		Os09t0415700-01
MQTL_5A_3	5A	TraesCS5A02G227000	Os09g0414900		Os09t0414900-01
MQTL_5A_3	5A	TraesCS5A02G227100
MQTL_5A_3	5A	TraesCS5A02G227200	Os09g0414500		Os09t0414500-01
MQTL_5A_3	5A	TraesCS5A02G227300
MQTL_5A_3	5A	TraesCS5A02G227400	Os08g0437300		Os08t0437300-00
MQTL_5A_3	5A	TraesCS5A02G227500	Os09g0413700		Os09t0413700-02
MQTL_5A_3	5A	TraesCS5A02G227500	Os09g0413700		Os09t0413700-02
MQTL_5A_3	5A	TraesCS5A02G227600	Os12g0468500	OsCNGC17	Os12t0468500-01
MQTL_5A_3	5A	TraesCS5A02G227700	Os09g0413600		Os09t0413600-01
MQTL_5A_3	5A	TraesCS5A02G227700	Os09g0413600		Os09t0413600-01
MQTL_5A_3	5A	TraesCS5A02G227800
MQTL_5A_3	5A	TraesCS5A02G227900	Os09g0413300	OsPPR1	Os09t0413300-00
MQTL_5A_3	5A	TraesCS5A02G228000
MQTL_5A_3	5A	TraesCS5A02G228100
MQTL_5A_3	5A	TraesCS5A02G228100
MQTL_5A_3	5A	TraesCS5A02G228200	Os09g0413100		Os09t0413100-01
MQTL_5A_3	5A	TraesCS5A02G228300	Os01g0125000		Os01t0125000-00
MQTL_5A_3	5A	TraesCS5A02G228400	Os08g0436200		Os08t0436200-01
MQTL_5A_3	5A	TraesCS5A02G228400	Os08g0436200		Os08t0436200-01
MQTL_5A_3	5A	TraesCS5A02G228500	Os09g0412900		Os09t0412900-01
MQTL_5A_3	5A	TraesCS5A02G228600	Os09g0412700		Os09t0412700-01
MQTL_5A_3	5A	TraesCS5A02G228700
MQTL_5A_3	5A	TraesCS5A02G228800	Os09g0412400		Os09t0412400-01
MQTL_5A_3	5A	TraesCS5A02G228900
MQTL_5A_3	5A	TraesCS5A02G229000
MQTL_5A_3	5A	TraesCS5A02G229100
MQTL_5A_4	5A	ENSRNA050011116
MQTL_5A_4	5A	ENSRNA050011118
MQTL_5A_4	5A	ENSRNA050011120
MQTL_5A_4	5A	ENSRNA050011122
MQTL_5A_4	5A	ENSRNA050011124
MQTL_5A_4	5A	ENSRNA050011247
MQTL_5A_4	5A	ENSRNA050011249
MQTL_5A_4	5A	ENSRNA050011254
MQTL_5A_4	5A	ENSRNA050011255
MQTL_5A_4	5A	ENSRNA050011258
MQTL_5A_4	5A	ENSRNA050011259
MQTL_5A_4	5A	ENSRNA050022819
MQTL_5A_4	5A	TraesCS5A02G506600
MQTL_5A_4	5A	TraesCS5A02G506900
MQTL_5A_4	5A	TraesCS5A02G507000
MQTL_5A_4	5A	TraesCS5A02G507100
MQTL_5A_4	5A	TraesCS5A02G507200
MQTL_5A_4	5A	TraesCS5A02G507400
MQTL_5A_4	5A	TraesCS5A02G507500
MQTL_5A_4	5A	TraesCS5A02G507600
MQTL_5A_4	5A	TraesCS5A02G507700
MQTL_5A_4	5A	TraesCS5A02G507800	Os12g0103580		Os12t0103580-00
MQTL_5A_4	5A	TraesCS5A02G507800	Os12g0127600		Os12t0127600-00
MQTL_5A_4	5A	TraesCS5A02G507900	Os03g0138600	OsSTA89	Os03t0138600-01
MQTL_5A_4	5A	TraesCS5A02G508000	Os03g0138400		Os03t0138400-01
MQTL_5A_4	5A	TraesCS5A02G508100
MQTL_5A_4	5A	TraesCS5A02G508200	Os03g0403100		Os03t0403100-01
MQTL_5A_4	5A	TraesCS5A02G508200	Os03g0403100		Os03t0403100-01
MQTL_5A_4	5A	TraesCS5A02G508300
MQTL_5A_4	5A	TraesCS5A02G508400
MQTL_5A_4	5A	TraesCS5A02G508500	Os03g0138700		Os03t0138700-01
MQTL_5A_4	5A	TraesCS5A02G508600
MQTL_5A_4	5A	TraesCS5A02G508700	Os07g0199000		Os07t0199000-01
MQTL_5A_4	5A	TraesCS5A02G508700	Os07g0200500		Os07t0200500-00
MQTL_5A_4	5A	TraesCS5A02G508700	Os07g0199000		Os07t0199000-01
MQTL_5A_4	5A	TraesCS5A02G508700	Os07g0200500		Os07t0200500-00
MQTL_5A_4	5A	TraesCS5A02G508700	Os07g0199000		Os07t0199000-01
MQTL_5A_4	5A	TraesCS5A02G508700	Os07g0200500		Os07t0200500-00
MQTL_5A_4	5A	TraesCS5A02G508800	Os07g0199000		Os07t0199000-01
MQTL_5A_4	5A	TraesCS5A02G508800	Os07g0200500		Os07t0200500-00
MQTL_5A_4	5A	TraesCS5A02G508900
MQTL_5A_4	5A	TraesCS5A02G509000	Os03g0138900		Os03t0138900-01
MQTL_5A_4	5A	TraesCS5A02G509100
MQTL_5A_4	5A	TraesCS5A02G509200	Os10g0466700		Os10t0466700-01
MQTL_5A_4	5A	TraesCS5A02G509200	Os03g0139100		Os03t0139100-00
MQTL_5A_4	5A	TraesCS5A02G509400	Os05g0567800		Os05t0567800-02
MQTL_5A_4	5A	TraesCS5A02G509600	Os05g0567800		Os05t0567800-02
MQTL_5A_4	5A	TraesCS5A02G509700	Os08g0169700		Os08t0169700-01
MQTL_5A_4	5A	TraesCS5A02G509800	Os03g0139200		Os03t0139200-01
MQTL_5A_4	5A	TraesCS5A02G509800	Os03g0139200		Os03t0139200-01
MQTL_5A_4	5A	TraesCS5A02G509900
MQTL_5A_4	5A	TraesCS5A02G510000	Os03g0139400		Os03t0139400-01
MQTL_5A_4	5A	TraesCS5A02G510000	Os02g0229200		Os02t0229200-01
MQTL_5A_4	5A	TraesCS5A02G510100	Os03g0139500	OsCCT10	Os03t0139500-01
MQTL_5A_4	5A	TraesCS5A02G510100	Os03g0139500	OsCCT10	Os03t0139500-01
MQTL_5A_4	5A	TraesCS5A02G510200	Os07g0206700	Ossmt1-1	Os07t0206700-01
MQTL_5A_4	5A	TraesCS5A02G510200	Os07g0206700	Ossmt1-1	Os07t0206700-01
MQTL_5A_4	5A	TraesCS5A02G510300	Os02g0668000		Os02t0668000-01
MQTL_5A_4	5A	TraesCS5A02G510300	Os02g0668000		Os02t0668000-01
MQTL_5A_4	5A	TraesCS5A02G510400	Os02g0668000		Os02t0668000-01
MQTL_5A_4	5A	TraesCS5A02G510500
MQTL_5A_4	5A	TraesCS5A02G510600
MQTL_5A_4	5A	TraesCS5A02G510700	Os04g0176400	OsSCP22	Os04t0176400-00
MQTL_5A_4	5A	TraesCS5A02G510800
MQTL_5A_4	5A	TraesCS5A02G510900	Os03g0139600	OsCYP96B2	Os03t0139600-00
MQTL_5A_4	5A	TraesCS5A02G511000	Os05g0574000		Os05t0574000-00
MQTL_5A_4	5A	TraesCS5A02G511100	Os03g0140200	OsCYP96B5	Os03t0140200-01
MQTL_5A_4	5A	TraesCS5A02G511200	Os07g0153600	PROG1	Os07t0153600-01
MQTL_5A_4	5A	TraesCS5A02G511300	Os07g0153600	PROG1	Os07t0153600-01
MQTL_5A_4	5A	TraesCS5A02G511400	Os07g0153600	PROG1	Os07t0153600-01
MQTL_5A_4	5A	TraesCS5A02G511500	Os07g0153600	PROG1	Os07t0153600-01
MQTL_5A_4	5A	TraesCS5A02G511600	Os03g0140500		Os03t0140500-01
MQTL_5A_4	5A	TraesCS5A02G511700	Os05g0591400	OsEBS	Os05t0591400-01
MQTL_5A_4	5A	TraesCS5A02G511800	Os05g0591400	OsEBS	Os05t0591400-01
MQTL_5A_4	5A	TraesCS5A02G511900	Os05g0574900	OsSLRL2	Os05t0574900-01
MQTL_5A_4	5A	TraesCS5A02G512000	Os03g0140700		Os03t0140700-01
MQTL_5A_4	5A	TraesCS5A02G512100
MQTL_5A_4	5A	TraesCS5A02G512200	Os08g0550600	OsCHX02	Os08t0550600-01
MQTL_5A_4	5A	TraesCS5A02G512300	Os03g0140900		Os03t0140900-00
MQTL_5A_4	5A	TraesCS5A02G512400	Os03g0142900		Os03t0142900-01
MQTL_5A_4	5A	TraesCS5A02G512500	Os03g0142800	OsABCC13	Os03t0142800-01
MQTL_5A_4	5A	TraesCS5A02G512500	Os03g0142800	OsABCC13	Os03t0142800-01
MQTL_5A_4	5A	TraesCS5A02G512500	Os03g0142800	OsABCC13	Os03t0142800-01
MQTL_5A_4	5A	TraesCS5A02G512600
MQTL_5A_4	5A	TraesCS5A02G512700	Os03g0142600		Os03t0142600-00
MQTL_5A_4	5A	TraesCS5A02G512800	Os03g0142500	OsRFPH2-9	Os03t0142500-01
MQTL_5A_4	5A	TraesCS5A02G512800	Os03g0142500	OsRFPH2-9	Os03t0142500-01
MQTL_5A_4	5A	TraesCS5A02G513000
MQTL_5A_4	5A	TraesCS5A02G513100
MQTL_5A_4	5A	TraesCS5A02G513200	Os03g0141200	OsBamy2	Os03t0141200-01
MQTL_5A_4	5A	TraesCS5A02G513300	Os03g0141000		Os03t0141000-01
MQTL_5A_4	5A	TraesCS5A02G513300	Os10g0465800	OsRPL21.2	Os10t0465800-00
MQTL_5A_4	5A	TraesCS5A02G513400
MQTL_5A_4	5A	TraesCS5A02G513500	Os03g0125000		Os03t0125000-01
MQTL_5A_4	5A	TraesCS5A02G513600	Os03g0124900	OsPGL29	Os03t0124900-01
MQTL_5A_4	5A	TraesCS5A02G513700
MQTL_5A_4	5A	TraesCS5A02G513800	Os03g0124500		Os03t0124500-01
MQTL_5A_4	5A	TraesCS5A02G513900	Os03g0124500		Os03t0124500-01
MQTL_5A_4	5A	TraesCS5A02G514000	Os03g0124300		Os03t0124300-01
MQTL_5A_4	5A	TraesCS5A02G514100
MQTL_5A_4	5A	TraesCS5A02G514200	Os05g0531800		Os05t0531800-00
MQTL_5A_4	5A	TraesCS5A02G514200	Os05g0532300		Os05t0532300-00
MQTL_5A_4	5A	TraesCS5A02G514300	Os05g0531800		Os05t0531800-00
MQTL_5A_4	5A	TraesCS5A02G514300	Os05g0532300		Os05t0532300-00
MQTL_5A_4	5A	TraesCS5A02G514400	Os12g0595900		Os12t0595900-00
MQTL_5A_4	5A	TraesCS5A02G514400	Os01g0689975	OsPOP3	Os01t0689975-00
MQTL_5A_4	5A	TraesCS5A02G514400	Os05g0550900		Os05t0550900-00
MQTL_5A_4	5A	TraesCS5A02G514400	Os01g0136850		Os01t0136850-00
MQTL_5A_4	5A	TraesCS5A02G514500	Os03g0124200	OsCrRLK1L6	Os03t0124200-01
MQTL_5A_4	5A	TraesCS5A02G514600	Os03g0124100	OsSTA87	Os03t0124100-01
MQTL_5A_4	5A	TraesCS5A02G514700	Os10g0534900		Os10t0534900-01
MQTL_5A_4	5A	TraesCS5A02G514700	Os03g0124000		Os03t0124000-01
MQTL_5A_4	5A	TraesCS5A02G514800	Os03g0123800		Os03t0123800-01
MQTL_5A_4	5A	TraesCS5A02G514900	Os03g0123600		Os03t0123600-01
MQTL_5A_4	5A	TraesCS5A02G515000	Os03g0123500	HB365	Os03t0123500-02
MQTL_5A_4	5A	TraesCS5A02G515100	Os03g0123200		Os03t0123200-01
MQTL_5A_4	5A	TraesCS5A02G515200	Os04g0452600		Os04t0452600-00
MQTL_5A_4	5A	TraesCS5A02G515300	Os08g0517100		Os08t0517100-01
MQTL_5A_4	5A	TraesCS5A02G515400	Os03g0123100	OsSce2	Os03t0123100-01
MQTL_5A_4	5A	TraesCS5A02G515500
MQTL_5A_4	5A	TraesCS5A02G515600	Os03g0122300	FLS	Os03t0122300-01
MQTL_5A_4	5A	TraesCS5A02G515600	Os03g0122300	FLS	Os03t0122300-01
MQTL_5A_4	5A	TraesCS5A02G515700	Os03g0122200		Os03t0122200-01
MQTL_5A_4	5A	TraesCS5A02G515800	Os03g0122100	OsbHLH052	Os03t0122100-00
MQTL_5A_4	5A	TraesCS5A02G515900	Os03g0122000		Os03t0122000-01
MQTL_5A_4	5A	TraesCS5A02G516000	Os03g0121800	DCL1	Os03t0121800-01
MQTL_5A_4	5A	TraesCS5A02G516100	Os07g0407300		Os07t0407300-00
MQTL_5A_4	5A	TraesCS5A02G516100	Os03g0121700		Os03t0121700-01
MQTL_5A_4	5A	TraesCS5A02G516100	Os01g0698900		Os01t0698900-00
MQTL_5A_4	5A	TraesCS5A02G516200	Os03g0121300	prx34	Os03t0121300-01
MQTL_5A_4	5A	TraesCS5A02G516300	Os03g0121200	prx33	Os03t0121200-01
MQTL_5A_4	5A	TraesCS5A02G516400	Os03g0374400		Os03t0374400-01
MQTL_5A_4	5A	TraesCS5A02G516500
MQTL_5A_4	5A	TraesCS5A02G516600	Os03g0120900		Os03t0120900-01
MQTL_5A_4	5A	TraesCS5A02G516700
MQTL_5A_4	5A	TraesCS5A02G516800
MQTL_5A_4	5A	TraesCS5A02G516800
MQTL_5A_4	5A	TraesCS5A02G516900	Os03g0120400		Os03t0120400-01
MQTL_5A_4	5A	TraesCS5A02G517000	Os01g0528800	CADL	Os01t0528800-01
MQTL_5A_4	5A	TraesCS5A02G517100
MQTL_5A_4	5A	TraesCS5A02G517200
MQTL_5A_4	5A	TraesCS5A02G517300	Os07g0120500	OsEnS-91	Os07t0120500-00
MQTL_5A_4	5A	TraesCS5A02G517300	Os07g0118250		Os07t0118250-00
MQTL_5A_4	5A	TraesCS5A02G517300	Os07g0120100		Os07t0120100-01
MQTL_5A_4	5A	TraesCS5A02G517300	Os07g0120650		Os07t0120650-01
MQTL_5A_4	5A	TraesCS5A02G517300	Os07g0120000		Os07t0120000-00
MQTL_5A_4	5A	TraesCS5A02G517300	Os07g0120300		Os07t0120300-00
MQTL_5A_4	5A	TraesCS5A02G517300	Os07g0119800		Os07t0119800-00
MQTL_5A_4	5A	TraesCS5A02G517300	Os07g0118200		Os07t0118200-00
MQTL_5A_4	5A	TraesCS5A02G517400	Os07g0120500	OsEnS-91	Os07t0120500-00
MQTL_5A_4	5A	TraesCS5A02G517400	Os07g0118250		Os07t0118250-00
MQTL_5A_4	5A	TraesCS5A02G517400	Os07g0120100		Os07t0120100-01
MQTL_5A_4	5A	TraesCS5A02G517400	Os07g0120650		Os07t0120650-01
MQTL_5A_4	5A	TraesCS5A02G517400	Os07g0120000		Os07t0120000-00
MQTL_5A_4	5A	TraesCS5A02G517400	Os07g0120300		Os07t0120300-00
MQTL_5A_4	5A	TraesCS5A02G517400	Os07g0119800		Os07t0119800-00
MQTL_5A_4	5A	TraesCS5A02G517400	Os07g0118200		Os07t0118200-00
MQTL_5A_4	5A	TraesCS5A02G517500	Os06g0725200	OsGELP90	Os06t0725200-01
MQTL_5A_4	5A	TraesCS5A02G517600	Os07g0120500	OsEnS-91	Os07t0120500-00
MQTL_5A_4	5A	TraesCS5A02G517600	Os07g0118250		Os07t0118250-00
MQTL_5A_4	5A	TraesCS5A02G517600	Os07g0120100		Os07t0120100-01
MQTL_5A_4	5A	TraesCS5A02G517600	Os07g0120650		Os07t0120650-01
MQTL_5A_4	5A	TraesCS5A02G517600	Os07g0120000		Os07t0120000-00
MQTL_5A_4	5A	TraesCS5A02G517600	Os07g0120300		Os07t0120300-00
MQTL_5A_4	5A	TraesCS5A02G517600	Os07g0119800		Os07t0119800-00
MQTL_5A_4	5A	TraesCS5A02G517600	Os07g0118200		Os07t0118200-00
MQTL_5A_4	5A	TraesCS5A02G517700	Os03g0120200	OsREM6.2	Os03t0120200-01
MQTL_5A_4	5A	TraesCS5A02G517800
MQTL_5A_4	5A	TraesCS5A02G517900
MQTL_5A_4	5A	TraesCS5A02G517900
MQTL_5A_4	5A	TraesCS5A02G518000
MQTL_5A_4	5A	TraesCS5A02G518100
MQTL_5A_4	5A	TraesCS5A02G518200	Os02g0507600		Os02t0507600-01
MQTL_5A_4	5A	TraesCS5A02G518300	Os05g0231700	OsTIP4	Os05t0231700-01
MQTL_5A_4	5A	TraesCS5A02G518400
MQTL_5A_4	5A	TraesCS5A02G518500
MQTL_5A_4	5A	TraesCS5A02G518600
MQTL_5A_4	5A	TraesCS5A02G518700
MQTL_5A_4	5A	TraesCS5A02G518700
MQTL_5A_4	5A	TraesCS5A02G518800
MQTL_5A_4	5A	TraesCS5A02G518900
MQTL_5A_4	5A	TraesCS5A02G519000
MQTL_5A_4	5A	TraesCS5A02G519100
MQTL_5A_4	5A	TraesCS5A02G519200	Os03g0120100		Os03t0120100-01
MQTL_5A_4	5A	TraesCS5A02G519300	Os03g0119966	RIM1	Os03t0119966-01
MQTL_5A_4	5A	TraesCS5A02G519400	Os06g0586150		Os06t0586150-00
MQTL_5A_4	5A	TraesCS5A02G519500
MQTL_5A_4	5A	TraesCS5A02G519600	Os06g0586150		Os06t0586150-00
MQTL_5A_4	5A	TraesCS5A02G519700
MQTL_5A_4	5A	TraesCS5A02G519800
MQTL_5A_4	5A	TraesCS5A02G519900
MQTL_5A_4	5A	TraesCS5A02G520000	Os06g0586150		Os06t0586150-00
MQTL_5A_4	5A	TraesCS5A02G520100	Os03g0119700		Os03t0119700-01
MQTL_5A_4	5A	TraesCS5A02G520200	Os01g0922800	MADS51	Os01t0922800-01
MQTL_5A_4	5A	TraesCS5A02G520300
MQTL_5A_4	5A	TraesCS5A02G520400	Os10g0197700		Os10t0197700-00
MQTL_5A_4	5A	TraesCS5A02G520500	Os10g0197700		Os10t0197700-00
MQTL_5A_4	5A	TraesCS5A02G520600	Os03g0119500	CRR1	Os03t0119500-01
MQTL_5A_4	5A	TraesCS5A02G520600	Os03g0119500	CRR1	Os03t0119500-01
MQTL_5A_4	5A	TraesCS5A02G520600	Os03g0119500	CRR1	Os03t0119500-01
MQTL_5A_4	5A	TraesCS5A02G520700	Os03g0119300	OsSub25	Os03t0119300-01
MQTL_5A_4	5A	TraesCS5A02G520800	Os07g0591300	Os_F0764	Os07t0591300-00
MQTL_5A_4	5A	TraesCS5A02G520900	Os03g0119100	OsPLDbeta2	Os03t0119100-01
MQTL_5A_4	5A	TraesCS5A02G521000
MQTL_5A_4	5A	TraesCS5A02G521000
MQTL_5A_4	5A	TraesCS5A02G521100
MQTL_5A_4	5A	TraesCS5A02G521200	Os04g0516600		Os04t0516600-01
MQTL_5A_4	5A	TraesCS5A02G521200	Os04g0516600		Os04t0516600-01
MQTL_5A_4	5A	TraesCS5A02G521200	Os04g0516600		Os04t0516600-01
MQTL_5A_4	5A	TraesCS5A02G521300	Os04g0516701		Os04t0516701-00
MQTL_5A_4	5A	TraesCS5A02G521400	Os07g0671000		Os07t0671000-00
MQTL_5A_4	5A	TraesCS5A02G521500	Os03g0118200		Os03t0118200-01
MQTL_5A_4	5A	TraesCS5A02G521600	Os03g0361600	OsTPS12	Os03t0361600-00
MQTL_5A_4	5A	TraesCS5A02G521600	Os03g0361700	OsTPS13	Os03t0361700-00
MQTL_5A_4	5A	TraesCS5A02G521600	Os03g0362500		Os03t0362500-00
MQTL_5A_4	5A	TraesCS5A02G521600	Os03g0361100	OsTPS11	Os03t0361100-00
MQTL_5A_4	5A	TraesCS5A02G521700
MQTL_5A_4	5A	TraesCS5A02G521700
MQTL_5A_4	5A	TraesCS5A02G521800	Os10g0524100		Os10t0524100-01
MQTL_5A_4	5A	TraesCS5A02G521900
MQTL_5A_4	5A	TraesCS5A02G522000	Os03g0118700		Os03t0118700-00
MQTL_5A_4	5A	TraesCS5A02G522100	Os03g0118800		Os03t0118800-01
MQTL_5A_4	5A	TraesCS5A02G522200	Os03g0118900		Os03t0118900-01
MQTL_5A_4	5A	TraesCS5A02G522200	Os03g0118900		Os03t0118900-01
MQTL_5A_4	5A	TraesCS5A02G522200	Os03g0118900		Os03t0118900-01
MQTL_5A_4	5A	TraesCS5A02G522300
MQTL_5A_4	5A	TraesCS5A02G522400
MQTL_5A_4	5A	TraesCS5A02G522500
MQTL_5A_4	5A	TraesCS5A02G522600	Os04g0516600		Os04t0516600-01
MQTL_5A_4	5A	TraesCS5A02G522700	Os04g0516701		Os04t0516701-00
MQTL_5A_4	5A	TraesCS5A02G522800
MQTL_5A_4	5A	TraesCS5A02G522900	Os07g0112100		Os07t0112100-00
MQTL_5A_4	5A	TraesCS5A02G523000	gene-petA		cds-CAA33961.1
MQTL_5A_4	5A	TraesCS5A02G523100
MQTL_5A_4	5A	TraesCS5A02G523200	Os03g0667201		Os03t0667201-00
MQTL_5A_4	5A	TraesCS5A02G523300	Os03g0659266		Os03t0659266-00
MQTL_5A_4	5A	TraesCS5A02G523300	gene-psbF		cds-CAA33964.1
MQTL_5A_4	5A	TraesCS5A02G523400
MQTL_5A_4	5A	TraesCS5A02G523500	Os04g0516600		Os04t0516600-01
MQTL_5A_4	5A	TraesCS5A02G523600	Os03g0118100		Os03t0118100-01
MQTL_5A_4	5A	TraesCS5A02G523600	Os03g0118100		Os03t0118100-01
MQTL_5A_4	5A	TraesCS5A02G523700	Os03g0117900	OsERF#137	Os03t0117900-01
MQTL_5A_4	5A	TraesCS5A02G523800	Os09g0573000		Os09t0573000-01
MQTL_5A_4	5A	TraesCS5A02G523900	Os03g0117800		Os03t0117800-01
MQTL_5A_4	5A	TraesCS5A02G523900	Os03g0117800		Os03t0117800-01
MQTL_5A_4	5A	TraesCS5A02G523900	Os03g0117800		Os03t0117800-01
MQTL_5A_4	5A	TraesCS5A02G523900	Os03g0117800		Os03t0117800-01
MQTL_5A_4	5A	TraesCS5A02G524000	Os02g0232000	HSFC2A	Os02t0232000-01
MQTL_5A_4	5A	TraesCS5A02G524100	Os03g0117300		Os03t0117300-01
MQTL_5A_4	5A	TraesCS5A02G524200	Os03g0117300		Os03t0117300-01
MQTL_5A_4	5A	TraesCS5A02G524300	Os04g0177400		Os04t0177400-01
MQTL_5A_4	5A	TraesCS5A02G524300	Os03g0117200		Os03t0117200-01
MQTL_5A_4	5A	TraesCS5A02G524400	Os03g0117100	PEX11-1	Os03t0117100-01
MQTL_5A_4	5A	TraesCS5A02G524500	Os03g0116900		Os03t0116900-01
MQTL_5A_4	5A	TraesCS5A02G524700	Os10g0410750		Os10t0410750-00
MQTL_5A_4	5A	TraesCS5A02G524700	Os10g0410750		Os10t0410750-00
MQTL_5A_4	5A	TraesCS5A02G524800	Os03g0117000		Os03t0117000-00
MQTL_5A_4	5A	TraesCS5A02G524800	Os03g0118600		Os03t0118600-02
MQTL_5A_4	5A	TraesCS5A02G524900	Os04g0444600	OsRpn6	Os04t0444600-01
MQTL_5A_4	5A	TraesCS5A02G525000	Os03g0116800	Os_F0716	Os03t0116800-01
MQTL_5A_4	5A	TraesCS5A02G525100	Os03g0564600		Os03t0564600-01
MQTL_5A_4	5A	TraesCS5A02G525200	Os03g0101800		Os03t0101800-01
MQTL_5A_4	5A	TraesCS5A02G525300
MQTL_5A_4	5A	TraesCS5A02G525400	Os06g0102300	OsPCS2b	Os06t0102300-03
MQTL_5A_4	5A	TraesCS5A02G525500	Os08g0152000	NIP3	Os08t0152000-01
MQTL_5A_4	5A	TraesCS5A02G525500	Os08g0152100	OsNIP3	Os08t0152100-01
MQTL_5A_4	5A	TraesCS5A02G525600
MQTL_5A_4	5A	TraesCS5A02G525700	Os03g0116700	OsFbox127	Os03t0116700-01
MQTL_5A_4	5A	TraesCS5A02G525800
MQTL_5A_4	5A	TraesCS5A02G525900	Os03g0116500		Os03t0116500-01
MQTL_5A_4	5A	TraesCS5A02G526000	Os03g0116400	OsRhmbd7	Os03t0116400-01
MQTL_5A_4	5A	TraesCS5A02G526100	Os09g0431900		Os09t0431900-00
MQTL_5A_4	5A	TraesCS5A02G526200	Os02g0534400	OSCIN1	Os02t0534400-01
MQTL_5A_4	5A	TraesCS5A02G526300	Os03g0116300		Os03t0116300-01
MQTL_5A_4	5A	TraesCS5A02G526300	Os03g0116300		Os03t0116300-01
MQTL_5A_4	5A	TraesCS5A02G526300	Os03g0116300		Os03t0116300-01
MQTL_5A_4	5A	TraesCS5A02G526500
MQTL_5A_4	5A	TraesCS5A02G526600
MQTL_5A_4	5A	TraesCS5A02G526700
MQTL_5A_4	5A	TraesCS5A02G526800	Os11g0539500		Os11t0539500-00
MQTL_5A_4	5A	TraesCS5A02G526900	Os10g0168300		Os10t0168300-00
MQTL_5A_4	5A	TraesCS5A02G526900	Os10g0168500	OsPKS19	Os10t0168500-00
MQTL_5A_4	5A	TraesCS5A02G526900	Os05g0212600	OsPKS05	Os05t0212600-00
MQTL_5A_4	5A	TraesCS5A02G526900	Os10g0162856	OsPKS17	Os10t0162856-00
MQTL_5A_4	5A	TraesCS5A02G526900	Os05g0212900	CHS	Os05t0212900-00
MQTL_5A_4	5A	TraesCS5A02G526900	Os10g0177300	OsPKS20	Os10t0177300-00
MQTL_5A_4	5A	TraesCS5A02G526900	Os05g0213100	OsPKS07	Os05t0213100-00
MQTL_5A_4	5A	TraesCS5A02G526900	Os10g0167900	OsPKS18	Os10t0167900-00
MQTL_5A_4	5A	TraesCS5A02G526900	Os10g0158400	OsPKS16	Os10t0158400-00
MQTL_5A_4	5A	TraesCS5A02G527000	Os03g0116000		Os03t0116000-00
MQTL_5A_4	5A	TraesCS5A02G527100	Os03g0101100		Os03t0101100-01
MQTL_5A_4	5A	TraesCS5A02G527300	Os03g0115700		Os03t0115700-01
MQTL_5A_4	5A	TraesCS5A02G527400	Os03g0115700		Os03t0115700-01
MQTL_5A_4	5A	TraesCS5A02G527500	Os10g0389500		Os10t0389500-01
MQTL_5A_4	5A	TraesCS5A02G527500	Os10g0389500		Os10t0389500-01
MQTL_5A_4	5A	TraesCS5A02G527500	Os10g0389500		Os10t0389500-01
MQTL_5A_4	5A	TraesCS5A02G527600	Os01g0360200	RBOHB	Os01t0360200-01
MQTL_5A_4	5A	TraesCS5A02G527700
MQTL_5A_4	5A	TraesCS5A02G527800	Os09g0249400		Os09t0249400-01
MQTL_5A_4	5A	TraesCS5A02G527900
MQTL_5A_4	5A	TraesCS5A02G528000	Os11g0559200	Xa21*	Os11t0559200-00
MQTL_5A_4	5A	TraesCS5A02G528000	Os11g0569600		Os11t0569600-01
MQTL_5A_4	5A	TraesCS5A02G528000	Os11g0569733		Os11t0569733-00
MQTL_5A_4	5A	TraesCS5A02G528100	Os03g0115500		Os03t0115500-01
MQTL_5A_4	5A	TraesCS5A02G528200	Os03g0115400	OsWD40-60	Os03t0115400-01
MQTL_5A_4	5A	TraesCS5A02G528400	Os03g0115300		Os03t0115300-00
MQTL_5A_4	5A	TraesCS5A02G528400	Os03g0115300		Os03t0115300-00
MQTL_5A_4	5A	TraesCS5A02G528500	Os04g0625500		Os04t0625500-00
MQTL_5A_4	5A	TraesCS5A02G528600	Os04g0625500		Os04t0625500-00
MQTL_5A_4	5A	TraesCS5A02G528700	Os03g0115100		Os03t0115100-01
MQTL_5A_4	5A	TraesCS5A02G528800	Os01g0149700		Os01t0149700-00
MQTL_5A_4	5A	TraesCS5A02G528800	Os01g0152600	OsRLCK24	Os01t0152600-00
MQTL_5A_4	5A	TraesCS5A02G528800	Os01g0153000		Os01t0153000-00
MQTL_5A_4	5A	TraesCS5A02G528800	Os01g0152800	OsRLCK25	Os01t0152800-01
MQTL_5A_4	5A	TraesCS5A02G528900
MQTL_5A_4	5A	TraesCS5A02G529000	Os03g0115500		Os03t0115500-01
MQTL_5A_4	5A	TraesCS5A02G529000	Os03g0115500		Os03t0115500-01
MQTL_5A_4	5A	TraesCS5A02G529100
MQTL_5A_4	5A	TraesCS5A02G529100
MQTL_5A_4	5A	TraesCS5A02G529200	Os04g0119300		Os04t0119300-00
MQTL_5A_4	5A	TraesCS5A02G529200	Os03g0107600		Os03t0107600-01
MQTL_5A_4	5A	TraesCS5A02G529300
MQTL_5A_4	5A	TraesCS5A02G529400
MQTL_5A_4	5A	TraesCS5A02G529500	Os09g0570500	OsRFPHC-16	Os09t0570500-01
MQTL_5A_4	5A	TraesCS5A02G529600
MQTL_5A_4	5A	TraesCS5A02G529700
MQTL_5A_4	5A	TraesCS5A02G529800	Os05g0314100		Os05t0314100-02
MQTL_5A_4	5A	TraesCS5A02G529800	Os05g0314100		Os05t0314100-02
MQTL_5A_4	5A	TraesCS5A02G529900	Os03g0107300	LSI2	Os03t0107300-01
MQTL_5A_4	5A	TraesCS5A02G530000	Os03g0107000		Os03t0107000-01
MQTL_5A_4	5A	TraesCS5A02G530000	Os03g0107000		Os03t0107000-01
MQTL_5A_4	5A	TraesCS5A02G530000	Os03g0107000		Os03t0107000-01
MQTL_5A_4	5A	TraesCS5A02G530000	Os03g0107000		Os03t0107000-01
MQTL_5A_4	5A	TraesCS5A02G530100	Os03g0106700	OsEXPB13	Os03t0106700-00
MQTL_5A_4	5A	TraesCS5A02G530100	Os03g0106500	OsEXPB1	Os03t0106500-01
MQTL_5A_4	5A	TraesCS5A02G530100	Os03g0106900	OsEXPB1	Os03t0106900-00
MQTL_5A_4	5A	TraesCS5A02G530100	Os03g0106800	OsEXPB10	Os03t0106800-01
MQTL_5A_4	5A	TraesCS5A02G530200
MQTL_5A_4	5A	TraesCS5A02G530300
MQTL_5A_4	5A	TraesCS5A02G530400
MQTL_5A_4	5A	TraesCS5A02G530500
MQTL_5A_4	5A	TraesCS5A02G530600	Os03g0861300	OsPIP2	Os03t0861300-01
MQTL_5A_4	5A	TraesCS5A02G530700	Os03g0106700	OsEXPB13	Os03t0106700-00
MQTL_5A_4	5A	TraesCS5A02G530700	Os03g0106500	OsEXPB1	Os03t0106500-01
MQTL_5A_4	5A	TraesCS5A02G530700	Os03g0106900	OsEXPB1	Os03t0106900-00
MQTL_5A_4	5A	TraesCS5A02G530700	Os03g0106800	OsEXPB10	Os03t0106800-01
MQTL_5A_4	5A	TraesCS5A02G530800
MQTL_5A_4	5A	TraesCS5A02G530900
MQTL_5A_4	5A	TraesCS5A02G531000
MQTL_5A_4	5A	TraesCS5A02G531100
MQTL_5A_4	5A	TraesCS5A02G531200	Os03g0106400		Os03t0106400-01
MQTL_5A_4	5A	TraesCS5A02G531200	Os03g0106400		Os03t0106400-01
MQTL_5A_4	5A	TraesCS5A02G531200	Os03g0106400		Os03t0106400-01
MQTL_5A_4	5A	TraesCS5A02G531300	Os09g0567500		Os09t0567500-01
MQTL_5A_4	5A	TraesCS5A02G531400	Os06g0311300		Os06t0311300-01
MQTL_5A_4	5A	TraesCS5A02G531400	Os06g0311300		Os06t0311300-01
MQTL_5A_4	5A	TraesCS5A02G531500	Os01g0857200		Os01t0857200-01
MQTL_5A_4	5A	TraesCS5A02G531600	Os03g0106300	PAIR1	Os03t0106300-01
MQTL_5A_4	5A	TraesCS5A02G531600	Os03g0106300	PAIR1	Os03t0106300-01
MQTL_5A_4	5A	TraesCS5A02G531700	Os03g0106200		Os03t0106200-01
MQTL_5A_4	5A	TraesCS5A02G531800	Os04g0542200	OsYSL9	Os04t0542200-01
MQTL_5A_4	5A	TraesCS5A02G531900
MQTL_5A_4	5A	TraesCS5A02G532000	Os11g0125900		Os11t0125900-00
MQTL_5A_4	5A	TraesCS5A02G532000	Os11g0126400		Os11t0126400-00
MQTL_5A_4	5A	TraesCS5A02G532000	Os12g0123500		Os12t0123500-01
MQTL_5A_4	5A	TraesCS5A02G532100	Os05g0192100		Os05t0192100-01
MQTL_5A_4	5A	TraesCS5A02G532100	Os05g0189900		Os05t0189900-01
MQTL_5A_4	5A	TraesCS5A02G532100	Os05g0190500	OsVSP2	Os05t0190500-02
MQTL_5A_4	5A	TraesCS5A02G532100	Os05g0191500		Os05t0191500-03
MQTL_5A_4	5A	TraesCS5A02G532100	Os05g0190300		Os05t0190300-03
MQTL_5A_4	5A	TraesCS5A02G532100	Os05g0191700		Os05t0191700-00
MQTL_5A_4	5A	TraesCS5A02G532100	Os05g0189300		Os05t0189300-01
MQTL_5A_4	5A	TraesCS5A02G532200	Os05g0192100		Os05t0192100-01
MQTL_5A_4	5A	TraesCS5A02G532200	Os05g0189900		Os05t0189900-01
MQTL_5A_4	5A	TraesCS5A02G532200	Os05g0190500	OsVSP2	Os05t0190500-02
MQTL_5A_4	5A	TraesCS5A02G532200	Os05g0191500		Os05t0191500-03
MQTL_5A_4	5A	TraesCS5A02G532200	Os05g0190300		Os05t0190300-03
MQTL_5A_4	5A	TraesCS5A02G532200	Os05g0191700		Os05t0191700-00
MQTL_5A_4	5A	TraesCS5A02G532200	Os05g0189300		Os05t0189300-01
MQTL_5A_4	5A	TraesCS5A02G532300	Os05g0192100		Os05t0192100-01
MQTL_5A_4	5A	TraesCS5A02G532300	Os05g0189900		Os05t0189900-01
MQTL_5A_4	5A	TraesCS5A02G532300	Os05g0190500	OsVSP2	Os05t0190500-02
MQTL_5A_4	5A	TraesCS5A02G532300	Os05g0191500		Os05t0191500-03
MQTL_5A_4	5A	TraesCS5A02G532300	Os05g0190300		Os05t0190300-03
MQTL_5A_4	5A	TraesCS5A02G532300	Os05g0191700		Os05t0191700-00
MQTL_5A_4	5A	TraesCS5A02G532300	Os05g0189300		Os05t0189300-01
MQTL_5A_4	5A	TraesCS5A02G532400	Os05g0192100		Os05t0192100-01
MQTL_5A_4	5A	TraesCS5A02G532400	Os05g0189900		Os05t0189900-01
MQTL_5A_4	5A	TraesCS5A02G532400	Os05g0190500	OsVSP2	Os05t0190500-02
MQTL_5A_4	5A	TraesCS5A02G532400	Os05g0191500		Os05t0191500-03
MQTL_5A_4	5A	TraesCS5A02G532400	Os05g0190300		Os05t0190300-03
MQTL_5A_4	5A	TraesCS5A02G532400	Os05g0191700		Os05t0191700-00
MQTL_5A_4	5A	TraesCS5A02G532400	Os05g0189300		Os05t0189300-01
MQTL_5A_4	5A	TraesCS5A02G532500	Os07g0648266	OsMed12_1	Os07t0648266-00
MQTL_5A_4	5A	TraesCS5A02G532500	Os07g0648266	OsMed12_1	Os07t0648266-00
MQTL_5A_4	5A	TraesCS5A02G532600	Os03g0106000		Os03t0106000-01
MQTL_5A_4	5A	TraesCS5A02G532700	Os03g0105800		Os03t0105800-01
MQTL_5A_4	5A	TraesCS5A02G532800
MQTL_5A_4	5A	TraesCS5A02G532900	Os09g0329200		Os09t0329200-00
MQTL_5A_4	5A	TraesCS5A02G532900	Os09g0330000		Os09t0330000-00
MQTL_5A_4	5A	TraesCS5A02G533000	Os08g0428400	OsJAZ9	Os08t0428400-01
MQTL_5A_4	5A	TraesCS5A02G533100	Os08g0428400	OsJAZ9	Os08t0428400-01
MQTL_5A_4	5A	TraesCS5A02G533200
MQTL_5A_4	5A	TraesCS5A02G533200
MQTL_5A_4	5A	TraesCS5A02G533300	Os01g0108400		Os01t0108400-00
MQTL_5A_4	5A	TraesCS5A02G533400
MQTL_5A_4	5A	TraesCS5A02G533500	Os01g0108400		Os01t0108400-00
MQTL_5A_4	5A	TraesCS5A02G533600	Os10g0422566		Os10t0422566-01
MQTL_5A_4	5A	TraesCS5A02G533700	Os01g0269800		Os01t0269800-00
MQTL_5A_4	5A	TraesCS5A02G533800
MQTL_5A_4	5A	TraesCS5A02G533800
MQTL_5A_4	5A	TraesCS5A02G533800
MQTL_5A_4	5A	TraesCS5A02G533800
MQTL_5A_4	5A	TraesCS5A02G533900
MQTL_5A_4	5A	TraesCS5A02G534000	Os05g0320700	C4H2	Os05t0320700-02
MQTL_5A_4	5A	TraesCS5A02G534100	Os08g0398300	OsABCA4	Os08t0398300-01
MQTL_5A_4	5A	TraesCS5A02G534100	Os08g0398300	OsABCA4	Os08t0398300-01
MQTL_5A_4	5A	TraesCS5A02G534100	Os08g0398300	OsABCA4	Os08t0398300-01
MQTL_5A_4	5A	TraesCS5A02G534200	Os03g0105700		Os03t0105700-01
MQTL_5A_4	5A	TraesCS5A02G534300	Os03g0105600	OsTUB2	Os03t0105600-01
MQTL_5A_4	5A	TraesCS5A02G534400	Os01g0722300		Os01t0722300-01
MQTL_5A_4	5A	TraesCS5A02G534500
MQTL_5A_4	5A	TraesCS5A02G534600
MQTL_5A_4	5A	TraesCS5A02G534700	Os03g0281466		Os03t0281466-01
MQTL_5A_4	5A	TraesCS5A02G534800
MQTL_5A_4	5A	TraesCS5A02G534900	Os08g0480100		Os08t0480100-01
MQTL_5A_4	5A	TraesCS5A02G535000	Os03g0103400		Os03t0103400-01
MQTL_5A_4	5A	TraesCS5A02G535100
MQTL_5A_4	5A	TraesCS5A02G535200
MQTL_5A_4	5A	TraesCS5A02G535200
MQTL_5A_4	5A	TraesCS5A02G535300	Os03g0103300	qLTG-3-1(t)	Os03t0103300-01
MQTL_5A_4	5A	TraesCS5A02G535400	Os03g0103300	qLTG-3-1(t)	Os03t0103300-01
MQTL_5A_4	5A	TraesCS5A02G535500	Os10g0178000		Os10t0178000-00
MQTL_5A_4	5A	TraesCS5A02G535600	Os10g0178000		Os10t0178000-00
MQTL_5A_4	5A	TraesCS5A02G535700
MQTL_5A_4	5A	TraesCS5A02G535800
MQTL_5A_4	5A	TraesCS5A02G535900
MQTL_5A_4	5A	TraesCS5A02G536000
MQTL_5A_4	5A	TraesCS5A02G536100
MQTL_5A_4	5A	TraesCS5A02G536200
MQTL_5A_4	5A	TraesCS5A02G536300
MQTL_5A_4	5A	TraesCS5A02G536500
MQTL_5A_4	5A	TraesCS5A02G536500
MQTL_5A_4	5A	TraesCS5A02G536600
MQTL_5A_4	5A	TraesCS5A02G536700	Os10g0553900		Os10t0553900-01
MQTL_5A_4	5A	TraesCS5A02G536800
MQTL_5A_4	5A	TraesCS5A02G536900
MQTL_5A_4	5A	TraesCS5A02G537000
MQTL_5A_4	5A	TraesCS5A02G537100	Os03g0103000	OsNRT1.1C	Os03t0103000-01
MQTL_5A_4	5A	TraesCS5A02G537200
MQTL_5A_4	5A	TraesCS5A02G537300	Os03g0102700	OsEXPB7	Os03t0102700-01
MQTL_5A_4	5A	TraesCS5A02G537400
MQTL_5A_4	5A	TraesCS5A02G537400
MQTL_5A_4	5A	TraesCS5A02G537500
MQTL_5A_4	5A	TraesCS5A02G537600
MQTL_5A_4	5A	TraesCS5A02G537700	Os08g0179150		Os08t0179150-01
MQTL_5A_4	5A	TraesCS5A02G537800	Os08g0179150		Os08t0179150-01
MQTL_5A_4	5A	TraesCS5A02G537900	Os08g0179150		Os08t0179150-01
MQTL_5A_4	5A	TraesCS5A02G538000	Os03g0102500		Os03t0102500-01
MQTL_5A_4	5A	TraesCS5A02G538100	Os03g0102400		Os03t0102400-01
MQTL_5A_4	5A	TraesCS5A02G538100	Os07g0466200		Os07t0466200-01
MQTL_5A_4	5A	TraesCS5A02G538100	Os03g0102400		Os03t0102400-01
MQTL_5A_4	5A	TraesCS5A02G538100	Os07g0466200		Os07t0466200-01
MQTL_5A_4	5A	TraesCS5A02G538200	Os03g0102333		Os03t0102333-00
MQTL_5A_4	5A	TraesCS5A02G538200	Os03g0102300		Os03t0102300-00
MQTL_5A_4	5A	TraesCS5A02G538200	Os03g0102366		Os03t0102366-00
MQTL_5A_4	5A	TraesCS5A02G538300
MQTL_5A_4	5A	TraesCS5A02G538400
MQTL_5A_4	5A	TraesCS5A02G538500
MQTL_5A_4	5A	TraesCS5A02G538600	Os10g0557600	OsGATA7	Os10t0557600-00
MQTL_5A_4	5A	TraesCS5A02G538700	Os10g0558125		Os10t0558125-00
MQTL_5A_4	5A	TraesCS5A02G538700	Os10g0558100		Os10t0558100-00
MQTL_5A_4	5A	TraesCS5A02G538800	Os04g0360500		Os04t0360500-01
MQTL_5A_4	5A	TraesCS5A02G538900	Os04g0361500		Os04t0361500-00
MQTL_5A_4	5A	TraesCS5A02G539000	Os04g0361500		Os04t0361500-00
MQTL_5A_4	5A	TraesCS5A02G539100	Os04g0361500		Os04t0361500-00
MQTL_5A_4	5A	TraesCS5A02G539200
MQTL_5A_4	5A	TraesCS5A02G539300
MQTL_5A_4	5A	TraesCS5A02G539400	Os03g0113900	OsS40-4	Os03t0113900-02
MQTL_5A_4	5A	TraesCS5A02G539500	Os03g0111800		Os03t0111800-01
MQTL_5A_4	5A	TraesCS5A02G539600
MQTL_5A_4	5A	TraesCS5A02G539700	Os01g0351800		Os01t0351800-01
MQTL_5A_4	5A	TraesCS5A02G539700	Os01g0352100		Os01t0352100-01
MQTL_5A_4	5A	TraesCS5A02G539700	Os01g0351800		Os01t0351800-01
MQTL_5A_4	5A	TraesCS5A02G539700	Os01g0352100		Os01t0352100-01
MQTL_5A_4	5A	TraesCS5A02G539800	Os01g0351800		Os01t0351800-01
MQTL_5A_4	5A	TraesCS5A02G539800	Os01g0352100		Os01t0352100-01
MQTL_5A_4	5A	TraesCS5A02G539900	Os10g0558900	RL14	Os10t0558900-01
MQTL_5A_4	5A	TraesCS5A02G540000	Os03g0102200	SDRP	Os03t0102200-01
MQTL_5A_4	5A	TraesCS5A02G540100
MQTL_5A_4	5A	TraesCS5A02G540100
MQTL_5A_4	5A	TraesCS5A02G540100
MQTL_5A_4	5A	TraesCS5A02G540200
MQTL_5A_4	5A	TraesCS5A02G540300
MQTL_5A_4	5A	TraesCS5A02G540400	Os03g0102100		Os03t0102100-02
MQTL_5A_4	5A	TraesCS5A02G540400	Os03g0102100		Os03t0102100-02
MQTL_5A_4	5A	TraesCS5A02G540500
MQTL_5A_4	5A	TraesCS5A02G540700	Os03g0102000		Os03t0102000-01
MQTL_5A_4	5A	TraesCS5A02G540800
MQTL_5A_4	5A	TraesCS5A02G540800
MQTL_5A_4	5A	TraesCS5A02G540900	Os03g0101900		Os03t0101900-01
MQTL_5A_4	5A	TraesCS5A02G541000	Os03g0101800		Os03t0101800-01
MQTL_5A_4	5A	TraesCS5A02G541100
MQTL_5A_4	5A	TraesCS5A02G541200	Os07g0261200	GHD7	Os07t0261200-01
MQTL_5A_4	5A	TraesCS5A02G541300
MQTL_5A_4	5A	TraesCS5A02G541400
MQTL_5A_4	5A	TraesCS5A02G541400
MQTL_5A_4	5A	TraesCS5A02G541500
MQTL_5A_4	5A	TraesCS5A02G541600
MQTL_5A_4	5A	TraesCS5A02G541700	Os03g0669900	OsFbox165	Os03t0669900-00
MQTL_5A_4	5A	TraesCS5A02G541800	Os11g0184800	OsAsp1	Os11t0184800-01
MQTL_5A_4	5A	TraesCS5A02G541900	Os11g0184800	OsAsp1	Os11t0184800-01
MQTL_5A_4	5A	TraesCS5A02G542000	Os11g0184800	OsAsp1	Os11t0184800-01
MQTL_5A_4	5A	TraesCS5A02G542100
MQTL_5A_4	5A	TraesCS5A02G542200	Os10g0469600		Os10t0469600-01
MQTL_5A_4	5A	TraesCS5A02G542300	Os10g0469000		Os10t0469000-01
MQTL_5A_4	5A	TraesCS5A02G542300	Os10g0469300		Os10t0469300-00
MQTL_5A_4	5A	TraesCS5A02G542400	Os03g0101600		Os03t0101600-01
MQTL_5A_4	5A	TraesCS5A02G542500	Os03g0101500		Os03t0101500-01
MQTL_5A_4	5A	TraesCS5A02G542600	Os03g0101300	FCO10	Os03t0101300-02
MQTL_5A_4	5A	TraesCS5A02G542600	Os03g0101300	FCO10	Os03t0101300-02
MQTL_5A_4	5A	TraesCS5A02G542700	Os03g0101200	OsPUB50	Os03t0101200-00
MQTL_5A_4	5A	TraesCS5A02G542800	Os04g0444100		Os04t0444100-00
MQTL_5A_4	5A	TraesCS5A02G542900
MQTL_5A_4	5A	TraesCS5A02G543000	Os05g0500200		Os05t0500200-01
MQTL_5A_4	5A	TraesCS5A02G543100	Os04g0522500	OsGA2ox6	Os04t0522500-01
MQTL_5A_4	5A	TraesCS5A02G543200
MQTL_5A_4	5A	TraesCS5A02G543200
MQTL_5A_4	5A	TraesCS5A02G543300	Os03g0100800	OSA8	Os03t0100800-01
MQTL_5A_4	5A	TraesCS5A02G543400
MQTL_5A_4	5A	TraesCS5A02G543500	Os03g0213500		Os03t0213500-01
MQTL_5A_4	5A	TraesCS5A02G543600	Os08g0189500	GLP8-6	Os08t0189500-01
MQTL_5A_4	5A	TraesCS5A02G543600	Os08g0189600	GLP8-7	Os08t0189600-01
MQTL_5A_4	5A	TraesCS5A02G543600	Os08g0190100	GLP8-11	Os08t0190100-01
MQTL_5A_4	5A	TraesCS5A02G543600	Os08g0189900	GLP8-10	Os08t0189900-01
MQTL_5A_4	5A	TraesCS5A02G543600	Os08g0189700	GLP8-8	Os08t0189700-01
MQTL_5A_4	5A	TraesCS5A02G543600	Os08g0189850	GLP8-9	Os08t0189850-01
MQTL_5A_4	5A	TraesCS5A02G543600	Os08g0189400	GLP8-5	Os08t0189400-01
MQTL_5A_4	5A	TraesCS5A02G543700	Os08g0189500	GLP8-6	Os08t0189500-01
MQTL_5A_4	5A	TraesCS5A02G543700	Os08g0189600	GLP8-7	Os08t0189600-01
MQTL_5A_4	5A	TraesCS5A02G543700	Os08g0190100	GLP8-11	Os08t0190100-01
MQTL_5A_4	5A	TraesCS5A02G543700	Os08g0189900	GLP8-10	Os08t0189900-01
MQTL_5A_4	5A	TraesCS5A02G543700	Os08g0189700	GLP8-8	Os08t0189700-01
MQTL_5A_4	5A	TraesCS5A02G543700	Os08g0189850	GLP8-9	Os08t0189850-01
MQTL_5A_4	5A	TraesCS5A02G543700	Os08g0189400	GLP8-5	Os08t0189400-01
MQTL_5A_4	5A	TraesCS5A02G543756	Os08g0189500	GLP8-6	Os08t0189500-01
MQTL_5A_4	5A	TraesCS5A02G543756	Os08g0189600	GLP8-7	Os08t0189600-01
MQTL_5A_4	5A	TraesCS5A02G543756	Os08g0190100	GLP8-11	Os08t0190100-01
MQTL_5A_4	5A	TraesCS5A02G543756	Os08g0189900	GLP8-10	Os08t0189900-01
MQTL_5A_4	5A	TraesCS5A02G543756	Os08g0189700	GLP8-8	Os08t0189700-01
MQTL_5A_4	5A	TraesCS5A02G543756	Os08g0189850	GLP8-9	Os08t0189850-01
MQTL_5A_4	5A	TraesCS5A02G543756	Os08g0189400	GLP8-5	Os08t0189400-01
MQTL_5A_4	5A	TraesCS5A02G543800	Os08g0189500	GLP8-6	Os08t0189500-01
MQTL_5A_4	5A	TraesCS5A02G543800	Os08g0189600	GLP8-7	Os08t0189600-01
MQTL_5A_4	5A	TraesCS5A02G543800	Os08g0190100	GLP8-11	Os08t0190100-01
MQTL_5A_4	5A	TraesCS5A02G543800	Os08g0189900	GLP8-10	Os08t0189900-01
MQTL_5A_4	5A	TraesCS5A02G543800	Os08g0189700	GLP8-8	Os08t0189700-01
MQTL_5A_4	5A	TraesCS5A02G543800	Os08g0189850	GLP8-9	Os08t0189850-01
MQTL_5A_4	5A	TraesCS5A02G543800	Os08g0189400	GLP8-5	Os08t0189400-01
MQTL_5A_4	5A	TraesCS5A02G543900	Os08g0189500	GLP8-6	Os08t0189500-01
MQTL_5A_4	5A	TraesCS5A02G543900	Os08g0189600	GLP8-7	Os08t0189600-01
MQTL_5A_4	5A	TraesCS5A02G543900	Os08g0190100	GLP8-11	Os08t0190100-01
MQTL_5A_4	5A	TraesCS5A02G543900	Os08g0189900	GLP8-10	Os08t0189900-01
MQTL_5A_4	5A	TraesCS5A02G543900	Os08g0189700	GLP8-8	Os08t0189700-01
MQTL_5A_4	5A	TraesCS5A02G543900	Os08g0189850	GLP8-9	Os08t0189850-01
MQTL_5A_4	5A	TraesCS5A02G543900	Os08g0189400	GLP8-5	Os08t0189400-01
MQTL_5A_4	5A	TraesCS5A02G544000	Os08g0189500	GLP8-6	Os08t0189500-01
MQTL_5A_4	5A	TraesCS5A02G544000	Os08g0189600	GLP8-7	Os08t0189600-01
MQTL_5A_4	5A	TraesCS5A02G544000	Os08g0190100	GLP8-11	Os08t0190100-01
MQTL_5A_4	5A	TraesCS5A02G544000	Os08g0189900	GLP8-10	Os08t0189900-01
MQTL_5A_4	5A	TraesCS5A02G544000	Os08g0189700	GLP8-8	Os08t0189700-01
MQTL_5A_4	5A	TraesCS5A02G544000	Os08g0189850	GLP8-9	Os08t0189850-01
MQTL_5A_4	5A	TraesCS5A02G544000	Os08g0189400	GLP8-5	Os08t0189400-01
MQTL_5A_4	5A	TraesCS5A02G544100	Os08g0189500	GLP8-6	Os08t0189500-01
MQTL_5A_4	5A	TraesCS5A02G544100	Os08g0189600	GLP8-7	Os08t0189600-01
MQTL_5A_4	5A	TraesCS5A02G544100	Os08g0190100	GLP8-11	Os08t0190100-01
MQTL_5A_4	5A	TraesCS5A02G544100	Os08g0189900	GLP8-10	Os08t0189900-01
MQTL_5A_4	5A	TraesCS5A02G544100	Os08g0189700	GLP8-8	Os08t0189700-01
MQTL_5A_4	5A	TraesCS5A02G544100	Os08g0189850	GLP8-9	Os08t0189850-01
MQTL_5A_4	5A	TraesCS5A02G544100	Os08g0189400	GLP8-5	Os08t0189400-01
MQTL_5A_4	5A	TraesCS5A02G544189
MQTL_5A_4	5A	TraesCS5A02G544196	Os08g0189500	GLP8-6	Os08t0189500-01
MQTL_5A_4	5A	TraesCS5A02G544196	Os08g0189600	GLP8-7	Os08t0189600-01
MQTL_5A_4	5A	TraesCS5A02G544196	Os08g0190100	GLP8-11	Os08t0190100-01
MQTL_5A_4	5A	TraesCS5A02G544196	Os08g0189900	GLP8-10	Os08t0189900-01
MQTL_5A_4	5A	TraesCS5A02G544196	Os08g0189700	GLP8-8	Os08t0189700-01
MQTL_5A_4	5A	TraesCS5A02G544196	Os08g0189850	GLP8-9	Os08t0189850-01
MQTL_5A_4	5A	TraesCS5A02G544196	Os08g0189400	GLP8-5	Os08t0189400-01
MQTL_5A_4	5A	TraesCS5A02G544200	Os08g0189500	GLP8-6	Os08t0189500-01
MQTL_5A_4	5A	TraesCS5A02G544200	Os08g0189600	GLP8-7	Os08t0189600-01
MQTL_5A_4	5A	TraesCS5A02G544200	Os08g0190100	GLP8-11	Os08t0190100-01
MQTL_5A_4	5A	TraesCS5A02G544200	Os08g0189900	GLP8-10	Os08t0189900-01
MQTL_5A_4	5A	TraesCS5A02G544200	Os08g0189700	GLP8-8	Os08t0189700-01
MQTL_5A_4	5A	TraesCS5A02G544200	Os08g0189850	GLP8-9	Os08t0189850-01
MQTL_5A_4	5A	TraesCS5A02G544200	Os08g0189400	GLP8-5	Os08t0189400-01
MQTL_5A_4	5A	TraesCS5A02G544300
MQTL_5A_4	5A	TraesCS5A02G544400	Os08g0189500	GLP8-6	Os08t0189500-01
MQTL_5A_4	5A	TraesCS5A02G544400	Os08g0189600	GLP8-7	Os08t0189600-01
MQTL_5A_4	5A	TraesCS5A02G544400	Os08g0190100	GLP8-11	Os08t0190100-01
MQTL_5A_4	5A	TraesCS5A02G544400	Os08g0189900	GLP8-10	Os08t0189900-01
MQTL_5A_4	5A	TraesCS5A02G544400	Os08g0189700	GLP8-8	Os08t0189700-01
MQTL_5A_4	5A	TraesCS5A02G544400	Os08g0189850	GLP8-9	Os08t0189850-01
MQTL_5A_4	5A	TraesCS5A02G544400	Os08g0189400	GLP8-5	Os08t0189400-01
MQTL_5A_4	5A	TraesCS5A02G544500	Os08g0189500	GLP8-6	Os08t0189500-01
MQTL_5A_4	5A	TraesCS5A02G544500	Os08g0189600	GLP8-7	Os08t0189600-01
MQTL_5A_4	5A	TraesCS5A02G544500	Os08g0190100	GLP8-11	Os08t0190100-01
MQTL_5A_4	5A	TraesCS5A02G544500	Os08g0189900	GLP8-10	Os08t0189900-01
MQTL_5A_4	5A	TraesCS5A02G544500	Os08g0189700	GLP8-8	Os08t0189700-01
MQTL_5A_4	5A	TraesCS5A02G544500	Os08g0189850	GLP8-9	Os08t0189850-01
MQTL_5A_4	5A	TraesCS5A02G544500	Os08g0189400	GLP8-5	Os08t0189400-01
MQTL_5A_4	5A	TraesCS5A02G544521	Os08g0189500	GLP8-6	Os08t0189500-01
MQTL_5A_4	5A	TraesCS5A02G544521	Os08g0189600	GLP8-7	Os08t0189600-01
MQTL_5A_4	5A	TraesCS5A02G544521	Os08g0190100	GLP8-11	Os08t0190100-01
MQTL_5A_4	5A	TraesCS5A02G544521	Os08g0189900	GLP8-10	Os08t0189900-01
MQTL_5A_4	5A	TraesCS5A02G544521	Os08g0189700	GLP8-8	Os08t0189700-01
MQTL_5A_4	5A	TraesCS5A02G544521	Os08g0189850	GLP8-9	Os08t0189850-01
MQTL_5A_4	5A	TraesCS5A02G544521	Os08g0189400	GLP8-5	Os08t0189400-01
MQTL_5A_4	5A	TraesCS5A02G544600	Os11g0289700		Os11t0289700-01
MQTL_5A_4	5A	TraesCS5A02G544600	Os04g0570500	DWF1	Os04t0570500-01
MQTL_5A_4	5A	TraesCS5A02G544600	Os07g0482900		Os07t0482900-00
MQTL_5A_4	5A	TraesCS5A02G544600	Os04g0570600		Os04t0570600-01
MQTL_5A_4	5A	TraesCS5A02G544800	Os03g0100300	OsCYP35	Os03t0100300-01
MQTL_5A_4	5A	TraesCS5A02G544800	Os03g0100300	OsCYP35	Os03t0100300-01
MQTL_5A_4	5A	TraesCS5A02G544900	Os03g0100400	XPF	Os03t0100400-01
MQTL_5A_4	5A	TraesCS5A02G545100	Os03g0100500		Os03t0100500-01
MQTL_5A_4	5A	TraesCS5A02G545200	Os08g0189500	GLP8-6	Os08t0189500-01
MQTL_5A_4	5A	TraesCS5A02G545200	Os08g0189600	GLP8-7	Os08t0189600-01
MQTL_5A_4	5A	TraesCS5A02G545200	Os08g0190100	GLP8-11	Os08t0190100-01
MQTL_5A_4	5A	TraesCS5A02G545200	Os08g0189900	GLP8-10	Os08t0189900-01
MQTL_5A_4	5A	TraesCS5A02G545200	Os08g0189700	GLP8-8	Os08t0189700-01
MQTL_5A_4	5A	TraesCS5A02G545200	Os08g0189850	GLP8-9	Os08t0189850-01
MQTL_5A_4	5A	TraesCS5A02G545200	Os08g0189400	GLP8-5	Os08t0189400-01
MQTL_5A_4	5A	TraesCS5A02G545250	Os08g0189500	GLP8-6	Os08t0189500-01
MQTL_5A_4	5A	TraesCS5A02G545250	Os08g0189600	GLP8-7	Os08t0189600-01
MQTL_5A_4	5A	TraesCS5A02G545250	Os08g0190100	GLP8-11	Os08t0190100-01
MQTL_5A_4	5A	TraesCS5A02G545250	Os08g0189900	GLP8-10	Os08t0189900-01
MQTL_5A_4	5A	TraesCS5A02G545250	Os08g0189700	GLP8-8	Os08t0189700-01
MQTL_5A_4	5A	TraesCS5A02G545250	Os08g0189850	GLP8-9	Os08t0189850-01
MQTL_5A_4	5A	TraesCS5A02G545250	Os08g0189400	GLP8-5	Os08t0189400-01
MQTL_5A_4	5A	TraesCS5A02G545300	Os08g0189500	GLP8-6	Os08t0189500-01
MQTL_5A_4	5A	TraesCS5A02G545300	Os08g0189600	GLP8-7	Os08t0189600-01
MQTL_5A_4	5A	TraesCS5A02G545300	Os08g0190100	GLP8-11	Os08t0190100-01
MQTL_5A_4	5A	TraesCS5A02G545300	Os08g0189900	GLP8-10	Os08t0189900-01
MQTL_5A_4	5A	TraesCS5A02G545300	Os08g0189700	GLP8-8	Os08t0189700-01
MQTL_5A_4	5A	TraesCS5A02G545300	Os08g0189850	GLP8-9	Os08t0189850-01
MQTL_5A_4	5A	TraesCS5A02G545300	Os08g0189400	GLP8-5	Os08t0189400-01
MQTL_5A_4	5A	TraesCS5A02G545400	Os08g0189500	GLP8-6	Os08t0189500-01
MQTL_5A_4	5A	TraesCS5A02G545400	Os08g0189600	GLP8-7	Os08t0189600-01
MQTL_5A_4	5A	TraesCS5A02G545400	Os08g0190100	GLP8-11	Os08t0190100-01
MQTL_5A_4	5A	TraesCS5A02G545400	Os08g0189900	GLP8-10	Os08t0189900-01
MQTL_5A_4	5A	TraesCS5A02G545400	Os08g0189700	GLP8-8	Os08t0189700-01
MQTL_5A_4	5A	TraesCS5A02G545400	Os08g0189850	GLP8-9	Os08t0189850-01
MQTL_5A_4	5A	TraesCS5A02G545400	Os08g0189400	GLP8-5	Os08t0189400-01
MQTL_5A_4	5A	TraesCS5A02G545500
MQTL_5A_4	5A	TraesCS5A02G545500
MQTL_5A_4	5A	TraesCS5A02G545600
MQTL_5A_4	5A	TraesCS5A02G545600
MQTL_5A_4	5A	TraesCS5A02G545600
MQTL_5A_4	5A	TraesCS5A02G545700	Os03g0100200		Os03t0100200-01
MQTL_5A_4	5A	TraesCS5A02G545800	Os03g0100100		Os03t0100100-01
MQTL_5A_4	5A	TraesCS5A02G545900
MQTL_5A_4	5A	TraesCS5A02G546000
MQTL_5A_4	5A	TraesCS5A02G546000
MQTL_5A_4	5A	TraesCS5A02G546100	Os03g0100040		Os03t0100040-01
MQTL_5A_4	5A	TraesCS5A02G546200
MQTL_5A_4	5A	TraesCS5A02G546300	Os07g0500300		Os07t0500300-01
MQTL_5A_4	5A	TraesCS5A02G546300	Os07g0500300		Os07t0500300-01
MQTL_5A_4	5A	TraesCS5A02G546400
MQTL_5A_4	5A	TraesCS5A02G546500	Os03g0100030		Os03t0100030-01
MQTL_5A_4	5A	TraesCS5A02G546600	Os03g0107900		Os03t0107900-01
MQTL_5A_4	5A	TraesCS5A02G546700	Os03g0108000	ACR2.2	Os03t0108000-01
MQTL_5A_4	5A	TraesCS5A02G546700	Os03g0108000	ACR2.2	Os03t0108000-01
MQTL_5A_4	5A	TraesCS5A02G546800	Os05g0518000	OsFTL10	Os05t0518000-00
MQTL_5A_4	5A	TraesCS5A02G546900	Os05g0518000	OsFTL10	Os05t0518000-00
MQTL_5A_4	5A	TraesCS5A02G547000	Os01g0857200		Os01t0857200-01
MQTL_5A_4	5A	TraesCS5A02G547200	Os11g0586825	OsTBL63	Os11t0586825-00
MQTL_5A_4	5A	TraesCS5A02G547200	Os06g0266000	OsTBL62	Os06t0266000-01
MQTL_5A_4	5A	TraesCS5A02G547200	Os06g0272850	OsTBL65	Os06t0272850-00
MQTL_5A_4	5A	TraesCS5A02G547300	Os03g0426900	ClpB-c	Os03t0426900-01
MQTL_5A_4	5A	TraesCS5A02G547400
MQTL_5A_4	5A	TraesCS5A02G547500	Os03g0700800		Os03t0700800-01
MQTL_5A_4	5A	TraesCS5A02G547500	Os03g0700800		Os03t0700800-01
MQTL_5A_4	5A	TraesCS5A02G547600
MQTL_5A_4	5A	TraesCS5A02G547700	Os11g0125900		Os11t0125900-00
MQTL_5A_4	5A	TraesCS5A02G547700	Os11g0126400		Os11t0126400-00
MQTL_5A_4	5A	TraesCS5A02G547700	Os12g0123500		Os12t0123500-01
MQTL_5A_4	5A	TraesCS5A02G547700	Os11g0125900		Os11t0125900-00
MQTL_5A_4	5A	TraesCS5A02G547700	Os11g0126400		Os11t0126400-00
MQTL_5A_4	5A	TraesCS5A02G547700	Os12g0123500		Os12t0123500-01
MQTL_5A_4	5A	TraesCS5A02G547800	Os03g0108200		Os03t0108200-00
MQTL_5A_4	5A	TraesCS5A02G547900	Os03g0275100	OsPP2C31	Os03t0275100-02
MQTL_5A_4	5A	TraesCS5A02G548000	Os02g0259900		Os02t0259900-01
MQTL_5A_4	5A	TraesCS5A02G548000	Os02g0259900		Os02t0259900-01
MQTL_5A_4	5A	TraesCS5A02G548000	Os02g0259900		Os02t0259900-01
MQTL_5A_4	5A	TraesCS5A02G548000	Os02g0259900		Os02t0259900-01
MQTL_5A_4	5A	TraesCS5A02G548000	Os02g0259900		Os02t0259900-01
MQTL_5A_4	5A	TraesCS5A02G548100
MQTL_5A_4	5A	TraesCS5A02G548200	Os03g0388900	OsMC1	Os03t0388900-01
MQTL_5A_4	5A	TraesCS5A02G548300	Os01g0763900		Os01t0763900-01
MQTL_5A_4	5A	TraesCS5A02G548400	Os03g0108400		Os03t0108400-01
MQTL_5A_4	5A	TraesCS5A02G548500	Os03g0108300	OsXTH19	Os03t0108300-02
MQTL_5A_4	5A	TraesCS5A02G548600	Os03g0388900	OsMC1	Os03t0388900-01
MQTL_5A_4	5A	TraesCS5A02G548600	Os03g0388900	OsMC1	Os03t0388900-01
MQTL_5A_4	5A	TraesCS5A02G548700	Os02g0232000	HSFC2A	Os02t0232000-01
MQTL_5A_4	5A	TraesCS5A02G548800	Os03g0108600	OsRH50	Os03t0108600-01
MQTL_5A_4	5A	TraesCS5A02G548800	Os03g0108600	OsRH50	Os03t0108600-01
MQTL_5A_4	5A	TraesCS5A02G548800	Os03g0108600	OsRH50	Os03t0108600-01
MQTL_5A_4	5A	TraesCS5A02G548900
MQTL_5A_4	5A	TraesCS5A02G549100	Os03g0185700		Os03t0185700-01

[truncated: 3 more sheets: 5D, 7A, 7B]
