# Supplementary material for: Comparative Genomic Analysis of Quantitative Trait Loci Associated With Micronutrient Contents, Grain Quality, and Agronomic Traits in Wheat (Triticum aestivum L.)
Source: Front Plant Sci. 2021 Oct 12;12:709817. doi: 10.3389/fpls.2021.709817 (PMC8546302; doi:10.3389/fpls.2021.709817)
Supplement: Supplementary Table 7 — The list of orthologous genes located at the syntenic regions of detected ortho-MQTLs between wheat, maize, and rice. [file Table_7.xlsx]

## Sheet: Rice
Supplementary Table 7 | The list of orthologous genes located at the syntenic regions of detected ortho-MQTLs between wheat, maize, and rice.
Traits	Wheat MQTL	Chr	Wheat Gene	Position	Position	Rice MQTL	Chr	Rice Gene	Position	Position	Rice Gene name	Gene Description
GY	MQTL_7B_2	7B	TraesCS7B02G405900	674198127	674201384	MQTL6-2	6	Os06g0161300	3102940	3107487	OsFbox297
GY	MQTL_3B_4	3B	TraesCS3B02G609400	828419879	828422070	MQTL-YLD3	1	Os01g0627500	25045721	25049413	OsCYP72A18	Cytochrome P450 family protein. (Os01t0627500-01)
GY			TraesCS3B02G609600	828763279	828765377
GY	MQTL_5A_4	5A	TraesCS5A02G544600	700177201	700178865	MQTL-YLD19	11	Os11g0289700	10474866	10477658		Cytochrome P450 family protein. (Os11t0289700-01)
GY	MQTL_4D_1	4D	TraesCS4D02G288900	459685649	459686959	MQTL-YLD9	3	Os03g0372900	14680396	14682657	OsFbox146, Os_F0179	Cyclin-like F-box domain containing protein. (Os03t0372900-01)
GY	MQTL_7B_3	7B	TraesCS7B02G319500	569438830	569439936	MQTL-YLD14	6	Os06g0691500	28845932	28846936		Transcription factor IIS, N-terminal domain containing protein. (Os06t0691500-00)
GY	MQTL_7B_3	7B	TraesCS7B02G319600	569480508	569481610	MQTL-YLD14	6	Os06g0693800	28966758	28967827		Transcription factor IIS, N-terminal domain containing protein. (Os06t0693800-00)
GY	MQTL_7B_3	7B	TraesCS7B02G327900	582652918	582655966	MQTL-YLD14	6	Os06g0695800	29072361	29076031	OsENA2, OsABCI12, STAR1	Phosphate transport system permease protein 1 domain containing protein. (Os06t0695800-01);Bacterial-type ATP binding cassette (ABC) transporter, Al tolerance (Os06t0695800-02)
GY	MQTL_7B_3	7B	TraesCS7B02G327800	582279282	582280490	MQTL-YLD14	6	Os06g0695900	29078436	29080258		Zinc finger, RING-type domain containing protein. (Os06t0695900-01)
GY	MQTL_7B_3	7B	TraesCS7B02G327700	581892922	581894632	MQTL-YLD14	6	Os06g0696400	29133106	29134569	OsXTH11, XTR2, OsXTR2, Meri-5	Xyloglycan endo-transglycosylase precursor. (Os06t0696400-01);Similar to Endotransglucosylase/hydrolase XTH5. (Os06t0696400-02)
GY	MQTL_7B_3	7B	TraesCS7B02G327500	581394828	581397322	MQTL-YLD14	6	Os06g0696500	29137112	29138074	OsXTH18	Similar to Xyloglycan endo-transglycosylase precursor. (Os06t0696500-01)
GY	MQTL_7B_3	7B	TraesCS7B02G327500	581394828	581397322	MQTL-YLD14	6	Os06g0696566	29138986	29139490		Hypothetical conserved gene. (Os06t0696566-01)
GY	MQTL_7B_3	7B	TraesCS7B02G327400	581372974	581376095	MQTL-YLD14	6	Os06g0696600	29144888	29146522	OsXTH12	Similar to Xyloglucan endo-transglycosylase homolog. (Os06t0696600-01)
GY	MQTL_7B_3	7B	TraesCS7B02G326900	580884188	580885959	MQTL-YLD14	6	Os06g0697000	29156457	29157883	OsXTH10	Similar to Xyloglucan endo-transglucosylase/hydrolase 1. (Os06t0697000-01);Similar to Xyloglucan endo-transglucosylase/hydrolase 1. (Os06t0697000-02)
GY	MQTL_7B_3	7B	TraesCS7B02G326400	579995101	579997201	MQTL-YLD14	6	Os06g0697600	29184407	29186298		ATPase, AAA-type, core domain containing protein. (Os06t0697600-01)
GY	MQTL_7B_3	7B	TraesCS7B02G326300	579825342	579826475	MQTL-YLD14	6	Os06g0698200	29198270	29199356	Oshox18, OsHox18	Similar to Homeobox-leucine zipper protein HOX18. (Os06t0698200-00)
GY	MQTL_7B_3	7B	TraesCS7B02G326200	579667018	579669405	MQTL-YLD14	6	Os06g0698300	29208089	29210889	OsPP2C59, PP2C59, OsPP91	Protein phosphatase 2C family protein. (Os06t0698300-01)
GY	MQTL_7B_3	7B	TraesCS7B02G325500	578193715	578196912	MQTL-YLD14	6	Os06g0698500	29215436	29218229		Protein of unknown function DUF1336 domain containing protein. (Os06t0698500-01)
GY	MQTL_7B_3	7B	TraesCS7B02G325400	577752958	577756379	MQTL-YLD14	6	Os06g0698600	29231445	29233822	OsEXO70G2, OsExo70G2, OrysaG2_Exo70	Exo70 exocyst complex subunit family protein. (Os06t0698600-01)
GY	MQTL_7B_3	7B	TraesCS7B02G325100	577372283	577373090	MQTL-YLD14	6	Os06g0698748	29342111	29343842		Similar to cDNA clone:J023083M02, full insert sequence. (Os06t0698748-01);Similar to MTD1. (Os06t0698748-02)
GY	MQTL_7B_3	7B	TraesCS7B02G323800	575423579	575428011	MQTL-YLD14	6	Os06g0698802	29350173	29353929		Hypothetical conserved gene. (Os06t0698802-01)
GY	MQTL_7B_3	7B	TraesCS7B02G324300	577184223	577189100	MQTL-YLD14	6	Os06g0698812	29355252	29356136		Disease resistance protein domain containing protein. (Os06t0698812-00)
GY	MQTL_7B_3	7B	TraesCS7B02G323700	575376475	575383306	MQTL-YLD14	6	Os06g0698859	29357590	29364555		Similar to C2H2 zinc-finger protein SERRATE (Fragment). (Os06t0698859-01)
GY	MQTL_7B_3	7B	TraesCS7B02G323600	575366705	575373629	MQTL-YLD14	6	Os06g0698900	29366039	29370366	OsTIFY2b, TIFY2B, OsCCT24, OsGATA20	Similar to GATA transcription factor 25. (Os06t0698900-01)
GY	MQTL_7B_3	7B	TraesCS7B02G323200	573924320	573927545	MQTL-YLD14	6	Os06g0699200	29383237	29385814		Metallophosphoesterase domain containing protein. (Os06t0699200-01)
GY	MQTL_7B_3	7B	TraesCS7B02G322900	573261339	573264067	MQTL-YLD14	6	Os06g0699400	29398386	29402535	OsMAPK4, OsMAP2, OsMSRMK3, OsMPK4, OsMPK7	MAP kinase 2. (Os06t0699400-01)
GY	MQTL_7B_3	7B	TraesCS7B02G322800	573259533	573262469	MQTL-YLD14	6	Os06g0699500	29402750	29403702		Tautomerase domain containing protein. (Os06t0699500-01);Tautomerase domain containing protein. (Os06t0699500-02)
GY	MQTL_7B_3	7B	TraesCS7B02G322600	573105551	573109876	MQTL-YLD14	6	Os06g0699600	29407744	29411786	OsCCT25, OsCMF7	CCT domain containing protein. (Os06t0699600-01)
GY	MQTL_7B_3	7B	TraesCS7B02G322500	573020189	573026823	MQTL-YLD14	6	Os06g0699700	29417421	29418950		Similar to Aminodeoxychorismate synthase/glutamine amidotransferase. (Os06t0699700-01)
GY	MQTL_7B_3	7B	TraesCS7B02G322300	572935476	572938762	MQTL-YLD14	6	Os06g0699800	29419754	29422725		ENTH/VHS domain containing protein. (Os06t0699800-00)
GY	MQTL_7B_3	7B	TraesCS7B02G321900	572631265	572639377	MQTL-YLD14	6	Os06g0699900	29423376	29431536	OsRpn1b, Rpn1b	Proteasome/cyclosome, regulatory subunit domain containing protein. (Os06t0699900-01)
GY	MQTL_7B_3	7B	TraesCS7B02G321700	572416100	572422164	MQTL-YLD14	6	Os06g0700000	29434390	29441037	OsSub52, SUB52	Peptidase S8, subtilisin-related domain containing protein. (Os06t0700000-01)
GY	MQTL_7B_3	7B	TraesCS7B02G321600	572397279	572402981	MQTL-YLD14	6	Os06g0700100	29441619	29444242		Pentatricopeptide repeat domain containing protein. (Os06t0700100-01)
GY	MQTL_7B_3	7B	TraesCS7B02G321500	572390126	572391286	MQTL-YLD14	6	Os06g0700300	29446652	29447535		Conserved hypothetical protein. (Os06t0700300-01)
GY	MQTL_7B_3	7B	TraesCS7B02G320800	571492821	571498118	MQTL-YLD14	6	Os06g0700500	29462543	29467266		Protein of unknown function DUF266, plant family protein. (Os06t0700500-01);Protein of unknown function DUF266, plant family protein. (Os06t0700500-02)
GY	MQTL_7B_3	7B	TraesCS7B02G321000	571577538	571578006	MQTL-YLD14	6	Os06g0700601	29475710	29477531		Hypothetical gene. (Os06t0700601-00)
GY	MQTL_7B_3	7B	TraesCS7B02G320900	571574749	571580218	MQTL-YLD14	6	Os06g0700700	29473630	29480905	OsHMA2, osHMA2, OsHMA2v	Similar to P1B-type heavy metal transporting ATPase. (Os06t0700700-01);P-Type heavy metal ATPase, Delivery of Zinc to developing tissues (Os06t0700700-02)
GY	MQTL_7B_3	7B	TraesCS7B02G320000	569953767	569957022	MQTL-YLD14	6	Os06g0701100	29503817	29507313	eIF-4a, EIF4A, eIF4A1, elF-4A, eIF4A-1, OsRH4	Eukaryotic initiation factor 4A (eIF4A) (eIF-4A). (Os06t0701100-02);Similar to cDNA clone:001-114-H08, full insert sequence. (Os06t0701100-03)
GY	MQTL_7B_3	7B	TraesCS7B02G319900	569945426	569952871	MQTL-YLD14	6	Os06g0701200	29508897	29515165		UTP--glucose-1-phosphate uridylyltransferase family protein. (Os06t0701200-01)
GY	MQTL_7B_3	7B	TraesCS7B02G319800	569935604	569942478	MQTL-YLD14	6	Os06g0701300	29516287	29523982	OsSBeL1, SBeL1, SBEL1	Similar to ABC1 family protein. (Os06t0701300-01);Beta-lactamase family protein. (Os06t0701300-02);Similar to ABC1 family protein. (Os06t0701300-03)
PH	MQTL_4B_1	4B	TraesCS4B02G328600	619588582	619590024	MQTL-PH11	3	Os03g0133000	1862381	1864245	NAC22, ONAC022, ONAC22	NAC transcription factor, Drought and salt stress tolerance, Modulation of ABA-mediated pathway (Os03t0133000-01)
PH			TraesCS4B02G342400	635867746	635869281			Os03g0140400	2223309	2225202	SD37, OsCYP96B4, CYP96B4, CYP96B4/SD37, OsDSS1, DSS1, BSH1	Cytochrome P450 protein CYP96B4, Growth regulation, Drought stress response (Os03t0140400-01)
PH	MQTL_7B_5	7B	TraesCS7B02G484200	741570223	741572003	MQTL-PH26	10	Os10g0397400	13359632	13363225	BRD2, brd2, OsBRD2, Dim/dwf1, Dim, dwf1, OsDWF1, DWF1, LHDD10, LTBSG1	Dim/dwf1 protein, Cell elongation protein DIMINUTO/Dwarf1, Brassinosteroid (BR) biosynthesis (Os10t0397400-01)
GFeC&GZnC	MQTL_2A_1	2A	TraesCS2A02G143400	88294869	88297491	rMQTL7.1	7	Os07g0232800	7394486	7397577	OsZIP8, OsZIP1
GFeC&GZnC	MQTL_4D_1	4D	TraesCS4D02G323100	484684123	484687976	rMQTL6.3	6	Os06g0560000	21397006	21399317	OsFerroportin
GFeC&GZnC			TraesCS4D02G290400	461489866	461493026	rMQTL7.2	7	Os07g0517900	19975985	19981363
GFeC&GZnC								Os07g0518500	20012739	20015538
GFeC&GZnC								Os07g0519100	20045846	20049071
GFeC&GZnC								Os07g0519300	20050247	20054019
GFeC&GZnC								Os07g0519600	20063428	20065199
GFeC&GZnC								Os07g0520100	20077825	20081243

## Sheet: Maize
Traits	Wheat MQTL	Chr	Wheat Gene	Position	Position	Maize MQTL	Chr	Maize Gene	Position	Position	Maize Gene Name	Maize Gene Description
GY	MQTL_1B_1	1B	TraesCS1B02G047300	27149962	27150081	MQTL7	1	Zm00001d032382	224721628	224721738
GY	MQTL_2A_1	2A	TraesCS2A02G136300	82184771	82188008	MQTL29	5	Zm00001d013750	19222627	19225400		ATPase E1
GY	MQTL_4A_3	4A	TraesCS4A02G372200	647087353	647093572	MQTL10	1	Zm00001d033827	275021147	275027856	chr106	chromatin complex subunit A 106
GY	MQTL_4B_2	4B	TraesCS4B02G358800	649469807	649475248	MQTL44	8	Zm00001d009248	47143782	47152014		Respiratory burst oxidase homolog protein B
GY	MQTL_4B_3	4B	TraesCS4B02G252100	518095173	518099859	MQTL23	2	Zm00001d004626	122675520	122679186		Probable beta-D-xylosidase 7
GY	MQTL_7B_3	7B	TraesCS7B02G327900	582652918	582655966	MQTL5.5	5	Zm00001d014611	55313125	55314896		Phosphate import ATP-binding protein pstB 1
GY	MQTL_7B_3	7B	TraesCS7B02G327800	582279282	582280490		5	Zm00001d014612	55322500	55323693		RING/U-box superfamily protein
GY	MQTL_7B_3	7B	TraesCS7B02G327700	581892922	581894632		5	Zm00001d014613	55643859	55644731		Xyloglucan endotransglucosylase/hydrolase protein 23
GY	MQTL_7B_3	7B	TraesCS7B02G327400	581372974	581376095		5	Zm00001d014615	55728573	55730436		xyloglucan endotransglycosylase homolog1
GY	MQTL_7B_3	7B	TraesCS7B02G327400	581372974	581376095		5	Zm00001d014614	55728563	55730160		Probable xyloglucan endotransglucosylase/hydrolase protein 21
GY	MQTL_7B_3	7B	TraesCS7B02G326900	580884188	580885959		5	Zm00001d014617	55870950	55872441		Xyloglucan endotransglucosylase/hydrolase protein 14
GY	MQTL_7B_3	7B	TraesCS7B02G327000	580968923	580970423		5	Zm00001d014617	55870950	55872441
GY	MQTL_7B_3	7B	TraesCS7B02G327200	581333337	581334849		5	Zm00001d014617	55870950	55872441
GY	MQTL_7B_3	7B	TraesCS7B02G326400	579995101	579997201		5	Zm00001d014625	56330749	56332269		Cell Division Protein AAA ATPase family
GY	MQTL_7B_3	7B	TraesCS7B02G326300	579825342	579826475		5	Zm00001d014628	56552093	56553397		Homeobox-leucine zipper protein HAT9
GY	MQTL_7B_3	7B	TraesCS7B02G326300	579825342	579826475		5	Zm00001d014629	56627074	56628308		Homeobox-leucine zipper protein HAT9
GY	MQTL_7B_3	7B	TraesCS7B02G326300	579825342	579826475		5	Zm00001d014630	56629737	56631089		Homeobox-leucine zipper protein HAT9
GY	MQTL_7B_3	7B	TraesCS7B02G325400	577752958	577756379		5	Zm00001d014642	57152592	57154619		exocyst subunit exo70 family protein G1
GY	MQTL_7B_3	7B	TraesCS7B02G325100	577372283	577373090		5	Zm00001d014648	57181933	57184177		oligopeptide transporter-like protein
GY	MQTL_7B_3	7B	TraesCS7B02G323800	575423579	575428011		5	Zm00001d014649	57190025	57193393		Disease resistance protein RPM1
GY	MQTL_7B_3	7B	TraesCS7B02G324300	577184223	577189100		5	Zm00001d014649	57190025	57193393
GY	MQTL_7B_3	7B	TraesCS7B02G323800	575423579	575428011		5	Zm00001d014650	57311562	57315887		Disease resistance protein RPM1
GY	MQTL_7B_3	7B	TraesCS7B02G324300	577184223	577189100		5	Zm00001d014650	57311562	57315887
GY	MQTL_7B_3	7B	TraesCS7B02G324300	577184223	577189100		5	Zm00001d014654	57560758	57565194		Disease resistance protein RPM1
GY	MQTL_7B_3	7B	TraesCS7B02G324300	577184223	577189100		5	Zm00001d014652	57321789	57336205		Disease resistance gene analog PIC11-1
GY	MQTL_7B_3	7B	TraesCS7B02G323700	575376475	575383306		5	Zm00001d014655	57566269	57574167		Serrate RNA effector molecule
GY	MQTL_7B_3	7B	TraesCS7B02G322900	573261339	573264067		5	Zm00001d014658	57812695	57818142	ZmMPK5, mpk5	Mitogen-activated protein kinase 1
GY	MQTL_7B_3	7B	TraesCS7B02G322800	573259533	573262469		5	Zm00001d014659	57820596	57821726		Macrophage migration inhibitory factor
GY	MQTL_7B_3	7B	TraesCS7B02G322600	573105551	573109876		5	Zm00001d014664	58014233	58017927		Protein CHLOROPLAST IMPORT APPARATUS 2
GY	MQTL_7B_3	7B	TraesCS7B02G321700	572416100	572422164		5	Zm00001d014665	58158672	58165705		Subtilisin-like protease SBT2.6
GY	MQTL_7B_3	7B	TraesCS7B02G321600	572397279	572402981		5	Zm00001d014666	58166000	58167433		Pentatricopeptide repeat-containing protein
GY	MQTL_7B_3	7B	TraesCS7B02G321500	572390126	572391286		5	Zm00001d014667	58171171	58171788		DUF4228 domain protein
GY	MQTL_7B_3	7B	TraesCS7B02G320800	571492821	571498118		5	Zm00001d014668	58174262	58178633		Core-2/I-branching beta-16-N-acetylglucosaminyltransferase family protein
GY	MQTL_7B_3	7B	TraesCS7B02G320900	571574749	571580218		5	Zm00001d014669	58224872	58231628		Cadmium/zinc-transporting ATPase HMA2
GY	MQTL_7B_3	7B	TraesCS7B02G319900	569945426	569952871		5	Zm00001d014674	58597635	58609068		UDP-sugar pyrophosphorylase
GY	MQTL_7B_3	7B	TraesCS7B02G319200	568795133	568796735		5	Zm00001d014679	58659914	58661357		acidic ribosomal protein P3
GY	MQTL_7B_3	7B	TraesCS7B02G318800	568650957	568652821		5	Zm00001d014680	58716795	58719001		Sodium transporter HKT1
GY	MQTL_7B_3	7B	TraesCS7B02G318200	568106871	568107590	MQTL66	6	Zm00001d036463	89312912	89313355		small auxin up RNA1
GY	MQTL_7B_3	7B	TraesCS7B02G319200	568795133	568796735		6	Zm00001d036464	89378848	89379666		60S acidic ribosomal protein P3-2
GY	MQTL_7B_3	7B	TraesCS7B02G319200	568795133	568796735		6	Zm00001d036467	89398977	89399795		60S acidic ribosomal protein P3
GY	MQTL_7B_3	7B	TraesCS7B02G319800	569935604	569942478		6	Zm00001d036475	89536271	89544837		ABC1 family protein
GY	MQTL_7B_3	7B	TraesCS7B02G319900	569945426	569952871		6	Zm00001d036477	89561250	89571632		UDP-sugar pyrophosphorylase
GY	MQTL_7B_3	7B	TraesCS7B02G320800	571492821	571498118		6	Zm00001d036482	90169969	90174190		Core-2/I-branching beta-16-N-acetylglucosaminyltransferase family protein
GY	MQTL_7B_3	7B	TraesCS7B02G321700	572416100	572422164		6	Zm00001d036483	90174622	90180984		Subtilisin-like protease SBT2.6
GY	MQTL_7B_3	7B	TraesCS7B02G322500	573020189	573026823		6	Zm00001d036484	90182314	90188051		Aminodeoxychorismate synthase chloroplastic
GY	MQTL_7B_3	7B	TraesCS7B02G323200	573924320	573927545		6	Zm00001d036490	90468862	90473728		Phosphatase DCR2
GY	MQTL_7B_3	7B	TraesCS7B02G323700	575376475	575383306		6	Zm00001d036495	90589306	90596258		Putative SERRATE-related C2H2 zinc-finger family protein
GY	MQTL_7B_3	7B	TraesCS7B02G324900	577307766	577312965		6	Zm00001d036496	90597017	90602294		Choline monooxygenase chloroplastic
GY	MQTL_7B_3	7B	TraesCS7B02G325100	577372283	577373090		6	Zm00001d036499	90643484	90644271		oligopeptide transporter-like protein
GY	MQTL_7B_3	7B	TraesCS7B02G326300	579825342	579826475		6	Zm00001d036510	90930027	90931239		Putative homeobox DNA-binding and leucine zipper domain family protein
PH	MQTl_3D_3	3D	TraesCS3D02G073300	33294918	33295992	MQTL107	10	Zm00001d024410	69483649	69484945		Putative homeobox DNA-binding domain superfamily protein
